# Supplementary material for: Synthesis and crystal structures of tetra­meric [2-(4,4-dimethyl-2-oxazolin-2-yl)anilido]sodium and tris­[2-(4,4-dimethyl-2-oxazolin-2-yl)anilido]ytterbium(III)
Source: Acta Crystallogr E Crystallogr Commun. 2020 Apr 21;76(Pt 5):703–9. doi: 10.1107/S2056989020005034 (PMC7199245; doi:10.1107/S2056989020005034)
Supplement: Supplementary file 1 [file e-76-00703-sup1.cif]

##############################################################################
#                                                                            #
# This CIF contains the data in a paper accepted for publication in          #
# Acta Crystallographica Section E. It conforms to the requirements of       #
# Notes for Authors for Acta Crystallographica Section E, and has been       #
# peer reviewed under the auspices of the IUCr Commission on Journals.       #
#                                                                            #
# Full details of the Crystallographic Information File format               #
# are given in the paper "The Crystallographic Information File (CIF):       #
# a New Standard Archive File for Crystallography" by S. R. Hall, F. H.      #
# Allen and I. D. Brown [Acta Cryst. (1991), A47, 655-685].                  #
#                                                                            #
# The current version of the core CIF dictionary is obtainable from          #
# ftp://ftp.iucr.org/pub/cif_core.dic.                                       #
#                                                                            #
# Software is freely available for graphical display of the structure(s)     #
# in this CIF. For information consult the CIF software page                 #
# http://www.iucr.org/resources/cif/software.                                #
#                                                                            #
# This file may be used for bona fide research purposes within the           #
# scientific community so long as proper attribution is given to the journal # 
# article from which it was obtained.                                        #
#                                                                            #
##############################################################################
data_Na4H-L142
_database_code_depnum_ccdc_archive 'CCDC 1996036'
_audit_creation_method
;
Olex2 1.2
(compiled 2018.05.29 svn.r3508 for OlexSys, GUI svn.r5506)
;
_chemical_name_systematic
;\
Poly[bis[\m~3~-2-(4,4-dimethyl-2-oxazolin-2-yl)anilinido][\m~2~-2-(4,4-\
dimethyl-2-oxazolin-2-yl)aniline]tetrasodium(I)]
;
_chemical_name_common     'C44 H52 N8 Na4 O4'
_chemical_formula_moiety     'C44 H52 N8 Na4 O4'
_chemical_formula_sum     'C44 H52 N8 Na4 O4'
_chemical_formula_iupac     '[Na4 (C11 H13 N2 O)4]'
_chemical_formula_weight     848.89
_chemical_melting_point     ?
_space_group_crystal_system     triclinic
_space_group_name_H-M_alt     'P -1'
_space_group_name_Hall     '-P 1'
loop_
    _space_group_symop_operation_xyz
    'x, y, z'
    '-x, -y, -z'
_cell_length_a     10.9545(5)
_cell_length_b     11.8785(5)
_cell_length_c     18.8415(8)
_cell_angle_alpha     105.2660(10)
_cell_angle_beta     97.4460(10)
_cell_angle_gamma     106.1200(10)
_cell_volume     2217.20(17)
_cell_formula_units_Z     2
_cell_measurement_reflns_used     9632
_cell_measurement_theta_min     2.24
_cell_measurement_theta_max     29.90
_cell_measurement_temperature     87(2)
_exptl_crystal_description     needle
_exptl_crystal_colour     'pale yellow'
_exptl_crystal_size_max     0.26
_exptl_crystal_size_mid     0.18
_exptl_crystal_size_min     0.15
_exptl_crystal_density_diffrn     1.272
_exptl_crystal_density_meas     .
_exptl_crystal_density_method     'not measured'
_exptl_crystal_F_000     896
_exptl_absorpt_coefficient_mu     0.116
_exptl_absorpt_correction_type     multi-scan
_exptl_absorpt_process_details
;
(SADABS; Bruker, 2016)
;
_exptl_absorpt_correction_T_min     0.776082
_exptl_absorpt_correction_T_max     0.9828
_exptl_special_details
;
The data collection nominally covered a full sphere of reciprocal space by a
 combination of 5 sets of \w scans each set at different \f and/or 2\q angles
 and each scan (10 s exposure) covering -0.300\% degrees in \w. The crystal to
 detector distance was 5.0 cm.
;
_diffrn_ambient_temperature     87(2)
_diffrn_source     'sealed X-ray tube'
_diffrn_radiation_type     MoK\a
_diffrn_radiation_wavelength     0.71073
_diffrn_radiation_monochromator     graphite
_diffrn_measurement_device_type     'SMART APEX CCD area detector'
_diffrn_measurement_device     'three-circle diffractometer'
_diffrn_measurement_method     '\f and \w scans'
_diffrn_detector     'CCD area detector'
_diffrn_detector_area_resol_mean     8.3
_diffrn_reflns_number     33551
_diffrn_reflns_av_R_equivalents     0.0536
_diffrn_reflns_av_unetI/netI     0.0773
_diffrn_reflns_theta_min     1.870
_diffrn_reflns_theta_max     30.047
_diffrn_reflns_theta_full     25.242
_diffrn_measured_fraction_theta_max     0.960
_diffrn_measured_fraction_theta_full     1.000
_diffrn_reflns_limit_h_min     -15
_diffrn_reflns_limit_h_max     14
_diffrn_reflns_limit_k_min     -16
_diffrn_reflns_limit_k_max     16
_diffrn_reflns_limit_l_min     -26
_diffrn_reflns_limit_l_max     26
_diffrn_radiation_probe     x-ray
_refine_special_details
;Donor N-H hydrogen atoms located on the difference map and
 refined with restraints (DFIX).
;
_reflns_number_total     12487
_reflns_number_gt     8858
_reflns_threshold_expression     'I > 2\s(I)'
_refine_ls_structure_factor_coef     Fsqd
_refine_ls_matrix_type     full
_refine_ls_R_factor_all     0.0970
_refine_ls_R_factor_gt     0.0659
_refine_ls_wR_factor_gt     0.1443
_refine_ls_wR_factor_ref     0.1577
_refine_ls_goodness_of_fit_ref     1.050
_refine_ls_restrained_S_all     1.050
_refine_ls_number_reflns     12487
_refine_ls_number_parameters     565
_refine_ls_number_restraints     4
_refine_ls_hydrogen_treatment     mixed
_refine_ls_weighting_scheme     calc
_refine_ls_weighting_details
              'w=1/[\s^2^(Fo^2^)+(0.0734P)^2^+0.1127P] where P=(Fo^2^+2Fc^2^)/3'
_atom_sites_solution_hydrogens     mixed
_atom_sites_solution_primary     direct
_atom_sites_solution_secondary     difmap
_refine_ls_shift/su_max     0.000
_refine_ls_shift/su_mean     0.000
_refine_diff_density_max     0.490
_refine_diff_density_min     -0.311
_refine_ls_extinction_method     none
_refine_ls_extinction_coef     .
loop_
    _atom_type_symbol
    _atom_type_description
    _atom_type_scat_dispersion_real
    _atom_type_scat_dispersion_imag
    _atom_type_scat_source
    'C' 'C' 0.0033 0.0016
                         'International Tables Vol C Tables 4.2.6.8 and 6.1.1.4'
    'H' 'H' 0.0000 0.0000
                         'International Tables Vol C Tables 4.2.6.8 and 6.1.1.4'
    'N' 'N' 0.0061 0.0033
                         'International Tables Vol C Tables 4.2.6.8 and 6.1.1.4'
    'Na' 'Na' 0.0362 0.0249
                         'International Tables Vol C Tables 4.2.6.8 and 6.1.1.4'
    'O' 'O' 0.0106 0.0060
                         'International Tables Vol C Tables 4.2.6.8 and 6.1.1.4'
_computing_data_collection
;
SMART (Bruker, 2003)
;
_computing_cell_refinement
;
SAINT (Bruker, 2003)
;
_computing_data_reduction
;
SAINT (Bruker, 2003)
;
_computing_structure_solution
;
SHELXS (Sheldrick, 2008)
;
_computing_structure_refinement
;
SHELXL (Sheldrick, 2015)
;
_computing_molecular_graphics
;
<i>OLEX2</i> (Dolomanov <i>et al.</i>,  2009)
;
_computing_publication_material
;
<i>OLEX2</i> (Dolomanov <i>et al.</i>,  2009)
;
loop_
    _atom_site_type_symbol
    _atom_site_label
    _atom_site_fract_x
    _atom_site_fract_y
    _atom_site_fract_z
    _atom_site_U_iso_or_equiv
    _atom_site_adp_type
    _atom_site_calc_flag
    _atom_site_occupancy
    _atom_site_disorder_assembly
    _atom_site_disorder_group
    Na Na1 0.95553(8) 0.27949(7) 0.39918(4) 0.02273(18) Uani d 1 . .
    Na Na2 1.00695(7) 0.40238(7) 0.25656(4) 0.01977(17) Uani d 1 . .
    Na Na3 1.01274(8) 0.22441(7) 0.09593(4) 0.01954(17) Uani d 1 . .
    Na Na4 0.96731(7) 0.11951(7) 0.24031(4) 0.01974(17) Uani d 1 . .
    O O9 0.97838(14) 0.66218(12) 0.46616(7) 0.0223(3) Uani d 1 . .
    O O23 1.05206(13) 0.61390(12) 0.11145(8) 0.0240(3) Uani d 1 . .
    O O37 0.92170(12) -0.17535(11) 0.02263(7) 0.0172(3) Uani d 1 . .
    O O51 0.93031(13) -0.09390(12) 0.40245(7) 0.0190(3) Uani d 1 . .
    N N1 1.13690(16) 0.38393(14) 0.36039(9) 0.0194(3) Uani d 1 . .
    H H1 1.1910(17) 0.3417(18) 0.3515(12) 0.023(6) Uiso d 1 . .
    N N12 0.93307(16) 0.49954(15) 0.36081(9) 0.0210(3) Uani d 1 . .
    N N15 0.84608(16) 0.27468(14) 0.14907(9) 0.0188(3) Uani d 1 . .
    H H15 0.7835(15) 0.2151(14) 0.1541(11) 0.016(5) Uiso d 1 . .
    N N26 1.08503(15) 0.45903(13) 0.15111(8) 0.0154(3) Uani d 1 . .
    N N29 1.14745(16) 0.17884(14) 0.18512(9) 0.0187(3) Uani d 1 . .
    H H29 1.2125(16) 0.2441(15) 0.2135(11) 0.032(6) Uiso d 1 . .
    N N40 0.90467(15) -0.02419(14) 0.11936(9) 0.0188(3) Uani d 1 . .
    N N43 0.79137(16) 0.14194(14) 0.29563(9) 0.0177(3) Uani d 1 . .
    H H43 0.7403(18) 0.1721(19) 0.2724(11) 0.025(6) Uiso d 1 . .
    N N54 0.99785(15) 0.05812(14) 0.35133(8) 0.0157(3) Uani d 1 . .
    C C2 1.21029(19) 0.49537(17) 0.40943(10) 0.0185(4) Uani d 1 . .
    C C3 1.3480(2) 0.52674(19) 0.43478(11) 0.0240(4) Uani d 1 . .
    H H3 1.387659 0.465981 0.417427 0.029 Uiso calc 1 . .
    C C4 1.4255(2) 0.6402(2) 0.48287(12) 0.0294(5) Uani d 1 . .
    H H4 1.516605 0.656142 0.497231 0.035 Uiso calc 1 . .
    C C5 1.3727(2) 0.7324(2) 0.51099(11) 0.0307(5) Uani d 1 . .
    H H5 1.426790 0.811193 0.543908 0.037 Uiso calc 1 . .
    C C6 1.2407(2) 0.70662(18) 0.48998(11) 0.0244(4) Uani d 1 . .
    H H6 1.204232 0.768938 0.509515 0.029 Uiso calc 1 . .
    C C7 1.1568(2) 0.59127(17) 0.44049(10) 0.0192(4) Uani d 1 . .
    C C8 1.01968(19) 0.57690(16) 0.41890(10) 0.0179(4) Uani d 1 . .
    C C10 0.8393(2) 0.62951(19) 0.43632(11) 0.0235(4) Uani d 1 . .
    H H10A 0.816298 0.703301 0.433271 0.028 Uiso calc 1 . .
    H H10B 0.787910 0.591249 0.468432 0.028 Uiso calc 1 . .
    C C11 0.8141(2) 0.53719(18) 0.35752(11) 0.0210(4) Uani d 1 . .
    C C13 0.6923(2) 0.4263(2) 0.34069(13) 0.0300(5) Uani d 1 . .
    H H13A 0.682024 0.369426 0.290390 0.045 Uiso calc 1 . .
    H H13B 0.616121 0.454057 0.342445 0.045 Uiso calc 1 . .
    H H13C 0.700305 0.384032 0.378366 0.045 Uiso calc 1 . .
    C C14 0.8081(2) 0.59894(19) 0.29623(11) 0.0285(5) Uani d 1 . .
    H H14A 0.886600 0.670811 0.308121 0.043 Uiso calc 1 . .
    H H14B 0.731041 0.625564 0.293703 0.043 Uiso calc 1 . .
    H H14C 0.802784 0.540086 0.247512 0.043 Uiso calc 1 . .
    C C16 0.78884(18) 0.34087(16) 0.11669(10) 0.0159(4) Uani d 1 . .
    C C17 0.64991(19) 0.30802(17) 0.09628(11) 0.0214(4) Uani d 1 . .
    H H17 0.598324 0.236507 0.105205 0.026 Uiso calc 1 . .
    C C18 0.5880(2) 0.37338(19) 0.06493(12) 0.0256(4) Uani d 1 . .
    H H18 0.495521 0.347610 0.053331 0.031 Uiso calc 1 . .
    C C19 0.6594(2) 0.4787(2) 0.04951(13) 0.0289(5) Uani d 1 . .
    H H19 0.616576 0.524673 0.027426 0.035 Uiso calc 1 . .
    C C20 0.7927(2) 0.51362(19) 0.06716(12) 0.0251(4) Uani d 1 . .
    H H20 0.841448 0.584382 0.056354 0.030 Uiso calc 1 . .
    C C21 0.86026(18) 0.44926(17) 0.10054(10) 0.0169(4) Uani d 1 . .
    C C22 1.00186(19) 0.50168(16) 0.12171(10) 0.0165(4) Uani d 1 . .
    C C24 1.19172(19) 0.64358(18) 0.12865(12) 0.0226(4) Uani d 1 . .
    H H24A 1.234644 0.730969 0.159843 0.027 Uiso calc 1 . .
    H H24B 1.225242 0.628660 0.081893 0.027 Uiso calc 1 . .
    C C25 1.21513(18) 0.55680(17) 0.17229(11) 0.0191(4) Uani d 1 . .
    C C27 1.2462(2) 0.6203(2) 0.25726(12) 0.0300(5) Uani d 1 . .
    H H27A 1.176504 0.652862 0.270847 0.045 Uiso calc 1 . .
    H H27B 1.328909 0.688172 0.271962 0.045 Uiso calc 1 . .
    H H27C 1.253007 0.560475 0.283555 0.045 Uiso calc 1 . .
    C C28 1.3196(2) 0.5025(2) 0.14974(13) 0.0284(5) Uani d 1 . .
    H H28A 1.325909 0.442906 0.176312 0.043 Uiso calc 1 . .
    H H28B 1.403489 0.568677 0.163127 0.043 Uiso calc 1 . .
    H H28C 1.297027 0.460680 0.095216 0.043 Uiso calc 1 . .
    C C30 1.20008(18) 0.09568(17) 0.15045(10) 0.0157(4) Uani d 1 . .
    C C31 1.33777(19) 0.12026(18) 0.16195(11) 0.0215(4) Uani d 1 . .
    H H31 1.393351 0.198458 0.194834 0.026 Uiso calc 1 . .
    C C32 1.3932(2) 0.03672(19) 0.12792(12) 0.0253(4) Uani d 1 . .
    H H32 1.485371 0.058376 0.137784 0.030 Uiso calc 1 . .
    C C33 1.3172(2) -0.08002(19) 0.07886(12) 0.0254(4) Uani d 1 . .
    H H33 1.356161 -0.138164 0.055791 0.031 Uiso calc 1 . .
    C C34 1.18429(19) -0.10787(18) 0.06512(11) 0.0200(4) Uani d 1 . .
    H H34 1.131534 -0.186644 0.031580 0.024 Uiso calc 1 . .
    C C35 1.12306(18) -0.02447(16) 0.09871(10) 0.0153(4) Uani d 1 . .
    C C36 0.98178(18) -0.06778(16) 0.08327(10) 0.0148(4) Uani d 1 . .
    C C38 0.78300(18) -0.19763(17) 0.01536(10) 0.0176(4) Uani d 1 . .
    H H38A 0.736096 -0.285692 0.007473 0.021 Uiso calc 1 . .
    H H38B 0.747054 -0.173973 -0.027352 0.021 Uiso calc 1 . .
    C C39 0.77194(18) -0.11577(17) 0.09051(11) 0.0192(4) Uani d 1 . .
    C C41 0.7463(2) -0.1871(2) 0.14685(12) 0.0301(5) Uani d 1 . .
    H H41A 0.810457 -0.229695 0.150809 0.045 Uiso calc 1 . .
    H H41B 0.658504 -0.247779 0.129470 0.045 Uiso calc 1 . .
    H H41C 0.753363 -0.129417 0.196360 0.045 Uiso calc 1 . .
    C C42 0.6701(2) -0.0533(2) 0.08068(13) 0.0298(5) Uani d 1 . .
    H H42A 0.667093 -0.001814 0.130065 0.045 Uiso calc 1 . .
    H H42B 0.584663 -0.116216 0.057219 0.045 Uiso calc 1 . .
    H H42C 0.692872 -0.001556 0.048415 0.045 Uiso calc 1 . .
    C C44 0.71576(18) 0.05709(16) 0.32088(10) 0.0165(4) Uani d 1 . .
    C C45 0.57763(19) 0.03168(18) 0.31010(11) 0.0233(4) Uani d 1 . .
    H H45 0.538590 0.074141 0.282748 0.028 Uiso calc 1 . .
    C C46 0.4998(2) -0.05047(19) 0.33726(13) 0.0285(5) Uani d 1 . .
    H H46 0.408827 -0.063596 0.328368 0.034 Uiso calc 1 . .
    C C47 0.5513(2) -0.11577(19) 0.37792(12) 0.0274(5) Uani d 1 . .
    H H47 0.496904 -0.171305 0.397908 0.033 Uiso calc 1 . .
    C C48 0.68180(19) -0.09766(17) 0.38817(11) 0.0210(4) Uani d 1 . .
    H H48 0.717283 -0.142442 0.415335 0.025 Uiso calc 1 . .
    C C49 0.76637(18) -0.01501(16) 0.36004(10) 0.0157(4) Uani d 1 . .
    C C50 0.90186(18) -0.01006(16) 0.37005(9) 0.0149(4) Uani d 1 . .
    C C52 1.07034(19) -0.06290(19) 0.41603(11) 0.0210(4) Uani d 1 . .
    H H52A 1.095885 -0.138279 0.404131 0.025 Uiso calc 1 . .
    H H52B 1.111240 -0.012808 0.469199 0.025 Uiso calc 1 . .
    C C53 1.10936(18) 0.01097(17) 0.36303(10) 0.0172(4) Uani d 1 . .
    C C55 1.1135(2) -0.07327(18) 0.28694(11) 0.0220(4) Uani d 1 . .
    H H55A 1.030049 -0.140126 0.266136 0.033 Uiso calc 1 . .
    H H55B 1.183594 -0.108335 0.293956 0.033 Uiso calc 1 . .
    H H55C 1.129591 -0.025254 0.252043 0.033 Uiso calc 1 . .
    C C56 1.23701(19) 0.11658(18) 0.39697(12) 0.0262(5) Uani d 1 . .
    H H56A 1.260152 0.157776 0.359531 0.039 Uiso calc 1 . .
    H H56B 1.305850 0.084140 0.411950 0.039 Uiso calc 1 . .
    H H56C 1.227343 0.175941 0.441303 0.039 Uiso calc 1 . .
loop_
    _atom_site_aniso_label
    _atom_site_aniso_U_11
    _atom_site_aniso_U_22
    _atom_site_aniso_U_33
    _atom_site_aniso_U_12
    _atom_site_aniso_U_13
    _atom_site_aniso_U_23
    Na1 0.0299(4) 0.0196(4) 0.0135(4) 0.0026(3) 0.0046(3) 0.0024(3)
    Na2 0.0246(4) 0.0207(4) 0.0128(4) 0.0069(3) 0.0036(3) 0.0040(3)
    Na3 0.0284(4) 0.0190(4) 0.0132(4) 0.0111(3) 0.0049(3) 0.0044(3)
    Na4 0.0248(4) 0.0210(4) 0.0134(4) 0.0075(3) 0.0063(3) 0.0044(3)
    O9 0.0364(8) 0.0185(7) 0.0140(6) 0.0137(6) 0.0065(6) 0.0028(5)
    O23 0.0216(7) 0.0206(7) 0.0333(8) 0.0055(6) 0.0045(6) 0.0163(6)
    O37 0.0198(7) 0.0163(6) 0.0137(6) 0.0057(5) 0.0036(5) 0.0019(5)
    O51 0.0212(7) 0.0197(6) 0.0201(7) 0.0083(6) 0.0038(5) 0.0111(5)
    N1 0.0244(9) 0.0151(7) 0.0181(8) 0.0072(7) 0.0044(7) 0.0037(6)
    N12 0.0238(9) 0.0190(8) 0.0191(8) 0.0081(7) 0.0062(7) 0.0025(6)
    N15 0.0197(8) 0.0137(7) 0.0219(8) 0.0022(6) 0.0036(7) 0.0076(6)
    N26 0.0159(8) 0.0129(7) 0.0157(7) 0.0030(6) 0.0023(6) 0.0039(6)
    N29 0.0207(8) 0.0160(8) 0.0162(8) 0.0050(7) 0.0011(6) 0.0022(6)
    N40 0.0178(8) 0.0199(8) 0.0160(8) 0.0048(7) 0.0033(6) 0.0025(6)
    N43 0.0234(9) 0.0169(7) 0.0152(8) 0.0108(7) 0.0015(6) 0.0057(6)
    N54 0.0153(8) 0.0162(7) 0.0158(7) 0.0058(6) 0.0023(6) 0.0052(6)
    C2 0.0253(10) 0.0165(9) 0.0153(9) 0.0040(8) 0.0053(8) 0.0100(7)
    C3 0.0244(11) 0.0277(10) 0.0219(10) 0.0082(9) 0.0048(8) 0.0114(8)
    C4 0.0234(11) 0.0357(12) 0.0221(10) -0.0005(9) -0.0001(9) 0.0108(9)
    C5 0.0346(12) 0.0255(11) 0.0178(10) -0.0072(9) 0.0033(9) 0.0029(8)
    C6 0.0349(12) 0.0184(9) 0.0143(9) 0.0016(9) 0.0069(8) 0.0029(7)
    C7 0.0281(11) 0.0155(8) 0.0115(8) 0.0024(8) 0.0045(7) 0.0051(7)
    C8 0.0311(11) 0.0117(8) 0.0135(8) 0.0076(8) 0.0084(8) 0.0057(7)
    C10 0.0350(12) 0.0239(10) 0.0184(9) 0.0161(9) 0.0109(9) 0.0085(8)
    C11 0.0279(11) 0.0195(9) 0.0200(9) 0.0124(8) 0.0084(8) 0.0071(8)
    C13 0.0275(12) 0.0257(11) 0.0405(13) 0.0120(9) 0.0083(10) 0.0125(10)
    C14 0.0452(14) 0.0234(10) 0.0173(10) 0.0123(10) 0.0067(9) 0.0057(8)
    C16 0.0197(9) 0.0127(8) 0.0124(8) 0.0050(7) 0.0026(7) 0.0000(7)
    C17 0.0194(10) 0.0155(9) 0.0254(10) 0.0028(8) 0.0047(8) 0.0032(8)
    C18 0.0170(10) 0.0257(10) 0.0317(11) 0.0089(8) 0.0022(8) 0.0046(9)
    C19 0.0252(11) 0.0305(11) 0.0373(12) 0.0143(9) 0.0038(9) 0.0168(10)
    C20 0.0267(11) 0.0251(10) 0.0291(11) 0.0108(9) 0.0064(9) 0.0150(9)
    C21 0.0203(10) 0.0164(8) 0.0135(8) 0.0063(7) 0.0034(7) 0.0037(7)
    C22 0.0227(10) 0.0123(8) 0.0142(8) 0.0036(7) 0.0062(7) 0.0048(7)
    C24 0.0217(10) 0.0189(9) 0.0267(10) 0.0031(8) 0.0046(8) 0.0104(8)
    C25 0.0184(9) 0.0153(9) 0.0198(9) 0.0011(7) 0.0004(7) 0.0059(7)
    C27 0.0312(12) 0.0237(10) 0.0235(11) -0.0032(9) -0.0030(9) 0.0058(9)
    C28 0.0193(10) 0.0258(10) 0.0429(13) 0.0077(9) 0.0075(9) 0.0147(10)
    C30 0.0188(9) 0.0173(8) 0.0132(8) 0.0051(7) 0.0029(7) 0.0095(7)
    C31 0.0181(10) 0.0207(9) 0.0227(10) 0.0023(8) 0.0009(8) 0.0080(8)
    C32 0.0165(10) 0.0299(11) 0.0329(11) 0.0081(8) 0.0057(8) 0.0145(9)
    C33 0.0244(11) 0.0261(10) 0.0318(11) 0.0137(9) 0.0102(9) 0.0111(9)
    C34 0.0228(10) 0.0194(9) 0.0183(9) 0.0077(8) 0.0044(8) 0.0059(7)
    C35 0.0172(9) 0.0178(9) 0.0131(8) 0.0065(7) 0.0036(7) 0.0074(7)
    C36 0.0214(9) 0.0135(8) 0.0105(8) 0.0063(7) 0.0023(7) 0.0054(7)
    C38 0.0168(9) 0.0178(9) 0.0156(9) 0.0035(7) 0.0009(7) 0.0045(7)
    C39 0.0177(9) 0.0172(9) 0.0185(9) 0.0032(7) 0.0046(7) 0.0015(7)
    C41 0.0381(13) 0.0269(11) 0.0210(10) 0.0044(10) 0.0120(9) 0.0045(9)
    C42 0.0164(10) 0.0243(10) 0.0412(13) 0.0054(8) 0.0034(9) 0.0007(9)
    C44 0.0197(9) 0.0156(8) 0.0106(8) 0.0066(7) 0.0021(7) -0.0018(7)
    C45 0.0201(10) 0.0223(10) 0.0234(10) 0.0098(8) -0.0018(8) 0.0007(8)
    C46 0.0149(10) 0.0254(10) 0.0363(12) 0.0032(8) 0.0040(9) -0.0007(9)
    C47 0.0217(11) 0.0253(10) 0.0290(11) -0.0001(9) 0.0083(9) 0.0055(9)
    C48 0.0233(10) 0.0183(9) 0.0179(9) 0.0031(8) 0.0033(8) 0.0045(7)
    C49 0.0180(9) 0.0152(8) 0.0107(8) 0.0040(7) 0.0021(7) 0.0009(7)
    C50 0.0200(9) 0.0132(8) 0.0100(8) 0.0055(7) 0.0005(7) 0.0025(6)
    C52 0.0203(10) 0.0259(10) 0.0191(9) 0.0110(8) 0.0017(8) 0.0083(8)
    C53 0.0179(9) 0.0161(8) 0.0178(9) 0.0077(7) 0.0019(7) 0.0041(7)
    C55 0.0232(10) 0.0239(10) 0.0214(10) 0.0116(8) 0.0062(8) 0.0066(8)
    C56 0.0169(10) 0.0215(10) 0.0355(12) 0.0059(8) 0.0026(9) 0.0031(9)
_geom_special_details
;
 All esds (except the esd in the dihedral angle between two l.s. planes)
 are estimated using the full covariance matrix.  The cell esds are taken
 into account individually in the estimation of esds in distances, angles
 and torsion angles; correlations between esds in cell parameters are only
 used when they are defined by crystal symmetry.  An approximate (isotropic)
 treatment of cell esds is used for estimating esds involving l.s. planes.
;
loop_
    _geom_bond_atom_site_label_1
    _geom_bond_atom_site_label_2
    _geom_bond_site_symmetry_2
    _geom_bond_distance
    _geom_bond_publ_flag
    Na1 O9 2_766 2.4003(15) y
    Na1 N1 . 2.3465(18) y
    Na1 N12 . 2.9532(18) y
    Na1 N43 . 2.3432(17) y
    Na1 N54 . 2.7348(17) y
    Na2 N1 . 2.3619(18) y
    Na2 N12 . 2.3626(17) y
    Na2 N15 . 2.3411(18) y
    Na2 N26 . 2.4407(17) y
    Na3 O37 2_755 2.4099(14) y
    Na3 N15 . 2.3360(18) y
    Na3 N26 . 2.5515(16) y
    Na3 N29 . 2.3611(17) y
    Na3 N40 . 3.0327(18) y
    Na4 N29 . 2.3701(18) y
    Na4 N40 . 2.3396(17) y
    Na4 N43 . 2.3519(18) y
    Na4 N54 . 2.4035(17) y
    O9 C8 . 1.381(2) ?
    O9 C10 . 1.457(3) ?
    O23 C22 . 1.369(2) ?
    O23 C24 . 1.443(2) ?
    O37 C36 . 1.393(2) ?
    O37 C38 . 1.450(2) ?
    O51 C50 . 1.380(2) ?
    O51 C52 . 1.445(2) ?
    N1 H1 . 0.882(9) ?
    N1 C2 . 1.351(2) ?
    N12 C8 . 1.288(2) ?
    N12 C11 . 1.490(3) ?
    N15 H15 . 0.873(9) ?
    N15 C16 . 1.346(2) ?
    N26 C22 . 1.291(2) ?
    N26 C25 . 1.493(2) ?
    N29 H29 . 0.878(10) ?
    N29 C30 . 1.345(2) ?
    N40 C36 . 1.285(2) ?
    N40 C39 . 1.483(2) ?
    N43 H43 . 0.873(9) ?
    N43 C44 . 1.349(2) ?
    N54 C50 . 1.288(2) ?
    N54 C53 . 1.493(2) ?
    C2 C3 . 1.432(3) ?
    C2 C7 . 1.446(3) ?
    C3 H3 . 0.9500 ?
    C3 C4 . 1.371(3) ?
    C4 H4 . 0.9500 ?
    C4 C5 . 1.393(3) ?
    C5 H5 . 0.9500 ?
    C5 C6 . 1.372(3) ?
    C6 H6 . 0.9500 ?
    C6 C7 . 1.413(3) ?
    C7 C8 . 1.454(3) ?
    C10 H10A . 0.9900 ?
    C10 H10B . 0.9900 ?
    C10 C11 . 1.533(3) ?
    C11 C13 . 1.519(3) ?
    C11 C14 . 1.526(3) ?
    C13 H13A . 0.9800 ?
    C13 H13B . 0.9800 ?
    C13 H13C . 0.9800 ?
    C14 H14A . 0.9800 ?
    C14 H14B . 0.9800 ?
    C14 H14C . 0.9800 ?
    C16 C17 . 1.434(3) ?
    C16 C21 . 1.439(3) ?
    C17 H17 . 0.9500 ?
    C17 C18 . 1.357(3) ?
    C18 H18 . 0.9500 ?
    C18 C19 . 1.403(3) ?
    C19 H19 . 0.9500 ?
    C19 C20 . 1.370(3) ?
    C20 H20 . 0.9500 ?
    C20 C21 . 1.405(3) ?
    C21 C22 . 1.458(3) ?
    C24 H24A . 0.9900 ?
    C24 H24B . 0.9900 ?
    C24 C25 . 1.531(3) ?
    C25 C27 . 1.526(3) ?
    C25 C28 . 1.516(3) ?
    C27 H27A . 0.9800 ?
    C27 H27B . 0.9800 ?
    C27 H27C . 0.9800 ?
    C28 H28A . 0.9800 ?
    C28 H28B . 0.9800 ?
    C28 H28C . 0.9800 ?
    C30 C31 . 1.430(3) ?
    C30 C35 . 1.444(2) ?
    C31 H31 . 0.9500 ?
    C31 C32 . 1.366(3) ?
    C32 H32 . 0.9500 ?
    C32 C33 . 1.398(3) ?
    C33 H33 . 0.9500 ?
    C33 C34 . 1.373(3) ?
    C34 H34 . 0.9500 ?
    C34 C35 . 1.407(3) ?
    C35 C36 . 1.452(3) ?
    C38 H38A . 0.9900 ?
    C38 H38B . 0.9900 ?
    C38 C39 . 1.533(3) ?
    C39 C41 . 1.530(3) ?
    C39 C42 . 1.519(3) ?
    C41 H41A . 0.9800 ?
    C41 H41C . 0.9800 ?
    C42 H42A . 0.9800 ?
    C42 H42B . 0.9800 ?
    C42 H42C . 0.9800 ?
    C44 C45 . 1.434(3) ?
    C44 C49 . 1.441(3) ?
    C45 H45 . 0.9500 ?
    C45 C46 . 1.362(3) ?
    C46 H46 . 0.9500 ?
    C46 C47 . 1.397(3) ?
    C47 H47 . 0.9500 ?
    C47 C48 . 1.365(3) ?
    C48 H48 . 0.9500 ?
    C48 C49 . 1.414(3) ?
    C49 C50 . 1.454(3) ?
    C52 H52A . 0.9900 ?
    C52 H52B . 0.9900 ?
    C52 C53 . 1.521(3) ?
    C53 C55 . 1.532(3) ?
    C53 C56 . 1.520(3) ?
    C55 H55B . 0.9800 ?
    C55 H55C . 0.9800 ?
    C56 H56A . 0.9800 ?
    C56 H56B . 0.9800 ?
loop_
    _geom_angle_atom_site_label_1
    _geom_angle_atom_site_label_2
    _geom_angle_atom_site_label_3
    _geom_angle_site_symmetry_1
    _geom_angle_site_symmetry_3
    _geom_angle
    _geom_angle_publ_flag
    O9 Na1 N12 2_766 . 107.61(5) y
    O9 Na1 N54 2_766 . 103.04(5) y
    N1 Na1 O9 . 2_766 105.11(6) y
    N1 Na1 N12 . . 65.92(5) y
    N1 Na1 N54 . . 92.92(6) y
    N43 Na1 O9 . 2_766 142.94(6) y
    N43 Na1 N1 . . 111.31(6) y
    N43 Na1 N12 . . 93.51(6) y
    N43 Na1 N54 . . 69.08(5) y
    N54 Na1 N12 . . 146.27(5) y
    N1 Na2 N12 . . 76.60(6) y
    N1 Na2 N26 . . 125.43(6) y
    N12 Na2 N26 . . 135.48(6) y
    N15 Na2 N1 . . 138.81(6) y
    N15 Na2 N12 . . 116.21(7) y
    N15 Na2 N26 . . 74.56(6) y
    O37 Na3 N26 2_755 . 107.75(5) y
    O37 Na3 N40 2_755 . 104.03(5) y
    N15 Na3 O37 . 2_755 141.85(6) y
    N15 Na3 N26 . . 72.56(5) y
    N15 Na3 N29 . . 108.71(6) y
    N15 Na3 N40 . . 85.90(5) y
    N26 Na3 N40 . . 147.75(5) y
    N29 Na3 O37 . 2_755 108.68(6) y
    N29 Na3 N26 . . 100.25(6) y
    N29 Na3 N40 . . 63.74(5) y
    N29 Na4 N54 . . 119.12(6) y
    N40 Na4 N29 . . 76.15(6) y
    N40 Na4 N43 . . 113.77(6) y
    N40 Na4 N54 . . 121.58(6) y
    N43 Na4 N29 . . 156.58(6) y
    N43 Na4 N54 . . 75.06(6) y
    C8 O9 Na1 . 2_766 121.72(11) ?
    C8 O9 C10 . . 106.14(14) ?
    C10 O9 Na1 . 2_766 115.61(11) ?
    C22 O23 C24 . . 106.11(14) ?
    C36 O37 Na3 . 2_755 125.75(11) ?
    C36 O37 C38 . . 105.65(13) ?
    C38 O37 Na3 . 2_755 114.12(10) ?
    C50 O51 C52 . . 105.58(14) ?
    Na1 N1 Na2 . . 93.03(7) ?
    Na1 N1 H1 . . 113.0(14) ?
    Na2 N1 H1 . . 118.3(14) ?
    C2 N1 Na1 . . 115.17(12) ?
    C2 N1 Na2 . . 111.80(12) ?
    C2 N1 H1 . . 105.6(14) ?
    Na2 N12 Na1 . . 79.12(5) ?
    C8 N12 Na1 . . 94.47(11) ?
    C8 N12 Na2 . . 117.61(13) ?
    C8 N12 C11 . . 108.22(15) ?
    C11 N12 Na1 . . 124.85(12) ?
    C11 N12 Na2 . . 126.23(12) ?
    Na2 N15 H15 . . 117.9(13) ?
    Na3 N15 Na2 . . 87.12(6) ?
    Na3 N15 H15 . . 118.1(13) ?
    C16 N15 Na2 . . 111.22(11) ?
    C16 N15 Na3 . . 115.06(12) ?
    C16 N15 H15 . . 106.7(14) ?
    Na2 N26 Na3 . . 80.39(5) ?
    C22 N26 Na2 . . 106.64(12) ?
    C22 N26 Na3 . . 110.53(11) ?
    C22 N26 C25 . . 107.27(15) ?
    C25 N26 Na2 . . 114.75(11) ?
    C25 N26 Na3 . . 132.60(12) ?
    Na3 N29 Na4 . . 88.98(6) ?
    Na3 N29 H29 . . 112.6(15) ?
    Na4 N29 H29 . . 115.7(15) ?
    C30 N29 Na3 . . 110.70(12) ?
    C30 N29 Na4 . . 121.06(12) ?
    C30 N29 H29 . . 106.8(16) ?
    Na4 N40 Na3 . . 74.97(5) ?
    C36 N40 Na3 . . 91.91(11) ?
    C36 N40 Na4 . . 125.10(13) ?
    C36 N40 C39 . . 107.94(15) ?
    C39 N40 Na3 . . 129.29(11) ?
    C39 N40 Na4 . . 121.69(11) ?
    Na1 N43 Na4 . . 83.79(6) ?
    Na1 N43 H43 . . 117.7(15) ?
    Na4 N43 H43 . . 114.4(15) ?
    C44 N43 Na1 . . 106.88(11) ?
    C44 N43 Na4 . . 125.00(12) ?
    C44 N43 H43 . . 107.5(15) ?
    Na4 N54 Na1 . . 74.89(5) ?
    C50 N54 Na1 . . 99.29(11) ?
    C50 N54 Na4 . . 121.60(12) ?
    C50 N54 C53 . . 107.20(15) ?
    C53 N54 Na1 . . 136.32(11) ?
    C53 N54 Na4 . . 116.25(11) ?
    N1 C2 C3 . . 121.90(18) ?
    N1 C2 C7 . . 123.10(18) ?
    C3 C2 C7 . . 115.00(17) ?
    C2 C3 H3 . . 118.4 ?
    C4 C3 C2 . . 123.2(2) ?
    C4 C3 H3 . . 118.4 ?
    C3 C4 H4 . . 119.5 ?
    C3 C4 C5 . . 121.0(2) ?
    C5 C4 H4 . . 119.5 ?
    C4 C5 H5 . . 120.8 ?
    C6 C5 C4 . . 118.36(19) ?
    C6 C5 H5 . . 120.8 ?
    C5 C6 H6 . . 118.6 ?
    C5 C6 C7 . . 122.8(2) ?
    C7 C6 H6 . . 118.6 ?
    C2 C7 C8 . . 122.39(16) ?
    C6 C7 C2 . . 119.62(19) ?
    C6 C7 C8 . . 117.86(18) ?
    O9 C8 C7 . . 114.85(16) ?
    N12 C8 O9 . . 115.72(17) ?
    N12 C8 C7 . . 129.38(17) ?
    O9 C10 H10A . . 110.8 ?
    O9 C10 H10B . . 110.8 ?
    O9 C10 C11 . . 104.51(15) ?
    H10A C10 H10B . . 108.9 ?
    C11 C10 H10A . . 110.9 ?
    C11 C10 H10B . . 110.8 ?
    N12 C11 C10 . . 102.57(16) ?
    N12 C11 C13 . . 110.96(16) ?
    N12 C11 C14 . . 108.21(16) ?
    C13 C11 C10 . . 112.78(17) ?
    C13 C11 C14 . . 110.34(18) ?
    C14 C11 C10 . . 111.67(16) ?
    C11 C13 H13A . . 109.5 ?
    C11 C13 H13B . . 109.5 ?
    C11 C13 H13C . . 109.5 ?
    H13A C13 H13B . . 109.5 ?
    H13A C13 H13C . . 109.5 ?
    H13B C13 H13C . . 109.5 ?
    C11 C14 H14A . . 109.5 ?
    C11 C14 H14B . . 109.5 ?
    C11 C14 H14C . . 109.5 ?
    H14A C14 H14B . . 109.5 ?
    H14A C14 H14C . . 109.5 ?
    H14B C14 H14C . . 109.5 ?
    N15 C16 C17 . . 121.62(17) ?
    N15 C16 C21 . . 123.45(17) ?
    C17 C16 C21 . . 114.92(17) ?
    C16 C17 H17 . . 118.2 ?
    C18 C17 C16 . . 123.67(18) ?
    C18 C17 H17 . . 118.2 ?
    C17 C18 H18 . . 119.7 ?
    C17 C18 C19 . . 120.53(19) ?
    C19 C18 H18 . . 119.7 ?
    C18 C19 H19 . . 120.9 ?
    C20 C19 C18 . . 118.25(19) ?
    C20 C19 H19 . . 120.9 ?
    C19 C20 H20 . . 118.6 ?
    C19 C20 C21 . . 122.87(19) ?
    C21 C20 H20 . . 118.6 ?
    C16 C21 C22 . . 122.91(16) ?
    C20 C21 C16 . . 119.76(18) ?
    C20 C21 C22 . . 117.22(17) ?
    O23 C22 C21 . . 114.87(16) ?
    N26 C22 O23 . . 116.13(16) ?
    N26 C22 C21 . . 128.95(16) ?
    O23 C24 H24A . . 110.9 ?
    O23 C24 H24B . . 110.9 ?
    O23 C24 C25 . . 104.31(15) ?
    H24A C24 H24B . . 108.9 ?
    C25 C24 H24A . . 110.9 ?
    C25 C24 H24B . . 110.9 ?
    N26 C25 C24 . . 102.30(14) ?
    N26 C25 C27 . . 108.12(16) ?
    N26 C25 C28 . . 111.12(15) ?
    C27 C25 C24 . . 111.40(16) ?
    C28 C25 C24 . . 112.81(16) ?
    C28 C25 C27 . . 110.72(17) ?
    C25 C27 H27A . . 109.5 ?
    C25 C27 H27B . . 109.5 ?
    C25 C27 H27C . . 109.5 ?
    H27A C27 H27B . . 109.5 ?
    H27A C27 H27C . . 109.5 ?
    H27B C27 H27C . . 109.5 ?
    C25 C28 H28A . . 109.5 ?
    C25 C28 H28B . . 109.5 ?
    C25 C28 H28C . . 109.5 ?
    H28A C28 H28B . . 109.5 ?
    H28A C28 H28C . . 109.5 ?
    H28B C28 H28C . . 109.5 ?
    N29 C30 C31 . . 122.19(17) ?
    N29 C30 C35 . . 123.07(17) ?
    C31 C30 C35 . . 114.74(17) ?
    C30 C31 H31 . . 118.4 ?
    C32 C31 C30 . . 123.14(18) ?
    C32 C31 H31 . . 118.4 ?
    C31 C32 H32 . . 119.3 ?
    C31 C32 C33 . . 121.42(19) ?
    C33 C32 H32 . . 119.3 ?
    C32 C33 H33 . . 121.1 ?
    C34 C33 C32 . . 117.83(19) ?
    C34 C33 H33 . . 121.1 ?
    C33 C34 H34 . . 118.7 ?
    C33 C34 C35 . . 122.67(18) ?
    C35 C34 H34 . . 118.7 ?
    C30 C35 C36 . . 122.34(16) ?
    C34 C35 C30 . . 120.20(17) ?
    C34 C35 C36 . . 117.32(16) ?
    O37 C36 C35 . . 115.12(15) ?
    N40 C36 O37 . . 115.49(16) ?
    N40 C36 C35 . . 129.31(16) ?
    O37 C38 H38A . . 110.9 ?
    O37 C38 H38B . . 110.9 ?
    O37 C38 C39 . . 104.18(14) ?
    H38A C38 H38B . . 108.9 ?
    C39 C38 H38A . . 110.9 ?
    C39 C38 H38B . . 110.9 ?
    N40 C39 C38 . . 102.51(14) ?
    N40 C39 C41 . . 107.69(16) ?
    N40 C39 C42 . . 111.29(16) ?
    C41 C39 C38 . . 111.86(16) ?
    C42 C39 C38 . . 112.55(17) ?
    C42 C39 C41 . . 110.59(17) ?
    C39 C41 H41A . . 109.5 ?
    C39 C41 H41B . . 109.5 ?
    C39 C41 H41C . . 109.5 ?
    H41A C41 H41B . . 109.5 ?
    H41A C41 H41C . . 109.5 ?
    H41B C41 H41C . . 109.5 ?
    C39 C42 H42A . . 109.5 ?
    C39 C42 H42B . . 109.5 ?
    C39 C42 H42C . . 109.5 ?
    H42A C42 H42B . . 109.5 ?
    H42A C42 H42C . . 109.5 ?
    H42B C42 H42C . . 109.5 ?
    N43 C44 C45 . . 121.95(17) ?
    N43 C44 C49 . . 123.11(17) ?
    C45 C44 C49 . . 114.95(17) ?
    C44 C45 H45 . . 118.5 ?
    C46 C45 C44 . . 123.07(19) ?
    C46 C45 H45 . . 118.5 ?
    C45 C46 H46 . . 119.4 ?
    C45 C46 C47 . . 121.23(19) ?
    C47 C46 H46 . . 119.4 ?
    C46 C47 H47 . . 120.9 ?
    C48 C47 C46 . . 118.22(19) ?
    C48 C47 H47 . . 120.9 ?
    C47 C48 H48 . . 118.6 ?
    C47 C48 C49 . . 122.72(19) ?
    C49 C48 H48 . . 118.6 ?
    C44 C49 C50 . . 122.67(16) ?
    C48 C49 C44 . . 119.72(17) ?
    C48 C49 C50 . . 117.57(17) ?
    O51 C50 C49 . . 114.72(15) ?
    N54 C50 O51 . . 115.49(16) ?
    N54 C50 C49 . . 129.76(17) ?
    O51 C52 H52A . . 111.0 ?
    O51 C52 H52B . . 111.0 ?
    O51 C52 C53 . . 103.90(14) ?
    H52A C52 H52B . . 109.0 ?
    C53 C52 H52A . . 111.0 ?
    C53 C52 H52B . . 111.0 ?
    N54 C53 C52 . . 102.01(14) ?
    N54 C53 C55 . . 108.32(15) ?
    N54 C53 C56 . . 111.15(15) ?
    C52 C53 C55 . . 110.98(16) ?
    C56 C53 C52 . . 112.86(16) ?
    C56 C53 C55 . . 111.09(16) ?
    C53 C55 H55A . . 109.5 ?
    C53 C55 H55B . . 109.5 ?
    C53 C55 H55C . . 109.5 ?
    H55A C55 H55B . . 109.5 ?
    H55A C55 H55C . . 109.5 ?
    H55B C55 H55C . . 109.5 ?
    C53 C56 H56A . . 109.5 ?
    C53 C56 H56B . . 109.5 ?
    C53 C56 H56C . . 109.5 ?
    H56A C56 H56B . . 109.5 ?
    H56A C56 H56C . . 109.5 ?
    H56B C56 H56C . . 109.5 ?
loop_
    _geom_torsion_atom_site_label_1
    _geom_torsion_atom_site_label_2
    _geom_torsion_atom_site_label_3
    _geom_torsion_atom_site_label_4
    _geom_torsion_site_symmetry_1
    _geom_torsion_site_symmetry_2
    _geom_torsion_site_symmetry_3
    _geom_torsion_site_symmetry_4
    _geom_torsion
    _geom_torsion_publ_flag
    Na1 O9 C8 N12 2_766 . . . 139.42(14) ?
    Na1 O9 C8 C7 2_766 . . . -43.15(19) ?
    Na1 O9 C10 C11 2_766 . . . -151.40(11) ?
    Na1 N1 C2 C3 . . . . 127.34(16) ?
    Na1 N1 C2 C7 . . . . -52.4(2) ?
    Na1 N12 C8 O9 . . . . -121.99(13) ?
    Na1 N12 C8 C7 . . . . 61.0(2) ?
    Na1 N12 C11 C10 . . . . 94.69(15) ?
    Na1 N12 C11 C13 . . . . -26.0(2) ?
    Na1 N12 C11 C14 . . . . -147.17(13) ?
    Na1 N43 C44 C45 . . . . 125.50(15) ?
    Na1 N43 C44 C49 . . . . -54.82(19) ?
    Na1 N54 C50 O51 . . . . -137.84(12) ?
    Na1 N54 C50 C49 . . . . 44.4(2) ?
    Na1 N54 C53 C52 . . . . 105.62(16) ?
    Na1 N54 C53 C55 . . . . -137.24(14) ?
    Na1 N54 C53 C56 . . . . -14.9(2) ?
    Na2 N1 C2 C3 . . . . -128.14(16) ?
    Na2 N1 C2 C7 . . . . 52.2(2) ?
    Na2 N12 C8 O9 . . . . 157.96(12) ?
    Na2 N12 C8 C7 . . . . -19.0(3) ?
    Na2 N12 C11 C10 . . . . -162.31(12) ?
    Na2 N12 C11 C13 . . . . 77.02(19) ?
    Na2 N12 C11 C14 . . . . -44.2(2) ?
    Na2 N15 C16 C17 . . . . -130.62(15) ?
    Na2 N15 C16 C21 . . . . 48.8(2) ?
    Na2 N26 C22 O23 . . . . 128.93(14) ?
    Na2 N26 C22 C21 . . . . -48.2(2) ?
    Na2 N26 C25 C24 . . . . -133.65(12) ?
    Na2 N26 C25 C27 . . . . -15.98(19) ?
    Na2 N26 C25 C28 . . . . 105.72(15) ?
    Na3 O37 C36 N40 2_755 . . . 142.02(13) ?
    Na3 O37 C36 C35 2_755 . . . -40.80(19) ?
    Na3 O37 C38 C39 2_755 . . . -158.32(11) ?
    Na3 N15 C16 C17 . . . . 132.37(15) ?
    Na3 N15 C16 C21 . . . . -48.3(2) ?
    Na3 N26 C22 O23 . . . . -145.32(13) ?
    Na3 N26 C22 C21 . . . . 37.5(2) ?
    Na3 N26 C25 C24 . . . . 126.32(14) ?
    Na3 N26 C25 C27 . . . . -116.02(16) ?
    Na3 N26 C25 C28 . . . . 5.7(2) ?
    Na3 N29 C30 C31 . . . . 122.47(16) ?
    Na3 N29 C30 C35 . . . . -57.2(2) ?
    Na3 N40 C36 O37 . . . . -124.35(13) ?
    Na3 N40 C36 C35 . . . . 58.96(19) ?
    Na3 N40 C39 C38 . . . . 90.53(16) ?
    Na3 N40 C39 C41 . . . . -151.36(13) ?
    Na3 N40 C39 C42 . . . . -30.0(2) ?
    Na4 N29 C30 C31 . . . . -135.69(15) ?
    Na4 N29 C30 C35 . . . . 44.7(2) ?
    Na4 N40 C36 O37 . . . . 162.73(11) ?
    Na4 N40 C36 C35 . . . . -14.0(3) ?
    Na4 N40 C39 C38 . . . . -173.06(11) ?
    Na4 N40 C39 C41 . . . . -54.96(19) ?
    Na4 N40 C39 C42 . . . . 66.40(19) ?
    Na4 N43 C44 C45 . . . . -140.23(15) ?
    Na4 N43 C44 C49 . . . . 39.4(2) ?
    Na4 N54 C50 O51 . . . . 144.26(12) ?
    Na4 N54 C50 C49 . . . . -33.5(2) ?
    Na4 N54 C53 C52 . . . . -158.89(11) ?
    Na4 N54 C53 C55 . . . . -41.75(17) ?
    Na4 N54 C53 C56 . . . . 80.56(17) ?
    O9 C10 C11 N12 . . . . 16.47(18) ?
    O9 C10 C11 C13 . . . . 135.88(17) ?
    O9 C10 C11 C14 . . . . -99.20(19) ?
    O23 C24 C25 N26 . . . . 19.30(18) ?
    O23 C24 C25 C27 . . . . -96.01(18) ?
    O23 C24 C25 C28 . . . . 138.75(16) ?
    O37 C38 C39 N40 . . . . 20.13(18) ?
    O37 C38 C39 C41 . . . . -94.98(18) ?
    O37 C38 C39 C42 . . . . 139.79(16) ?
    O51 C52 C53 N54 . . . . 23.61(17) ?
    O51 C52 C53 C55 . . . . -91.59(18) ?
    O51 C52 C53 C56 . . . . 142.96(16) ?
    N1 C2 C3 C4 . . . . 178.15(18) ?
    N1 C2 C7 C6 . . . . -178.33(17) ?
    N1 C2 C7 C8 . . . . -2.5(3) ?
    N15 C16 C17 C18 . . . . 178.63(19) ?
    N15 C16 C21 C20 . . . . -179.45(17) ?
    N15 C16 C21 C22 . . . . -3.6(3) ?
    N29 C30 C31 C32 . . . . 179.32(18) ?
    N29 C30 C35 C34 . . . . -179.10(17) ?
    N29 C30 C35 C36 . . . . -3.6(3) ?
    N43 C44 C45 C46 . . . . -177.71(18) ?
    N43 C44 C49 C48 . . . . 176.76(16) ?
    N43 C44 C49 C50 . . . . -5.4(3) ?
    C2 C3 C4 C5 . . . . 0.9(3) ?
    C2 C7 C8 O9 . . . . 164.80(16) ?
    C2 C7 C8 N12 . . . . -18.2(3) ?
    C3 C2 C7 C6 . . . . 2.0(2) ?
    C3 C2 C7 C8 . . . . 177.76(16) ?
    C3 C4 C5 C6 . . . . 0.6(3) ?
    C4 C5 C6 C7 . . . . -0.7(3) ?
    C5 C6 C7 C2 . . . . -0.6(3) ?
    C5 C6 C7 C8 . . . . -176.61(18) ?
    C6 C7 C8 O9 . . . . -19.3(2) ?
    C6 C7 C8 N12 . . . . 157.67(19) ?
    C7 C2 C3 C4 . . . . -2.1(3) ?
    C8 O9 C10 C11 . . . . -13.18(18) ?
    C8 N12 C11 C10 . . . . -14.5(2) ?
    C8 N12 C11 C13 . . . . -135.21(18) ?
    C8 N12 C11 C14 . . . . 103.60(18) ?
    C10 O9 C8 N12 . . . . 4.4(2) ?
    C10 O9 C8 C7 . . . . -178.22(15) ?
    C11 N12 C8 O9 . . . . 7.0(2) ?
    C11 N12 C8 C7 . . . . -169.98(18) ?
    C16 C17 C18 C19 . . . . 0.9(3) ?
    C16 C21 C22 O23 . . . . -171.28(16) ?
    C16 C21 C22 N26 . . . . 5.9(3) ?
    C17 C16 C21 C20 . . . . 0.0(2) ?
    C17 C16 C21 C22 . . . . 175.84(16) ?
    C17 C18 C19 C20 . . . . -0.2(3) ?
    C18 C19 C20 C21 . . . . -0.6(3) ?
    C19 C20 C21 C16 . . . . 0.8(3) ?
    C19 C20 C21 C22 . . . . -175.37(19) ?
    C20 C21 C22 O23 . . . . 4.7(2) ?
    C20 C21 C22 N26 . . . . -178.11(19) ?
    C21 C16 C17 C18 . . . . -0.8(3) ?
    C22 O23 C24 C25 . . . . -16.83(19) ?
    C22 N26 C25 C24 . . . . -15.39(19) ?
    C22 N26 C25 C27 . . . . 102.28(18) ?
    C22 N26 C25 C28 . . . . -136.02(17) ?
    C24 O23 C22 N26 . . . . 7.7(2) ?
    C24 O23 C22 C21 . . . . -174.71(15) ?
    C25 N26 C22 O23 . . . . 5.5(2) ?
    C25 N26 C22 C21 . . . . -171.62(17) ?
    C30 C31 C32 C33 . . . . 0.0(3) ?
    C30 C35 C36 O37 . . . . 169.03(15) ?
    C30 C35 C36 N40 . . . . -14.3(3) ?
    C31 C30 C35 C34 . . . . 1.2(2) ?
    C31 C30 C35 C36 . . . . 176.71(16) ?
    C31 C32 C33 C34 . . . . 0.8(3) ?
    C32 C33 C34 C35 . . . . -0.5(3) ?
    C33 C34 C35 C30 . . . . -0.5(3) ?
    C33 C34 C35 C36 . . . . -176.24(18) ?
    C34 C35 C36 O37 . . . . -15.3(2) ?
    C34 C35 C36 N40 . . . . 161.36(19) ?
    C35 C30 C31 C32 . . . . -1.0(3) ?
    C36 O37 C38 C39 . . . . -16.11(17) ?
    C36 N40 C39 C38 . . . . -17.54(19) ?
    C36 N40 C39 C41 . . . . 100.57(18) ?
    C36 N40 C39 C42 . . . . -138.07(17) ?
    C38 O37 C36 N40 . . . . 5.6(2) ?
    C38 O37 C36 C35 . . . . -177.25(14) ?
    C39 N40 C36 O37 . . . . 8.2(2) ?
    C39 N40 C36 C35 . . . . -168.45(17) ?
    C44 C45 C46 C47 . . . . 0.0(3) ?
    C44 C49 C50 O51 . . . . -174.02(15) ?
    C44 C49 C50 N54 . . . . 3.8(3) ?
    C45 C44 C49 C48 . . . . -3.5(2) ?
    C45 C44 C49 C50 . . . . 174.26(16) ?
    C45 C46 C47 C48 . . . . -1.7(3) ?
    C46 C47 C48 C49 . . . . 0.6(3) ?
    C47 C48 C49 C44 . . . . 2.1(3) ?
    C47 C48 C49 C50 . . . . -175.82(18) ?
    C48 C49 C50 O51 . . . . 3.8(2) ?
    C48 C49 C50 N54 . . . . -178.38(18) ?
    C49 C44 C45 C46 . . . . 2.6(3) ?
    C50 O51 C52 C53 . . . . -20.39(18) ?
    C50 N54 C53 C52 . . . . -19.05(18) ?
    C50 N54 C53 C55 . . . . 98.09(17) ?
    C50 N54 C53 C56 . . . . -139.59(17) ?
    C52 O51 C50 N54 . . . . 9.1(2) ?
    C52 O51 C50 C49 . . . . -172.80(15) ?
    C53 N54 C50 O51 . . . . 7.0(2) ?
    C53 N54 C50 C49 . . . . -170.76(17) ?
_shelx_space_group_comment
;
The symmetry employed for this shelxl refinement is uniquely defined
by the following loop, which should always be used as a source of
symmetry information in preference to the above space-group names.
They are only intended as comments.
;
_shelx_estimated_absorpt_T_min     0.970
_shelx_estimated_absorpt_T_max     0.983
_shelx_hkl_file
;
   1   0   0 8918.44  510.76
  -1   0   0 9621.99  531.96
   1   0   0 9309.72  532.24
  -1   0   0 9342.01  551.69
  -1   0   0 9935.58  558.90
   2   0   0  182.07   10.52
   2   0   0  175.81   10.45
  -2   0   0  184.19   11.07
  -3   0   0  262.30   15.43
   3   0   0  246.78   14.53
   3   0   0  241.70   14.51
  -4   0   0  203.30   14.60
   4   0   0  243.91   14.01
   4   0   0  256.08   13.85
  -5   0   0  751.76   43.88
  -5   0   0  715.42   42.44
   5   0   0  698.33   40.44
   5   0   0  671.34   39.81
   6   0   0  142.76    9.55
  -6   0   0  134.58    9.49
  -6   0   0  150.05   10.78
   6   0   0  135.40    8.75
  -7   0   0   55.93    5.94
   7   0   0   44.66    4.92
   7   0   0   51.73    4.22
  -7   0   0   55.57    4.82
   8   0   0   -0.26    2.01
  -8   0   0    4.86    2.98
  -8   0   0    2.99    1.85
  -9   0   0  185.69   12.15
  -9   0   0  153.02   13.01
   9   0   0  152.72   11.84
  10   0   0   27.78    5.07
 -10   0   0   29.50    5.57
 -10   0   0   29.00    4.38
 -11   0   0   16.98    5.14
  11   0   0   18.39    4.66
  12   0   0   29.14    6.01
 -12   0   0   28.74    6.22
  13   0   0    6.34    5.04
 -13   0   0    5.99    4.72
 -14   0   0   33.64    7.44
  14  -1   0   -3.38    3.93
 -14   1   0   15.40    5.20
 -13   1   0   13.03    5.41
  13  -1   0    9.41    4.42
 -12   1   0    0.63    3.46
  12  -1   0    1.71    3.74
 -11   1   0    1.91    3.45
  11  -1   0    8.13    3.96
  10  -1   0    9.77    3.87
 -10   1   0   14.41    4.14
   9  -1   0   14.06    3.79
  -9   1   0   12.33    4.14
   9  -1   0   15.78    3.06
  -8   1   0    3.55    1.78
   8  -1   0    2.68    2.25
  -8   1   0    2.19    3.05
   7  -1   0   36.63    4.38
  -7   1   0   33.91    3.67
  -7   1   0   40.28    4.97
  -6   1   0  623.40   40.87
   6  -1   0  653.48   37.82
  -6   1   0  687.34   39.44
   6  -1   0  652.40   37.28
   5  -1   0  574.93   33.25
  -5   1   0  574.95   34.54
   5  -1   0  579.49   32.72
   4  -1   0   -1.38    0.93
  -4   1   0   -0.67    1.42
   4  -1   0    0.51    1.25
  -4   1   0   -0.42    0.91
   3  -1   0   78.89    5.27
   3  -1   0   74.07    5.05
  -3   1   0   79.36    5.89
   3  -1   0   77.30    5.14
   2  -1   0  630.35   35.79
   2  -1   0  650.77   37.08
   2  -1   0  610.69   34.61
  -2   1   0  623.73   37.85
  -1   1   0  260.92   15.05
   1  -1   0  249.33   14.07
  -1   1   0  244.46   14.59
  -1   1   0  261.05   15.33
   1  -1   0  248.93   15.04
   0  -1   0   49.35    3.77
   0  -1   0   50.54    3.50
   0   1   0   54.96    3.63
  -1  -1   0   -0.19    0.50
  -1  -1   0   -0.68    0.80
   1   1   0    1.12    0.56
  -1  -1   0    1.11    0.82
   1   1   0    0.24    0.74
  -2  -1   0    8.97    1.77
   2   1   0    5.93    1.45
   2   1   0    7.34    0.94
  -2  -1   0    4.17    1.43
  -3  -1   0   30.26    3.25
   3   1   0   27.82    2.19
   3   1   0   29.26    2.94
   4   1   0    8.48    1.21
  -4  -1   0    7.52    1.86
   4   1   0    5.88    1.71
  -4  -1   0   10.75    2.44
   5   1   0  446.12   25.51
   5   1   0  426.28   25.64
  -5  -1   0  452.71   27.29
  -6  -1   0   27.41    4.05
  -6  -1   0   47.16    5.22
   6   1   0   54.09    4.78
   6   1   0   49.19    3.50
  -7  -1   0    2.93    2.01
   7   1   0    0.74    2.32
   7   1   0    0.94    1.20
  -7  -1   0    1.07    2.75
  -8  -1   0   81.87    8.06
   8   1   0   71.24    7.22
  -8  -1   0   84.13    6.93
  -9  -1   0    6.59    3.38
   9   1   0    8.27    3.30
  -9  -1   0   11.05    3.11
 -10  -1   0    8.13    3.93
  10   1   0   11.61    3.74
 -10  -1   0    9.15    3.26
 -11  -1   0    5.07    3.78
  11   1   0    1.98    3.22
  12   1   0    1.63    3.34
 -12  -1   0    3.85    4.13
  13   1   0   17.41    5.92
 -13  -1   0   15.10    5.65
  14  -2   0    0.92    4.32
 -14   2   0   -5.67    4.26
 -13   2   0    7.29    4.61
  13  -2   0    2.53    3.41
  12  -2   0    4.93    3.79
 -12   2   0   16.53    4.94
  11  -2   0   45.11    5.82
 -11   2   0   46.99    6.81
 -10   2   0  175.73   14.39
  10  -2   0  191.46   13.30
   9  -2   0   68.20    5.65
   9  -2   0   62.46    6.51
  -9   2   0   65.51    5.79
  -8   2   0  170.30   13.12
   8  -2   0  164.18   11.18
   8  -2   0  172.97   11.60
  -8   2   0  162.05   11.08
   7  -2   0   76.14    5.88
  -7   2   0   84.55    7.47
   7  -2   0   70.59    6.23
  -7   2   0   85.86    6.15
  -6   2   0   37.49    4.39
   6  -2   0   43.90    4.11
   6  -2   0   31.79    3.21
  -6   2   0   39.16    3.62
  -5   2   0   11.46    2.19
  -5   2   0   25.03    3.46
   5  -2   0   24.37    2.30
   5  -2   0   25.85    2.84
   4  -2   0  122.87    7.79
  -4   2   0  118.93    7.78
   4  -2   0  117.54    7.62
  -3   2   0    2.12    1.52
   3  -2   0    1.21    0.94
   3  -2   0    0.36    1.06
  -3   2   0    3.28    1.36
   2  -2   0  405.30   22.61
  -2   2   0  405.64   24.56
  -2   2   0  398.64   23.47
   2  -2   0  409.44   24.07
   1  -2   0 3194.82  195.75
   1  -2   0 3281.13  179.03
  -1   2   0 3474.10  185.94
  -1   2   0 3321.13  195.95
   1  -2   0 3242.82  193.01
   0   2   0 5329.27  305.32
   0  -2   0 4897.30  305.33
   0  -2   0 5145.86  278.08
   0  -2   0 5163.70  299.90
   1   2   0  932.36   53.84
   1   2   0  942.27   52.18
   1   2   0  944.25   49.43
  -1  -2   0  970.97   56.27
  -1  -2   0  964.61   56.74
   2   2   0  296.61   17.68
  -2  -2   0  319.58   19.11
  -2  -2   0  309.59   18.99
   2   2   0  299.70   17.60
   3   2   0   35.66    2.70
  -3  -2   0   35.89    3.61
   3   2   0   28.93    3.15
  -3  -2   0   41.32    3.69
   4   2   0  169.32   10.18
  -4  -2   0  177.35   11.50
  -4  -2   0  174.89   11.89
   4   2   0  159.74   10.79
   5   2   0  482.17   29.10
  -5  -2   0  530.83   31.15
   5   2   0  499.41   28.85
  -5  -2   0  497.33   31.75
   6   2   0   30.72    2.67
   6   2   0   26.53    4.16
  -6  -2   0   32.86    4.01
  -6  -2   0   32.78    4.50
  -7  -2   0   -0.20    1.99
   7   2   0    2.73    2.60
  -7  -2   0    2.24    2.35
  -8  -2   0   29.50    4.47
   8   2   0   27.68    4.90
  -8  -2   0   24.88    4.93
   9   2   0   93.71    8.35
  -9  -2   0   86.62    8.84
  -9  -2   0   89.69    8.07
 -10  -2   0   44.13    6.47
 -10  -2   0   43.21    5.69
  10   2   0   44.80    5.93
  11   2   0   52.53    7.00
 -11  -2   0   53.43    7.54
  12   2   0   65.54    8.31
 -12  -2   0   70.75    8.99
  13   2   0   -5.49    4.28
 -13  -2   0    6.86    5.01
 -14   3   0    4.37    4.35
  14  -3   0   -4.00    3.81
 -13   3   0    6.49    4.34
  13  -3   0   16.85    4.80
 -12   3   0    2.58    3.43
  12  -3   0    3.49    3.40
 -11   3   0   22.40    5.19
  11  -3   0   16.88    4.24
 -10   3   0    2.91    3.44
  10  -3   0    6.84    3.26
  -9   3   0    5.01    2.32
   9  -3   0    5.85    2.62
  -9   3   0    3.93    3.40
  -8   3   0   -0.16    2.01
   8  -3   0    2.75    2.40
   8  -3   0    0.52    1.43
  -8   3   0    1.33    2.70
  -7   3   0   77.62    7.49
  -7   3   0   88.89    6.76
   7  -3   0   93.71    6.29
   7  -3   0   84.06    6.87
   6  -3   0    1.65    1.17
  -6   3   0   -0.50    1.34
  -6   3   0   -0.68    1.66
   6  -3   0    0.45    1.57
  -5   3   0  103.16    7.04
  -5   3   0   95.06    7.52
   5  -3   0   99.32    6.47
   5  -3   0   88.89    6.69
   4  -3   0  215.01   12.73
  -4   3   0  211.82   13.83
   4  -3   0  212.08   12.99
  -4   3   0  204.02   13.08
  -3   3   0   29.35    3.01
  -3   3   0   27.96    2.97
   3  -3   0   28.30    2.85
  -2   3   0  514.80   28.50
   2  -3   0  467.25   29.06
  -2   3   0  484.27   29.34
  -1   3   0    1.53    1.38
  -1   3   0   -0.03    0.51
  -1   3   0    0.94    0.60
   1  -3   0    1.84    0.98
   1  -3   0    0.46    1.16
   0  -3   0    1.32    1.08
   0   3   0    0.14    0.66
   0  -3   0    0.03    1.22
   0   3   0    1.27    1.31
   0  -3   0    0.03    0.48
  -1  -3   0   45.84    3.78
   1   3   0   46.12    3.67
   1   3   0   44.07    3.41
   1   3   0   48.80    3.44
  -1  -3   0   32.83    3.20
  -2  -3   0  176.25   13.22
  -2  -3   0  217.45   13.16
   2   3   0  212.73   12.29
   2   3   0  209.59   12.42
   3   3   0   35.86    3.74
  -3  -3   0   38.88    3.77
  -3  -3   0   36.99    4.04
   3   3   0   35.82    3.05
   4   3   0   55.41    4.75
   4   3   0   54.49    3.90
  -4  -3   0   47.25    4.85
  -4  -3   0   57.96    5.02
  -5  -3   0    2.02    1.93
   5   3   0    1.03    0.99
   5   3   0   -0.49    1.49
  -5  -3   0   -1.10    1.59
   6   3   0   50.20    5.32
   6   3   0   44.15    3.45
  -6  -3   0   38.86    4.63
  -6  -3   0   44.97    5.16
  -7  -3   0   76.37    6.74
   7   3   0   59.00    6.57
  -8  -3   0  132.90   11.11
   8   3   0  130.28   10.55
  -8  -3   0  133.04   10.71
  -9  -3   0   11.21    4.26
   9   3   0   14.90    4.29
  -9  -3   0    6.76    3.64
 -10  -3   0   24.91    5.79
 -10  -3   0   27.88    5.27
  10   3   0   29.13    5.84
  11   3   0    4.95    3.76
 -11  -3   0    0.08    4.13
 -12  -3   0    2.87    4.24
  12   3   0    5.85    4.55
 -13  -3   0   23.14    6.48
 -14   4   0    9.61    4.91
  14  -4   0   12.35    4.57
 -13   4   0   11.41    4.86
  13  -4   0    6.69    3.83
 -12   4   0   -2.37    3.30
  12  -4   0    1.90    3.19
 -11   4   0   24.58    5.48
  11  -4   0   23.29    4.80
  10  -4   0   53.91    6.06
 -10   4   0   58.95    7.16
 -10   4   0   58.74    6.21
  -9   4   0   19.18    3.81
   9  -4   0   31.56    4.64
  -9   4   0   21.05    5.04
   8  -4   0   34.36    4.61
  -8   4   0   45.60    4.71
   8  -4   0   37.63    3.56
  -8   4   0   37.49    5.43
  -7   4   0   12.75    2.82
  -7   4   0    9.92    3.08
   7  -4   0   10.97    2.72
   7  -4   0   11.52    1.94
  -6   4   0   41.13    4.14
   6  -4   0   38.98    3.41
  -6   4   0   33.84    4.41
   6  -4   0   45.08    4.27
   5  -4   0  417.69   23.70
   5  -4   0  402.24   24.55
  -5   4   0  388.14   24.43
  -5   4   0  422.29   25.80
  -4   4   0  202.59   13.40
   4  -4   0  206.92   12.86
   4  -4   0  210.63   13.22
  -4   4   0  227.50   13.94
   3  -4   0   36.33    3.10
  -3   4   0   36.90    3.26
   3  -4   0   30.50    3.07
   2  -4   0  109.46    7.02
   2  -4   0  110.67    7.36
  -2   4   0  103.55    7.38
  -2   4   0  108.14    6.96
   1  -4   0  351.18   19.95
  -1   4   0  354.12   20.73
   1  -4   0  339.29   21.37
   0  -4   0  175.08   10.89
   0  -4   0  183.46   11.83
   0   4   0  181.36   11.24
  -1  -4   0  126.68    7.96
  -1  -4   0  123.41    8.64
   1   4   0  113.20    7.58
   1   4   0  119.48    7.93
   1   4   0  127.42    8.04
   2   4   0  257.96   15.73
  -2  -4   0  276.22   17.14
   2   4   0  255.19   15.73
  -3  -4   0   78.71    6.31
   3   4   0   66.23    4.97
   3   4   0   63.40    5.62
  -3  -4   0   74.24    5.68
  -4  -4   0  193.58   13.37
  -4  -4   0  188.18   13.55
   4   4   0  207.89   12.08
   4   4   0  190.96   12.70
   5   4   0   34.54    3.05
  -5  -4   0   31.83    4.31
  -5  -4   0   32.28    4.17
   5   4   0   32.15    4.43
   6   4   0    2.13    2.64
  -6  -4   0    3.07    2.57
  -6  -4   0    3.02    2.58
  -7  -4   0   31.75    5.29
  -7  -4   0   32.86    4.78
   7   4   0   31.62    5.17
  -8  -4   0   58.27    6.55
  -8  -4   0   32.50    5.24
   8   4   0   57.23    6.19
   9   4   0    1.11    2.92
  -9  -4   0    0.23    3.12
  -9  -4   0    3.82    3.37
 -10  -4   0   -0.20    3.20
 -10  -4   0    1.44    3.39
  10   4   0   -0.70    3.39
  11   4   0   -3.92    3.69
 -11  -4   0    1.36    3.96
 -12  -4   0    2.11    4.22
  12   4   0    7.88    5.06
  14  -5   0   -1.10    3.49
 -14   5   0    1.40    4.24
  13  -5   0   50.80    6.84
 -13   5   0   49.15    7.58
 -12   5   0   74.62    8.34
  12  -5   0   51.98    6.91
 -11   5   0   74.19    8.42
 -11   5   0   91.28    8.04
  11  -5   0   62.64    7.27
  10  -5   0   35.80    4.78
 -10   5   0   33.17    5.85
 -10   5   0   27.30    5.06
  -9   5   0   57.89    7.25
   9  -5   0   72.76    6.76
  -9   5   0   72.86    7.08
  -8   5   0   91.13    8.08
   8  -5   0  100.09    7.97
  -8   5   0  113.34    9.29
  -7   5   0  455.49   27.47
   7  -5   0  410.24   25.53
  -7   5   0  430.12   25.91
   7  -5   0  391.46   24.82
   6  -5   0   60.45    4.49
  -6   5   0   44.34    5.13
   6  -5   0   60.57    5.22
  -6   5   0   59.84    5.43
   5  -5   0   52.43    4.40
  -5   5   0   41.02    4.49
  -5   5   0   55.02    5.06
   5  -5   0   47.63    4.01
   4  -5   0  220.38   13.85
   4  -5   0  222.58   14.31
  -4   5   0  241.39   14.86
  -3   5   0  499.87   29.70
   3  -5   0  474.76   27.83
  -2   5   0   38.91    3.03
  -2   5   0   43.62    4.14
   2  -5   0   49.59    3.84
   2  -5   0   41.74    3.84
  -1   5   0    2.38    1.56
   1  -5   0    2.39    1.50
   1  -5   0    1.77    1.24
   0  -5   0   81.09    5.12
   0  -5   0   79.28    5.89
   0   5   0   82.48    6.00
   0  -5   0   74.11    6.22
   1   5   0  213.33   13.15
  -1  -5   0  216.12   14.03
   1   5   0  201.27   12.97
  -2  -5   0   50.45    4.20
   2   5   0   47.92    4.51
  -2  -5   0   52.35    5.05
   2   5   0   55.04    4.44
  -3  -5   0   94.87    7.18
   3   5   0  110.14    7.64
   3   5   0   98.59    6.78
  -3  -5   0   84.80    7.71
   4   5   0    1.52    1.38
   4   5   0    2.02    2.28
  -4  -5   0    2.11    1.93
  -4  -5   0    2.18    1.89
  -5  -5   0   23.69    4.02
   5   5   0   33.41    3.22
  -5  -5   0   21.93    4.29
   5   5   0   26.73    4.45
   6   5   0  178.16   12.75
  -6  -5   0  174.54   13.31
  -6  -5   0  178.90   13.21
   7   5   0  113.24    9.76
  -7  -5   0  125.50   10.36
  -7  -5   0  122.24   10.30
  -8  -5   0  146.68   12.03
  -8  -5   0  155.51   12.09
   8   5   0  131.01   11.36
   9   5   0   42.67    6.02
  -9  -5   0   45.04    6.51
  -9  -5   0   35.54    6.45
  10   5   0   16.68    4.84
 -10  -5   0   18.49    5.42
 -10  -5   0   18.08    5.13
 -11  -5   0    8.28    4.87
  11   5   0   12.12    5.03
 -12  -5   0    8.76    5.27
 -15   6   0   14.46    5.95
 -14   6   0   31.40    6.99
  14  -6   0   29.75    6.09
  13  -6   0    0.16    3.05
 -13   6   0   -3.05    3.81
  12  -6   0    3.05    3.29
 -12   6   0   -1.11    3.37
 -11   6   0   21.06    4.55
 -11   6   0   24.70    5.41
  11  -6   0   31.75    5.30
  10  -6   0   26.89    4.66
 -10   6   0   27.24    5.23
 -10   6   0   22.74    5.04
  -9   6   0  395.40   25.07
   9  -6   0  333.71   22.42
  -8   6   0   34.33    5.56
   8  -6   0   48.07    5.33
  -8   6   0   53.82    6.04
   7  -6   0   11.10    3.05
   7  -6   0   14.89    2.30
  -7   6   0   10.75    3.55
  -7   6   0    9.14    3.32
  -6   6   0   11.21    3.28
  -6   6   0   24.88    3.88
   6  -6   0   23.34    2.79
   6  -6   0   26.04    3.52
   5  -6   0  219.91   13.99
   5  -6   0  215.50   14.16
  -5   6   0  232.99   14.88
   4  -6   0    4.38    1.79
  -4   6   0    3.02    1.97
  -4   6   0    4.47    1.68
   4  -6   0    2.30    1.49
   3  -6   0   99.23    7.02
  -3   6   0  103.15    7.51
   3  -6   0   87.93    6.97
  -3   6   0   94.88    6.45
   2  -6   0   -0.40    1.28
   2  -6   0    0.92    1.42
  -2   6   0    1.37    1.73
  -1   6   0    1.20    1.78
   1  -6   0    1.40    1.43
   1  -6   0    0.96    1.31
   0   6   0   24.18    3.35
   0  -6   0   25.80    3.38
   0  -6   0   26.56    3.11
  -1  -6   0  167.73   11.02
  -1  -6   0  123.07    9.58
   1   6   0  176.02   10.34
   1   6   0  169.55   10.32
   2   6   0  324.75   19.07
   2   6   0  309.34   18.02
   2   6   0  295.61   18.93
   3   6   0  202.55   12.93
  -3  -6   0  207.69   14.60
  -3  -6   0  198.11   13.48
   3   6   0  204.50   13.51
   4   6   0  171.29   12.43
   4   6   0  190.55   11.61
  -4  -6   0  184.53   12.51
  -4  -6   0  160.31   13.15
   5   6   0    3.57    2.73
  -5  -6   0    2.23    2.70
  -5  -6   0    3.40    2.18
  -6  -6   0  282.91   19.66
  -6  -6   0  281.40   19.16
   6   6   0  268.69   18.44
  -7  -6   0  146.22   11.94
   7   6   0  153.38   11.89
  -7  -6   0  138.68   11.51
  -8  -6   0   19.57    4.79
   8   6   0   15.85    4.41
  -8  -6   0   11.58    4.04
  -9  -6   0   35.72    6.49
  -9  -6   0   30.56    5.83
   9   6   0   22.10    5.25
 -10  -6   0    8.20    4.68
 -10  -6   0    7.30    5.03
  10   6   0    6.46    4.10
 -11  -6   0   11.04    5.43
  11   6   0    5.51    4.95
 -15   7   0   70.80    9.23
 -14   7   0    5.03    5.06
  14  -7   0    8.44    4.48
 -13   7   0   37.74    7.08
  13  -7   0   28.14    6.14
 -12   7   0   29.42    6.10
  12  -7   0   22.34    5.27
 -12   7   0   28.98    5.81
  11  -7   0    0.66    2.89
 -11   7   0   -3.61    3.22
 -11   7   0   -4.56    3.15
  10  -7   0  161.95   12.53
 -10   7   0  165.83   13.60
 -10   7   0  182.74   13.31
  -9   7   0   10.35    3.68
  -9   7   0   19.22    4.48
   9  -7   0   24.82    4.30
   8  -7   0   93.78    7.79
  -8   7   0  103.82    8.65
  -8   7   0   82.69    8.19
   7  -7   0    7.11    2.76
  -7   7   0    6.76    3.01
  -7   7   0   10.67    3.10
   7  -7   0   11.35    2.36
  -6   7   0   -0.64    2.08
  -6   7   0   -1.92    2.20
   6  -7   0    0.64    1.93
   6  -7   0    4.00    1.89
  -5   7   0   10.62    3.26
   5  -7   0    8.79    2.46
   5  -7   0   10.06    2.29
  -5   7   0   14.11    2.63
  -4   7   0    5.69    1.66
  -4   7   0    6.58    2.59
   4  -7   0    3.18    1.78
   4  -7   0    7.75    2.20
  -3   7   0    1.17    1.99
   3  -7   0    2.71    1.74
   3  -7   0    1.73    1.64
  -3   7   0    1.96    1.06
   2  -7   0   52.44    4.97
   2  -7   0   64.54    5.48
  -2   7   0   59.95    5.59
   1  -7   0    3.93    1.95
   1  -7   0    9.87    2.38
  -1   7   0   11.93    2.82
   0  -7   0   49.00    4.94
   0  -7   0   41.83    4.61
   0   7   0   52.81    4.91
   1   7   0    2.82    2.10
   1   7   0   -0.04    1.75
  -1  -7   0    0.77    0.99
   1   7   0    0.60    1.66
  -1  -7   0    0.16    2.08
  -2  -7   0  172.27   13.17
  -2  -7   0  185.95   11.95
   2   7   0  174.13   12.02
   2   7   0  187.89   12.44
   2   7   0  175.08   11.65
   3   7   0  133.57    9.58
  -3  -7   0  123.51    9.10
   3   7   0  109.50    8.67
  -3  -7   0  138.40   10.59
   4   7   0   83.51    7.57
   4   7   0   84.23    6.47
  -4  -7   0   79.33    6.95
  -5  -7   0   66.40    6.21
  -5  -7   0   63.01    6.87
   5   7   0   59.31    6.67
  -6  -7   0   71.64    7.10
  -6  -7   0   59.92    7.59
   6   7   0   83.55    7.89
   7   7   0   -4.05    2.70
  -7  -7   0    1.16    3.18
  -8  -7   0    4.68    3.45
   8   7   0    0.95    3.44
   9   7   0   -2.80    3.49
  -9  -7   0    0.60    3.67
 -10  -7   0    5.06    4.74
  10   7   0    5.46    4.39
 -15   8   0   19.32    6.29
  14  -8   0   34.86    6.48
 -14   8   0   30.54    7.51
 -13   8   0    0.38    3.96
  13  -8   0   -2.35    2.71
  12  -8   0   -2.09    3.11
 -12   8   0    6.39    4.23
 -12   8   0    3.69    3.80
 -11   8   0   10.77    4.33
 -11   8   0   17.66    4.72
  11  -8   0    8.87    3.95
 -10   8   0   20.16    4.78
  10  -8   0   13.19    4.05
 -10   8   0   17.81    4.82
  -9   8   0    5.36    3.01
   9  -8   0   -0.40    2.58
  -9   8   0    4.45    3.44
  -8   8   0  116.37    9.35
  -8   8   0   97.24    9.16
   8  -8   0   96.38    8.57
   7  -8   0  103.04    7.89
  -7   8   0  113.76    8.72
  -7   8   0   61.79    6.94
   7  -8   0   83.98    6.70
  -6   8   0   78.43    7.36
  -6   8   0  108.98    8.76
   6  -8   0   99.58    7.46
   6  -8   0  107.52    8.01
   5  -8   0    3.65    1.97
  -5   8   0    4.70    1.89
  -5   8   0    0.76    2.55
   5  -8   0    2.00    1.97
   4  -8   0   11.93    2.88
  -4   8   0   12.82    3.33
  -4   8   0   14.99    1.99
   4  -8   0   14.97    3.20
  -3   8   0   19.83    3.86
   3  -8   0   29.83    3.93
   3  -8   0   25.29    3.88
   2  -8   0   27.69    3.88
  -2   8   0   18.40    3.83
   2  -8   0   25.76    3.73
  -1   8   0   -1.57    2.05
   1  -8   0   -1.00    1.75
   1  -8   0   -0.77    1.97
   0  -8   0  111.46    9.08
   0   8   0  107.99    8.48
   1   8   0   81.74    6.53
  -1  -8   0   45.34    6.14
   1   8   0   64.82    6.02
   1   8   0   80.18    6.64
  -2  -8   0   22.60    4.29
   2   8   0   13.55    3.13
   2   8   0   23.34    4.01
   2   8   0   16.54    3.65
   3   8   0    1.48    1.89
  -3  -8   0    4.04    2.78
   3   8   0    0.11    2.21
   4   8   0    8.31    3.38
  -4  -8   0   12.00    3.87
  -5  -8   0  150.95   12.68
   5   8   0  156.38   12.01
  -6  -8   0    2.63    3.52
   6   8   0    3.91    3.02
   7   8   0   10.45    3.96
  -7  -8   0    9.14    4.27
   8   8   0    5.59    3.87
  -8  -8   0    3.39    3.96
  -9  -8   0   30.37    7.35
   9   8   0   29.37    6.52
 -10  -8   0   19.50    6.16
  14  -9   0    2.53    4.21
 -14   9   0    7.68    5.33
  13  -9   0   -0.21    3.58
 -13   9   0   -3.02    4.21
 -13   9   0    5.76    4.84
  12  -9   0   35.24    6.25
 -12   9   0   27.80    6.19
 -12   9   0   30.64    6.57
  11  -9   0   14.67    4.53
 -11   9   0    9.15    3.95
 -11   9   0    4.48    4.16
 -10   9   0    2.75    3.13
 -10   9   0    4.86    3.49
  10  -9   0   -0.37    2.69
   9  -9   0   80.91    8.00
  -9   9   0   83.36    8.00
  -9   9   0   86.82    8.41
   8  -9   0    2.64    3.01
  -8   9   0    6.12    3.29
  -8   9   0    7.15    3.09
  -7   9   0   39.66    6.27
   7  -9   0   43.11    5.36
   6  -9   0   52.19    5.86
   6  -9   0   63.27    5.72
  -6   9   0   57.94    6.62
   5  -9   0   -0.86    1.92
   5  -9   0    2.51    2.04
  -5   9   0    0.35    2.64
   4  -9   0   21.13    3.99
  -4   9   0   19.71    4.13
   4  -9   0   48.97    4.61
   3  -9   0   11.75    3.01
  -3   9   0   13.88    3.84
   3  -9   0   18.19    3.73
  -2   9   0    3.43    2.74
   2  -9   0    4.61    2.51
   2  -9   0   -0.18    2.22
   1  -9   0   14.14    3.58
   1  -9   0    7.09    2.79
  -1   9   0    6.78    3.01
   0   9   0   50.48    5.59
   0   9   0   60.80    5.63
   0  -9   0   41.48    5.66
   0   9   0   45.65    5.37
  -1  -9   0    4.60    2.99
   1   9   0    4.99    2.63
   1   9   0    5.42    2.68
   1   9   0    2.83    2.62
   2   9   0   34.09    4.36
   2   9   0   33.26    5.06
  -2  -9   0   10.66    3.56
   3   9   0   14.99    3.85
  -3  -9   0    6.40    3.23
   4   9   0    8.61    3.16
  -4  -9   0    3.45    3.54
  -5  -9   0   12.01    4.61
   5   9   0    8.20    3.70
   6   9   0    3.52    3.41
  -6  -9   0    0.12    3.53
   7   9   0    4.51    3.57
  -7  -9   0    6.43    4.19
  -8  -9   0    8.46    4.31
   8   9   0    0.67    4.20
  -9  -9   0   32.25    7.53
 -13  10   0   50.43    8.63
  13 -10   0   41.75    7.49
 -12  10   0    7.01    4.78
  12 -10   0    1.34    3.16
 -11  10   0    2.91    4.22
  11 -10   0    8.43    4.29
 -10  10   0   -2.27    3.62
  10 -10   0   -3.97    2.95
  -9  10   0   66.57    7.66
   9 -10   0   53.52    6.60
  -8  10   0   20.47    4.96
   8 -10   0    7.83    3.28
   7 -10   0   37.84    5.67
  -7  10   0   38.69    6.24
   6 -10   0    3.66    2.56
  -6  10   0    3.34    3.18
   6 -10   0    2.67    2.38
   5 -10   0   30.68    4.52
  -5  10   0   27.08    5.31
   5 -10   0   30.48    4.91
   4 -10   0   90.01    7.89
   4 -10   0   97.29    8.33
  -4  10   0   92.53    8.71
  -3  10   0   35.42    5.52
   3 -10   0   53.21    5.65
   3 -10   0   45.46    5.47
  -2  10   0   74.27    7.21
   2 -10   0   59.16    6.57
   2 -10   0   79.85    7.33
   1 -10   0  110.71    9.42
   1 -10   0  102.28    8.79
  -1  10   0  104.05    9.11
   0  10   0   99.07    8.28
   0  10   0   98.57    8.71
   0  10   0  100.73    8.72
  -1 -10   0   38.54    5.76
   1  10   0   36.46    4.94
   1  10   0   33.64    5.49
   1  10   0   35.38    4.92
   2  10   0   16.10    3.72
  -2 -10   0   17.40    4.88
   2  10   0   16.91    4.38
  -3 -10   0   -3.69    2.74
   3  10   0   -1.24    2.65
  -4 -10   0    3.83    3.21
   4  10   0    2.65    3.06
   5  10   0    6.42    3.54
  -5 -10   0   10.78    4.33
  -6 -10   0    3.97    4.28
   6  10   0    5.23    3.61
   7  10   0    1.37    4.18
  -7 -10   0    3.07    4.23
  13 -11   0   13.48    4.70
 -13  11   0    5.41    5.44
  12 -11   0   27.20    5.85
 -12  11   0   18.98    5.80
 -11  11   0    6.90    4.74
  11 -11   0    4.39    3.27
 -10  11   0   25.20    6.35
  10 -11   0   36.77    6.29
   9 -11   0  144.14   11.99
  -9  11   0  156.04   13.09
  -8  11   0  203.74   15.73
   8 -11   0  195.62   14.62
   7 -11   0   55.63    6.68
  -7  11   0   62.80    7.33
   6 -11   0  190.17   13.97
   6 -11   0  196.79   14.16
   5 -11   0   95.17    8.36
  -5  11   0   71.21    8.38
   5 -11   0   99.25    8.42
   4 -11   0  363.80   23.88
  -4  11   0  336.74   23.52
   4 -11   0  363.35   22.67
  -3  11   0  330.12   22.00
   3 -11   0  328.36   22.33
   3 -11   0  321.35   21.02
  -2  11   0    6.77    3.67
   2 -11   0   19.09    4.26
   2 -11   0    5.03    2.80
   1 -11   0   62.60    7.41
  -1  11   0   86.53    8.17
   1 -11   0   88.23    8.25
   0 -11   0    6.76    3.46
   0  11   0   -1.11    2.37
   0  11   0    2.53    3.15
   0  11   0    1.17    2.45
   1  11   0   53.75    6.48
   1  11   0   59.71    6.43
  -1 -11   0   53.04    6.82
   1  11   0   58.57    6.73
  -2 -11   0  106.25   10.40
   2  11   0  104.43    9.62
  -3 -11   0   21.07    5.64
   3  11   0   30.99    5.56
  -4 -11   0   11.87    4.40
   4  11   0    8.76    3.97
   5  11   0   19.33    5.05
  -5 -11   0   16.62    4.79
   6  11   0   16.08    5.45
  -6 -11   0   31.01    6.59
 -13  12   0   14.98    6.41
  12 -12   0   22.36    5.88
 -12  12   0   16.40    5.30
  11 -12   0    4.03    3.84
 -11  12   0    3.79    4.84
  10 -12   0    8.39    4.14
 -10  12   0    6.18    4.90
   9 -12   0    3.97    4.09
  -9  12   0   10.64    4.45
   8 -12   0  127.14   11.24
  -7  12   0   57.55    7.59
   7 -12   0   56.79    7.02
   6 -12   0    5.54    3.22
   6 -12   0    5.94    3.67
  -6  12   0    0.29    3.29
  -5  12   0   12.73    4.25
   5 -12   0    6.17    3.58
   5 -12   0    6.48    3.20
  -4  12   0   49.29    7.38
   4 -12   0   40.62    6.51
   4 -12   0   45.40    6.04
   3 -12   0    2.22    3.17
   3 -12   0    1.17    3.22
  -3  12   0   -4.36    3.00
   2 -12   0    2.52    3.29
  -2  12   0    3.61    3.27
   2 -12   0   -0.04    2.85
  -1  12   0   49.55    6.27
  -1  12   0   62.30    6.84
  -1  12   0   60.48    7.41
   1 -12   0   52.13    7.16
   0  12   0   16.07    4.85
   0  12   0   12.62    3.65
   0  12   0   10.08    3.62
   0 -12   0   18.92    4.89
   1  12   0   -1.24    2.64
   1  12   0   -2.50    2.62
   1  12   0    3.65    3.56
  -1 -12   0    8.96    3.39
  -2 -12   0    1.64    3.95
   2  12   0    3.05    3.08
   3  12   0   10.76    4.52
  -3 -12   0   17.13    4.13
   4  12   0   18.55    5.38
  -4 -12   0   23.83    6.24
  -5 -12   0    5.54    5.17
   5  12   0    9.74    4.91
 -12  13   0   -3.47    4.87
 -11  13   0   62.84    9.00
  11 -13   0   56.96    8.02
 -10  13   0    2.36    4.60
  10 -13   0    5.13    3.94
  -9  13   0    8.31    4.98
   9 -13   0    8.59    4.68
  -8  13   0    2.20    3.89
   8 -13   0   -0.26    3.83
   7 -13   0    3.44    3.38
  -7  13   0   -1.64    3.39
   6 -13   0    9.45    4.01
  -6  13   0    1.68    3.88
   5 -13   0    8.01    3.90
   5 -13   0    5.28    3.68
  -5  13   0    5.18    3.96
   4 -13   0   22.98    5.17
   4 -13   0   19.00    4.94
  -4  13   0   23.59    5.72
  -3  13   0   -1.81    3.36
   3 -13   0   -0.03    3.30
   3 -13   0    6.14    3.20
  -2  13   0   84.83    9.13
   2 -13   0   86.13    9.34
  -1  13   0   76.54    8.03
   1 -13   0   83.75    9.27
  -1  13   0   79.74    9.02
  -1  13   0   77.21    8.19
   0  13   0   40.54    6.46
   0  13   0   51.18    7.05
   0  13   0   41.95    6.82
   0 -13   0   51.36    7.34
   1  13   0   46.10    6.22
   1  13   0   46.99    6.46
  -1 -13   0   40.32    7.74
   2  13   0   33.73    6.63
  -2 -13   0   35.58    6.96
   3  13   0   -3.82    3.56
  -3 -13   0    1.90    4.03
 -10  14   0   -5.24    4.54
  10 -14   0    0.14    4.31
  -9  14   0   10.46    5.42
   9 -14   0    9.69    4.32
  -8  14   0    6.12    4.62
   8 -14   0   13.30    4.99
  -7  14   0   13.99    5.13
   7 -14   0   16.92    5.01
  -6  14   0    3.76    3.47
   6 -14   0    3.76    4.01
   5 -14   0    3.88    4.10
   5 -14   0   -2.17    3.34
  -5  14   0   -6.14    3.85
  -4  14   0   88.28    9.30
   4 -14   0   74.03    8.98
   4 -14   0   70.58    8.51
   3 -14   0   59.99    7.91
  -3  14   0   72.59    8.76
   3 -14   0   74.34    8.57
  -2  14   0   46.11    8.02
  -2  14   0   47.43    7.48
  -2  14   0   46.03    7.14
   2 -14   0   54.56    7.31
  -1  14   0    9.09    4.84
  -1  14   0   14.95    4.47
   1 -14   0   11.11    4.98
  -1  14   0    7.32    4.03
   0  14   0    4.22    3.68
   0 -14   0    9.43    4.34
   0  14   0    2.11    3.63
  -1 -14   0    1.74    4.76
   1  14   0    4.32    4.09
   2  14   0   12.48    5.17
   8 -15   0   18.90    5.91
  -8  15   0   21.20    5.32
   7 -15   0    3.53    4.38
  -7  15   0    1.05    4.20
  -6  15   0   28.96    6.75
   6 -15   0   34.62    6.87
   5 -15   0   13.12    5.14
  -5  15   0   19.95    5.76
  -4  15   0   18.45    5.55
   4 -15   0   12.89    5.28
   4 -15   0    9.28    5.13
   3 -15   0    4.79    4.56
  -3  15   0   10.54    4.36
  -2  15   0   -1.96    4.48
  -2  15   0    8.24    4.07
  -2  15   0    5.11    4.13
   2 -15   0   15.76    4.82
   1 -15   0    7.24    4.82
  -1  15   0    4.59    4.16
  -1  15   0    5.54    4.27
  -4  16   0   12.63    4.98
   4 -16   0   16.20    6.14
   3 -16   1   12.13    5.31
  -3  16  -1    3.11    5.06
   4 -16   1    3.83    5.08
  -4  16  -1    1.28    4.80
  -5  16  -1    5.82    5.24
   5 -16   1    5.49    4.97
   0 -15   1   25.26    6.33
   0  15  -1   13.62    5.32
   0  15  -1   15.79    5.35
  -1  15  -1    6.29    4.19
  -1  15  -1    5.46    4.45
   1 -15   1    0.66    4.75
  -1  15  -1   18.11    5.74
  -2  15  -1   -2.80    3.57
  -2  15  -1    1.41    4.42
   2 -15   1   -5.66    4.28
  -2  15  -1    6.84    4.48
   3 -15   1   43.81    7.96
  -3  15  -1   32.95    7.41
   4 -15   1   -3.50    3.67
   4 -15   1    7.45    3.86
  -4  15  -1    1.59    4.51
  -5  15  -1    5.50    4.46
   5 -15   1    2.85    4.15
   5 -15   1   -2.16    4.38
  -6  15  -1   30.12    6.76
   6 -15   1   13.12    5.29
  -7  15  -1    4.87    4.69
   7 -15   1    7.30    4.71
  -8  15  -1    6.25    4.84
   8 -15   1    0.37    4.08
   9 -15   1   13.19    5.52
  -2 -14   1    2.75    4.30
   2  14  -1    1.36    4.33
  -1 -14   1   11.83    4.39
   1  14  -1    2.17    4.12
   0 -14   1   67.90    9.31
   0  14  -1   70.72    8.00
   0  14  -1   69.81    8.34
  -1  14  -1  119.47   10.97
  -1  14  -1  142.33   11.97
  -1  14  -1  131.62   12.20
   1 -14   1  136.17   12.62
   2 -14   1    4.47    3.96
  -2  14  -1    3.07    3.41
  -2  14  -1    4.77    4.55
  -2  14  -1    2.72    3.37
   3 -14   1   12.39    4.78
   3 -14   1   11.17    4.24
  -3  14  -1   19.48    5.60
  -4  14  -1    4.13    4.10
   4 -14   1    4.52    3.75
   4 -14   1   -0.32    3.34
   5 -14   1   18.99    5.34
  -5  14  -1   23.27    5.86
   5 -14   1   29.04    5.61
  -6  14  -1   63.29    8.29
   6 -14   1   60.99    7.73
  -7  14  -1   15.61    4.47
   7 -14   1   11.62    4.87
  -8  14  -1   14.36    5.64
   8 -14   1   15.95    5.42
  -9  14  -1    6.19    4.97
   9 -14   1    9.80    5.28
 -10  14  -1    6.06    5.14
  10 -14   1    0.26    4.61
  11 -14   1    5.99    4.54
  -4 -13   1   96.62   10.93
   4  13  -1   94.60   10.37
   3  13  -1   37.89    7.20
  -3 -13   1   57.36    8.05
  -2 -13   1   86.62    9.23
   2  13  -1   56.54    7.65
  -1 -13   1    3.63    4.36
   1  13  -1    4.35    3.81
   1  13  -1    2.73    3.60
   0  13  -1    5.92    3.57
   0  13  -1    6.51    3.75
   0 -13   1    7.95    4.23
   0  13  -1    4.82    3.54
   1 -13   1   24.30    5.85
  -1  13  -1   25.49    5.25
  -1  13  -1   28.86    5.91
  -1  13  -1   27.66    5.31
   2 -13   1   29.73    6.16
   2 -13   1   46.78    6.56
  -2  13  -1   43.03    6.22
  -3  13  -1   -0.28    3.68
   3 -13   1    9.42    3.76
   3 -13   1    2.58    3.53
  -4  13  -1   60.17    7.60
   4 -13   1   56.57    7.19
   4 -13   1   55.39    7.05
   5 -13   1   42.01    7.06
   5 -13   1   62.15    6.67
  -5  13  -1   52.90    7.25
   6 -13   1    2.58    3.33
  -6  13  -1   -0.91    3.50
   6 -13   1    1.17    3.30
   7 -13   1    2.22    3.89
  -7  13  -1   -0.05    3.20
   8 -13   1   -5.31    3.22
  -8  13  -1    1.76    3.90
  -9  13  -1    5.89    4.61
   9 -13   1    8.16    4.69
 -10  13  -1   59.57    8.30
  10 -13   1   53.85    7.64
  11 -13   1   -0.65    3.90
 -11  13  -1    9.43    5.17
 -12  13  -1    4.86    5.36
  12 -13   1    1.24    4.85
  -5 -12   1    2.53    4.57
   5  12  -1   17.05    5.53
  -4 -12   1   15.29    5.28
   4  12  -1   19.72    5.32
  -3 -12   1   19.83    5.46
   3  12  -1   12.84    4.54
  -2 -12   1    6.52    3.62
   2  12  -1   11.78    4.17
   1  12  -1    2.94    3.42
   1  12  -1    4.01    3.11
  -1 -12   1    2.38    3.71
   1  12  -1   12.85    3.96
   0 -12   1   12.31    4.51
   0  12  -1   33.37    5.36
   0  12  -1   34.24    5.78
   0  12  -1   31.93    5.59
  -1  12  -1   55.82    6.38
  -1  12  -1   48.63    7.17
   1 -12   1   50.52    6.86
  -1  12  -1   65.82    6.95
   2 -12   1   49.99    6.33
   2 -12   1   42.56    5.94
  -2  12  -1   44.06    6.35
   3 -12   1   21.06    4.80
  -3  12  -1   36.46    6.06
   3 -12   1   27.55    5.14
  -4  12  -1   -0.91    3.08
   4 -12   1    0.03    2.80
   4 -12   1    3.94    3.29
  -5  12  -1    2.50    3.40
   5 -12   1    0.51    2.65
   5 -12   1    4.96    3.31
   6 -12   1    7.81    4.07
  -6  12  -1   24.41    5.28
   6 -12   1   14.03    4.08
   7 -12   1   27.30    5.67
  -7  12  -1   41.19    6.93
   8 -12   1   31.93    6.12
  -8  12  -1   87.89    8.46
  -9  12  -1   74.01    8.90
   9 -12   1   79.95    8.44
  10 -12   1  102.73    9.65
 -10  12  -1   83.79   10.04
  11 -12   1   88.47    9.02
 -11  12  -1   67.94    9.40
 -12  12  -1   25.12    6.55
  12 -12   1   28.98    6.23
 -13  12  -1   14.81    5.90
   6  11  -1    5.39    3.80
  -6 -11   1   -0.34    4.27
  -5 -11   1   -0.76    3.55
   5  11  -1    2.10    3.48
  -4 -11   1   -0.49    3.13
   4  11  -1    1.15    2.99
   3  11  -1   -0.51    2.65
  -3 -11   1    4.74    3.61
   2  11  -1   25.21    4.74
   2  11  -1   33.26    5.46
  -2 -11   1    9.78    3.65
   1  11  -1   52.55    6.14
   1  11  -1   53.73    6.23
  -1 -11   1   34.69    6.43
   1  11  -1   32.90    5.58
   0 -11   1   -0.01    2.97
   0  11  -1    0.55    2.46
   0  11  -1   -2.00    2.80
   0  11  -1    0.70    2.64
   1 -11   1    1.78    2.71
  -1  11  -1    2.51    3.13
   1 -11   1   -3.73    2.32
  -2  11  -1    0.30    2.63
   2 -11   1   -1.00    2.56
   2 -11   1    2.04    2.66
  -3  11  -1   38.76    5.79
   3 -11   1   47.68    5.92
   3 -11   1   40.51    5.51
   4 -11   1    2.01    2.62
   4 -11   1    0.24    2.63
  -4  11  -1    0.00    2.72
  -5  11  -1   20.09    4.60
   5 -11   1   24.14    4.54
   5 -11   1   20.10    4.30
   6 -11   1   22.32    4.73
   6 -11   1   17.31    3.92
  -6  11  -1   16.40    4.81
  -7  11  -1    6.10    3.93
   7 -11   1    6.47    3.50
  -8  11  -1    6.01    3.64
   8 -11   1    1.82    3.03
  -9  11  -1    0.50    3.96
   9 -11   1   -0.57    2.98
 -10  11  -1    1.04    3.90
  10 -11   1    7.74    4.07
  11 -11   1    4.51    3.99
 -11  11  -1   15.79    5.30
  12 -11   1   10.54    4.59
 -12  11  -1   12.84    4.56
  13 -11   1    3.15    4.42
 -13  11  -1    2.04    5.26
  -8 -10   1    2.55    4.79
   7  10  -1    0.67    3.50
  -7 -10   1    9.61    4.43
   6  10  -1   13.14    4.75
  -6 -10   1   17.38    5.22
   5  10  -1   48.64    6.49
  -5 -10   1   45.80    6.98
  -4 -10   1   28.92    6.17
   4  10  -1   42.60    5.80
  -3 -10   1   51.35    6.81
   3  10  -1   42.86    5.71
   2  10  -1   13.69    3.97
   2  10  -1   15.42    3.69
  -2 -10   1   17.93    4.66
  -1 -10   1    2.65    2.69
   1  10  -1    1.50    2.68
   1  10  -1    0.54    2.22
   1  10  -1   -0.63    2.16
   0  10  -1    6.23    2.84
   0 -10   1   10.11    3.53
   0  10  -1    8.17    3.41
   0  10  -1    9.97    3.47
   1 -10   1   14.65    3.83
  -1  10  -1   35.63    5.14
   1 -10   1   35.41    4.84
   2 -10   1    0.52    2.46
  -2  10  -1    3.58    2.86
   2 -10   1   -0.42    2.29
   3 -10   1  229.75   14.68
   3 -10   1  206.48   15.33
  -3  10  -1  211.90   15.33
  -4  10  -1  108.08    9.20
   4 -10   1  101.29    8.50
   4 -10   1  112.04    9.15
   5 -10   1   50.73    5.43
  -5  10  -1   49.13    6.16
   5 -10   1   39.73    5.26
  -6  10  -1   43.89    5.57
   6 -10   1   17.99    4.04
   6 -10   1   39.13    4.67
   7 -10   1    3.17    2.54
   7 -10   1    3.95    2.93
  -7  10  -1   -0.53    2.69
   8 -10   1    2.02    2.53
  -8  10  -1    3.21    3.26
  -9  10  -1    3.24    3.49
   9 -10   1    4.33    3.08
  10 -10   1    5.13    3.07
 -10  10  -1    1.02    3.54
  11 -10   1    2.60    3.50
 -11  10  -1    1.80    4.11
 -12  10  -1   14.27    4.58
  12 -10   1    5.24    4.12
  13 -10   1    6.97    4.05
 -13  10  -1    2.56    4.42
  -9  -9   1   -1.02    4.92
   8   9  -1   10.04    4.81
  -8  -9   1    4.56    4.10
   7   9  -1    7.94    3.97
  -7  -9   1   10.93    4.87
   6   9  -1    1.10    2.98
  -6  -9   1    4.31    4.07
  -5  -9   1   13.55    4.25
   5   9  -1   33.81    5.76
  -4  -9   1   10.15    3.41
   4   9  -1    9.71    3.67
   3   9  -1   44.25    5.40
  -3  -9   1   19.02    4.46
   3   9  -1   31.76    4.38
   2   9  -1   58.98    5.98
   2   9  -1   38.10    5.02
   1   9  -1   38.89    5.07
   1   9  -1   44.55    5.27
   1   9  -1   38.58    4.87
  -1  -9   1   37.64    5.30
   0   9  -1   30.42    4.49
   0   9  -1   32.30    4.58
   0  -9   1   21.55    4.55
   0   9  -1   24.62    4.42
   1  -9   1   -0.88    2.22
   1  -9   1    0.76    2.04
  -1   9  -1    2.94    2.63
   2  -9   1   70.15    6.40
   2  -9   1   67.31    6.72
  -2   9  -1   74.72    6.96
   3  -9   1    6.87    2.79
  -3   9  -1    8.40    3.01
   3  -9   1    1.12    2.02
  -4   9  -1   43.93    5.46
   4  -9   1   42.84    4.78
   4  -9   1   47.29    4.98
   5  -9   1   21.98    4.01
   5  -9   1   25.28    3.94
  -5   9  -1   19.55    4.38
   6  -9   1   23.55    3.76
  -6   9  -1   16.84    4.39
   6  -9   1   18.49    3.92
  -7   9  -1   13.23    3.20
   7  -9   1   15.26    3.18
  -7   9  -1   18.36    4.34
   7  -9   1   14.50    3.74
   8  -9   1    8.37    3.27
  -8   9  -1   13.31    4.24
  -8   9  -1   14.25    3.39
  -9   9  -1    7.92    3.44
  -9   9  -1   13.34    4.27
   9  -9   1   11.11    3.86
 -10   9  -1    1.50    3.79
 -10   9  -1    4.38    3.47
  10  -9   1    7.01    3.26
 -11   9  -1   20.81    5.34
 -11   9  -1   20.54    5.31
  11  -9   1   15.58    4.69
 -12   9  -1   46.32    7.87
  12  -9   1   47.79    7.19
 -12   9  -1   50.83    7.52
  13  -9   1    5.64    4.05
 -13   9  -1   16.40    5.49
 -14   9  -1   31.96    7.20
  14  -9   1   27.27    6.09
 -10  -8   1   16.51    6.51
   9   8  -1   -4.17    3.70
  -9  -8   1    2.28    4.06
   8   8  -1   12.70    4.61
  -8  -8   1   11.56    4.69
   7   8  -1   12.44    4.20
  -7  -8   1   14.88    4.63
  -6  -8   1   -2.33    2.88
   6   8  -1   -0.45    2.76
  -5  -8   1    1.60    3.30
   5   8  -1    0.44    2.62
  -4  -8   1   25.09    5.19
   4   8  -1   13.91    3.84
   3   8  -1    1.29    2.19
  -3  -8   1    0.08    2.66
   3   8  -1    1.33    2.40
  -2  -8   1    0.07    2.21
   2   8  -1    3.39    2.43
   2   8  -1    1.02    2.16
   2   8  -1   -2.24    2.06
   1   8  -1   15.76    3.48
   1   8  -1   21.94    3.81
  -1  -8   1   22.98    4.11
   1   8  -1   21.43    3.72
   0  -8   1    2.22    1.96
   0   8  -1    7.54    2.56
   0  -8   1    5.06    2.66
  -1   8  -1   57.21    5.56
   1  -8   1   43.07    5.29
   1  -8   1   54.58    5.20
   2  -8   1  193.94   12.66
  -2   8  -1  170.50   12.22
   2  -8   1  161.54   11.54
   3  -8   1  470.98   27.70
   3  -8   1  378.97   25.59
  -3   8  -1  461.95   27.19
   4  -8   1   89.29    6.70
   4  -8   1   58.68    6.13
  -5   8  -1  335.56   19.71
   5  -8   1  300.63   19.97
   5  -8   1  298.61   19.13
  -5   8  -1  294.45   20.02
   6  -8   1  317.53   20.06
  -6   8  -1  307.16   20.41
   6  -8   1  308.79   19.40
   7  -8   1  240.66   15.57
  -7   8  -1  218.69   15.82
   7  -8   1  242.46   15.45
  -7   8  -1  227.58   16.19
   8  -8   1    1.31    2.60
  -8   8  -1    1.29    2.49
  -8   8  -1    0.16    2.69
   9  -8   1   43.87    5.53
  -9   8  -1   42.08    5.47
  -9   8  -1   39.29    5.69
 -10   8  -1    7.76    3.80
  10  -8   1    6.02    3.34
 -10   8  -1   10.94    4.19
 -11   8  -1    4.46    3.38
  11  -8   1    0.18    2.87
 -11   8  -1   -7.14    3.29
  12  -8   1    8.41    4.09
 -12   8  -1   10.77    4.57
 -12   8  -1   11.61    4.83
 -13   8  -1    4.27    4.58
  13  -8   1    3.59    3.77
  14  -8   1   13.24    4.98
 -14   8  -1    3.72    4.97
 -10  -7   1   15.10    5.87
  10   7  -1    8.17    4.51
  -9  -7   1    1.80    3.85
   9   7  -1    5.36    3.68
   8   7  -1   26.97    5.45
  -8  -7   1   28.95    6.00
  -7  -7   1    4.41    3.47
   7   7  -1    3.43    3.17
  -6  -7   1   56.22    6.05
  -6  -7   1   53.16    6.63
   6   7  -1   54.82    6.33
  -5  -7   1  208.33   15.17
   5   7  -1  200.17   14.10
  -5  -7   1  190.49   13.86
   4   7  -1  270.22   17.21
  -4  -7   1  265.17   18.64
  -4  -7   1  248.60   17.27
   4   7  -1  267.34   16.53
  -3  -7   1  325.59   21.37
   3   7  -1  299.43   19.60
   3   7  -1  336.61   19.63
  -3  -7   1  295.86   19.90
   2   7  -1  123.67    8.23
   2   7  -1  129.74    8.75
  -2  -7   1  113.84    9.10
  -2  -7   1   98.71    7.73
   2   7  -1  112.27    8.30
   1   7  -1  606.59   33.33
   1   7  -1  630.60   36.06
  -1  -7   1  614.03   36.52
   1   7  -1  573.75   34.96
   0  -7   1  246.46   16.60
   0  -7   1  262.26   15.51
   0   7  -1  233.19   15.72
   1  -7   1   -0.41    1.70
  -1   7  -1    2.82    2.01
   1  -7   1    2.95    1.69
  -2   7  -1    6.51    2.52
   2  -7   1    7.79    2.29
   2  -7   1    7.21    2.04
  -3   7  -1   31.54    2.48
   3  -7   1   28.44    3.46
  -3   7  -1   27.18    3.76
   3  -7   1   31.77    3.74
   4  -7   1  294.00   19.64
  -4   7  -1  321.68   19.26
   4  -7   1  311.40   18.76
  -4   7  -1  304.25   19.62
   5  -7   1   73.27    5.81
  -5   7  -1   65.09    5.54
  -5   7  -1   72.43    6.52
   5  -7   1   66.15    5.81
   6  -7   1  133.61    9.42
  -6   7  -1  124.46    9.88
  -6   7  -1  116.72    9.37
   6  -7   1  136.80    9.14
  -7   7  -1    3.14    2.38
  -7   7  -1    2.68    2.58
   7  -7   1    6.02    2.46
   7  -7   1    2.67    1.87
  -8   7  -1   78.20    6.86
   8  -7   1   57.98    5.86
  -8   7  -1   46.25    6.07
  -9   7  -1  332.48   21.96
  -9   7  -1  328.41   21.18
   9  -7   1  293.73   20.04
  10  -7   1   77.82    7.54
 -10   7  -1   81.00    8.36
 -10   7  -1   87.09    8.11
 -11   7  -1    5.07    3.12
 -11   7  -1    1.63    3.61
  11  -7   1    0.70    2.74
 -12   7  -1   15.10    4.96
  12  -7   1   18.58    4.84
  13  -7   1   20.59    5.17
 -13   7  -1   14.48    5.79
  14  -7   1   36.18    7.10
 -14   7  -1   48.27    8.24
 -15   7  -1    0.49    4.93
  11   6  -1   20.72    5.56
 -10  -6   1   19.97    5.60
 -10  -6   1   17.15    5.48
  10   6  -1   16.40    5.09
  -9  -6   1    5.10    3.72
   9   6  -1   -1.75    3.14
  -9  -6   1   -0.13    3.74
   8   6  -1   12.41    4.11
  -8  -6   1   31.40    5.71
  -8  -6   1   18.29    4.58
   7   6  -1   54.45    6.82
  -7  -6   1   63.73    6.98
  -7  -6   1   63.28    7.07
   6   6  -1    3.48    2.83
  -6  -6   1    1.08    2.77
  -6  -6   1    5.70    2.79
  -5  -6   1    3.98    2.47
   5   6  -1    5.12    2.87
  -5  -6   1    0.92    1.95
   5   6  -1    3.30    1.72
   4   6  -1    4.00    2.39
   4   6  -1    1.23    1.67
  -4  -6   1   -0.92    2.42
  -4  -6   1    3.11    1.88
  -3  -6   1    5.97    2.69
   3   6  -1   10.54    2.33
  -3  -6   1   19.06    2.78
   3   6  -1   16.50    3.28
   2   6  -1    0.54    1.47
   2   6  -1   -0.08    1.48
  -2  -6   1    0.71    1.18
   2   6  -1   -0.11    1.47
  -2  -6   1   -0.02    1.85
  -1  -6   1  106.13    7.96
  -1  -6   1  138.07    9.43
   1   6  -1  135.24    8.74
   1   6  -1  138.05    8.70
   0  -6   1    7.80    2.01
   0  -6   1   11.91    2.61
   0   6  -1   10.36    2.39
  -1   6  -1   21.47    3.32
   1  -6   1   23.65    2.96
   1  -6   1   22.11    3.11
   2  -6   1    0.11    1.10
   2  -6   1   -0.66    1.32
  -2   6  -1   -2.31    1.32
   3  -6   1   11.41    2.30
  -3   6  -1   12.34    2.65
   3  -6   1   10.77    2.29
  -3   6  -1   11.48    1.59
   4  -6   1   70.48    5.64
   4  -6   1   68.27    5.45
  -4   6  -1   72.21    5.40
   5  -6   1   92.45    6.67
   5  -6   1   88.77    6.81
  -5   6  -1   89.09    7.22
  -5   6  -1   84.99    6.88
  -6   6  -1   20.90    3.65
   6  -6   1   22.11    3.55
  -6   6  -1   23.33    3.89
   6  -6   1   22.04    2.89
  -7   6  -1   41.67    5.05
   7  -6   1   38.98    4.64
  -7   6  -1   33.61    4.57
   7  -6   1   36.20    3.77
   8  -6   1   26.26    4.29
  -8   6  -1   32.66    4.80
  -8   6  -1   23.53    4.61
   8  -6   1   27.43    3.42
  -9   6  -1    3.18    2.95
  -9   6  -1   -1.76    2.78
   9  -6   1    3.93    2.74
  10  -6   1   47.47    5.85
 -10   6  -1   53.23    6.01
 -10   6  -1   48.04    6.29
 -11   6  -1   20.47    4.79
  11  -6   1   23.08    4.87
 -11   6  -1   16.51    4.35
  12  -6   1   22.76    5.08
 -12   6  -1   29.44    6.12
 -13   6  -1   75.54    9.34
  13  -6   1   75.98    8.25
  14  -6   1   66.87    8.07
 -14   6  -1   53.01    7.55
 -12  -5   1   14.18    5.63
  11   5  -1    0.05    4.00
 -11  -5   1    1.10    4.54
 -10  -5   1    1.45    3.88
  10   5  -1    1.83    3.71
 -10  -5   1    5.51    3.82
  -9  -5   1    3.78    3.17
  -9  -5   1    0.34    2.99
   9   5  -1    0.12    3.26
  -8  -5   1   14.43    4.17
  -8  -5   1    7.75    3.66
   8   5  -1   11.39    3.85
  -7  -5   1   10.60    3.74
   7   5  -1   13.96    3.97
  -7  -5   1    9.99    3.56
  -6  -5   1  224.90   16.51
  -6  -5   1  237.20   16.63
   6   5  -1  246.87   16.04
   5   5  -1    5.72    1.80
  -5  -5   1    3.79    2.29
   5   5  -1    2.49    2.30
  -5  -5   1    4.12    2.41
   4   5  -1   41.33    4.85
  -4  -5   1   51.70    5.37
   4   5  -1   46.53    4.10
  -3  -5   1  342.43   24.97
   3   5  -1  416.81   23.89
   3   5  -1  441.97   23.95
  -3  -5   1  416.05   25.76
   2   5  -1 1052.10   60.18
  -2  -5   1 1024.84   63.07
  -2  -5   1 1087.13   63.09
   2   5  -1 1031.58   58.55
  -1  -5   1    5.41    2.00
   1   5  -1    4.96    1.60
  -1  -5   1    9.79    1.38
   1   5  -1    8.19    2.04
   1   5  -1    7.93    1.93
   0   5  -1   70.40    5.58
   0  -5   1   76.03    5.92
   1  -5   1  412.25   24.86
   1  -5   1  412.09   23.04
  -1   5  -1  380.47   23.90
   2  -5   1   32.25    3.78
   2  -5   1   51.92    4.28
  -2   5  -1   53.18    3.33
  -2   5  -1   49.19    4.46
  -3   5  -1   82.13    6.94
   3  -5   1   98.28    6.85
   3  -5   1  100.84    6.71
  -3   5  -1  100.56    6.59
  -4   5  -1   85.88    6.92
   4  -5   1   93.07    6.59
   4  -5   1   89.77    6.67
  -4   5  -1  103.34    6.94
   5  -5   1    1.45    1.44
  -5   5  -1    0.91    1.46
  -5   5  -1    1.50    1.54
   5  -5   1   -0.26    1.32
   6  -5   1  197.95   12.93
   6  -5   1  195.82   12.84
  -6   5  -1  204.68   13.99
  -6   5  -1  205.42   13.44
   7  -5   1    4.46    2.36
  -7   5  -1   -0.61    2.00
   7  -5   1    4.93    1.79
  -7   5  -1    6.41    2.68
  -8   5  -1   54.03    5.63
  -8   5  -1   47.59    6.31
   8  -5   1   62.63    4.90
   8  -5   1   50.10    5.30
  -9   5  -1  308.23   19.31
   9  -5   1  296.25   18.85
  -9   5  -1  282.45   20.62
 -10   5  -1   19.84    4.85
  10  -5   1   21.52    4.49
 -10   5  -1   25.80    4.49
 -11   5  -1   11.64    4.40
  11  -5   1   23.42    5.04
  12  -5   1   12.65    4.33
 -12   5  -1   13.36    5.10
  13  -5   1  107.84    9.91
 -13   5  -1   95.97   10.74
 -14   5  -1   15.36    4.68
  14  -5   1   15.20    5.11
 -12  -4   1    5.59    4.66
  12   4  -1   -0.77    4.29
  11   4  -1   40.16    7.01
 -11  -4   1   34.36    7.19
 -10  -4   1   -0.89    3.38
 -10  -4   1   -3.27    3.54
  10   4  -1    1.25    3.56
  -9  -4   1    0.97    3.42
   9   4  -1    3.38    3.18
  -9  -4   1    3.51    3.18
  -8  -4   1    6.29    3.39
   8   4  -1    2.92    2.67
  -8  -4   1    2.64    2.76
  -7  -4   1  171.37   12.94
  -7  -4   1  171.79   13.23
   7   4  -1  180.33   12.66
   6   4  -1   22.77    2.65
   6   4  -1   17.61    3.72
  -6  -4   1   19.34    3.85
  -6  -4   1   13.61    3.42
   5   4  -1   48.90    4.58
  -5  -4   1   77.97    6.31
  -5  -4   1   74.74    6.32
   5   4  -1   72.00    6.19
   4   4  -1   79.94    6.29
  -4  -4   1   76.49    6.55
  -4  -4   1   85.55    6.95
   4   4  -1   79.32    5.69
   3   4  -1    1.37    1.22
  -3  -4   1    0.44    1.48
   3   4  -1   -1.34    1.21
  -3  -4   1    0.56    1.38
   2   4  -1   32.55    3.45
  -2  -4   1   35.06    3.24
   2   4  -1   34.67    3.16
  -2  -4   1   33.74    3.58
   1   4  -1    8.06    1.75
  -1  -4   1   10.58    1.54
   1   4  -1   10.57    1.89
   1   4  -1    8.23    1.67
  -1  -4   1    6.82    1.89
   0  -4   1    0.12    1.33
   0  -4   1   -0.16    0.99
   0   4  -1    2.45    1.38
  -1   4  -1   58.43    4.67
   1  -4   1   55.78    4.29
   2  -4   1   12.13    1.94
   2  -4   1   12.69    2.08
  -2   4  -1   11.21    1.48
  -2   4  -1   11.11    2.18
   3  -4   1   12.52    1.91
  -3   4  -1   14.34    2.40
  -3   4  -1    8.62    1.83
   3  -4   1   13.35    2.04
  -4   4  -1    1.01    1.51
   4  -4   1    0.87    1.24
   4  -4   1    3.59    1.54
  -4   4  -1    0.37    1.48
  -5   4  -1   96.24    7.41
   5  -4   1  103.91    6.95
   5  -4   1   98.10    7.08
  -6   4  -1   34.54    4.04
  -6   4  -1   22.27    4.13
   6  -4   1   41.81    3.51
   6  -4   1   44.84    4.20
   7  -4   1   37.13    3.53
  -7   4  -1   29.19    3.95
  -7   4  -1   39.95    4.79
   7  -4   1   35.37    4.03
   8  -4   1   21.85    3.78
  -8   4  -1   21.00    4.37
  -8   4  -1   18.96    3.48
   8  -4   1   23.86    2.96
  -9   4  -1    6.11    3.38
   9  -4   1    9.44    3.05
  -9   4  -1    5.60    2.73
 -10   4  -1   34.41    5.85
 -10   4  -1   31.81    4.42
  10  -4   1   28.67    4.89
 -11   4  -1    7.35    3.34
  11  -4   1   16.01    3.99
  12  -4   1    0.99    3.26
 -12   4  -1    4.28    3.95
  13  -4   1    4.45    3.54
 -13   4  -1    2.69    3.45
 -14   4  -1   13.32    4.71
  14  -4   1   12.46    4.73
 -13  -3   1   22.73    6.51
 -12  -3   1   33.04    6.44
  12   3  -1   37.71    6.85
 -11  -3   1   19.30    5.63
  11   3  -1   25.94    5.76
  10   3  -1   14.97    4.51
 -10  -3   1   13.73    4.66
 -10  -3   1    5.65    3.35
  -9  -3   1   16.77    4.41
  -9  -3   1    8.42    3.63
   9   3  -1   14.61    4.06
  -8  -3   1   13.42    3.51
  -8  -3   1   16.58    4.32
   8   3  -1   15.24    3.84
  -7  -3   1   34.83    4.80
  -7  -3   1   45.92    5.64
   7   3  -1   46.07    5.47
  -6  -3   1   67.90    7.23
   6   3  -1   86.94    5.87
  -6  -3   1   89.54    7.32
   6   3  -1   93.41    7.26
  -5  -3   1  178.93   13.12
   5   3  -1  195.25   11.43
  -5  -3   1  187.26   12.77
   5   3  -1  171.40   12.02
  -4  -3   1   20.92    3.19
   4   3  -1   20.84    3.21
   4   3  -1   19.50    2.30
  -4  -3   1   26.08    3.39
  -3  -3   1  165.08   11.39
   3   3  -1  172.56   10.46
   3   3  -1  171.85   10.72
   2   3  -1  211.48   12.18
   2   3  -1  180.74   12.10
  -2  -3   1  204.50   12.89
  -2  -3   1  211.05   13.09
  -1  -3   1  298.71   17.85
  -1  -3   1  237.36   17.45
   1   3  -1  296.34   15.64
   1   3  -1  306.25   16.56
   1   3  -1  307.78   16.95
   0  -3   1 2176.62  127.55
   0  -3   1 2157.88  118.21
   0   3  -1 2185.45  122.67
   1  -3   1 1662.00   93.28
  -1   3  -1 1719.66   89.94
   1  -3   1 1389.88   94.23
  -2   3  -1  509.81   29.72
   2  -3   1  493.76   30.56
   2  -3   1  513.99   28.51
  -2   3  -1  523.01   30.86
   3  -3   1  217.18   13.43
  -3   3  -1  224.49   13.39
   3  -3   1  209.37   12.74
   4  -3   1    0.49    1.04
  -4   3  -1    0.79    1.33
  -4   3  -1   -0.54    1.42
   4  -3   1    0.75    1.16
   5  -3   1  181.10   11.86
   5  -3   1  189.89   11.74
  -5   3  -1  193.47   11.96
  -6   3  -1   96.94    6.72
   6  -3   1   80.38    6.63
   6  -3   1   89.58    6.38
  -7   3  -1    0.80    1.96
   7  -3   1    3.64    1.67
  -7   3  -1    2.51    1.77
   7  -3   1    5.07    2.28
  -8   3  -1   10.29    3.41
   8  -3   1    9.10    2.27
  -8   3  -1    7.64    2.52
   8  -3   1   10.61    3.11
  -9   3  -1   19.35    3.33
   9  -3   1   17.13    3.75
   9  -3   1   18.20    3.10
  -9   3  -1   11.21    3.78
  10  -3   1    6.00    2.95
 -10   3  -1    7.98    3.73
  11  -3   1    7.55    3.31
 -11   3  -1    0.82    3.49
  12  -3   1    0.92    3.39
 -12   3  -1    0.99    3.25
  13  -3   1   -1.85    2.92
 -13   3  -1    3.73    3.88
 -14   3  -1   12.29    5.75
  14  -3   1   26.78    5.97
  13   2  -1   10.03    5.20
 -13  -2   1   16.58    4.99
 -12  -2   1   36.48    7.30
  12   2  -1   42.00    7.33
 -11  -2   1   15.27    4.90
  11   2  -1   20.76    4.94
 -10  -2   1   15.63    4.01
  10   2  -1   16.29    4.33
 -10  -2   1   15.54    4.84
  -9  -2   1   12.27    3.27
  -9  -2   1    5.15    3.40
   9   2  -1    6.99    3.48
  -8  -2   1   24.80    5.06
   8   2  -1   15.33    3.89
  -8  -2   1   14.56    3.37
  -7  -2   1   17.25    4.21
   7   2  -1   18.04    2.45
   7   2  -1    9.68    3.23
  -7  -2   1   14.90    3.10
  -6  -2   1   17.64    3.76
   6   2  -1   11.45    2.68
   6   2  -1   11.17    1.91
  -6  -2   1   11.85    2.76
   5   2  -1  168.22   11.35
   5   2  -1  174.02   10.76
  -5  -2   1  182.62   11.94
  -5  -2   1  181.01   12.58
   4   2  -1  148.01    9.42
   4   2  -1  138.98    8.88
  -4  -2   1  149.71   10.32
  -3  -2   1   10.87    2.05
   3   2  -1   10.75    1.99
  -3  -2   1    7.42    1.88
   3   2  -1    9.50    1.46
  -2  -2   1  769.56   46.18
  -2  -2   1  782.62   46.74
   2   2  -1  798.52   44.17
   2   2  -1  751.73   42.91
  -1  -2   1  255.06   15.43
   1   2  -1  243.96   14.65
   1   2  -1  247.65   14.29
   1   2  -1  245.91   13.54
  -1  -2   1  259.56   15.36
   0   2  -1    3.33    0.99
   0  -2   1    2.25    0.48
   0  -2   1    3.78    1.13
   0   2  -1    3.00    0.50
   0  -2   1    2.04    0.81
   1  -2   1   88.10    5.24
  -1   2  -1   85.08    5.45
  -2   2  -1   -0.08    1.02
  -2   2  -1   -0.28    1.09
   2  -2   1   -0.64    0.95
   2  -2   1    0.33    0.84
  -3   2  -1   31.08    2.69
   3  -2   1   30.12    2.52
  -3   2  -1   16.27    2.67
   3  -2   1   26.36    2.70
  -4   2  -1    1.90    1.56
   4  -2   1    3.94    1.25
  -4   2  -1    2.71    1.31
   4  -2   1    5.36    1.55
  -5   2  -1  539.61   30.24
   5  -2   1  561.67   31.32
  -5   2  -1  422.24   32.27
   5  -2   1  546.18   29.68
   6  -2   1  118.45    9.39
   6  -2   1  138.13    9.47
  -6   2  -1  160.42   10.92
  -6   2  -1  153.43    9.33
  -7   2  -1    2.45    1.63
   7  -2   1   -1.00    1.84
  -7   2  -1    1.88    2.36
   7  -2   1   -0.07    1.54
  -8   2  -1    7.34    3.09
  -8   2  -1    7.74    2.42
   8  -2   1   12.90    3.18
   8  -2   1    6.65    2.14
   9  -2   1   21.49    4.42
   9  -2   1   30.59    3.82
  -9   2  -1   39.94    5.40
 -10   2  -1   11.57    3.78
  10  -2   1   11.59    3.61
 -11   2  -1   21.80    5.47
  11  -2   1   12.53    4.21
  12  -2   1   21.44    5.20
 -12   2  -1   19.21    5.47
  13  -2   1   28.33    6.07
 -13   2  -1   40.51    7.49
  14  -2   1   40.34    7.31
 -14   2  -1   36.25    8.04
  13   1  -1   11.97    4.78
 -13  -1   1    3.76    4.56
 -12  -1   1   10.77    4.69
  12   1  -1   13.03    4.42
 -11  -1   1    5.40    3.94
  11   1  -1    7.32    3.46
 -10  -1   1   40.91    5.08
 -10  -1   1   38.04    6.67
  10   1  -1   55.23    6.36
   9   1  -1   17.42    4.02
  -9  -1   1   17.10    3.39
  -9  -1   1   20.48    4.90
   8   1  -1   24.07    2.99
  -8  -1   1   22.59    5.04
  -8  -1   1   27.18    3.70
   8   1  -1   25.40    4.33
  -7  -1   1  144.00   11.48
   7   1  -1  141.17    9.25
   7   1  -1  142.45   10.38
  -7  -1   1  151.68   10.52
  -6  -1   1  101.78    7.87
   6   1  -1   84.65    5.92
   6   1  -1   78.06    6.57
  -6  -1   1   88.34    6.69
  -5  -1   1  181.81   13.50
  -5  -1   1  201.42   12.79
   5   1  -1  202.00   12.41
   5   1  -1  197.12   11.89
   4   1  -1  517.90   29.86
  -4  -1   1  497.90   32.62
   4   1  -1  542.29   30.31
  -4  -1   1  545.00   31.85
   3   1  -1  158.12    9.55
   3   1  -1  155.46    9.72
  -3  -1   1  164.35   10.68
   2   1  -1  134.21    8.85
   2   1  -1  149.52    8.89
  -2  -1   1  154.04    9.70
  -2  -1   1  157.69    9.41
  -1  -1   1   35.98    2.77
   1   1  -1   36.09    2.53
   1   1  -1   41.76    2.63
  -1  -1   1   35.37    2.74
   0   1  -1  707.40   40.96
   0  -1   1  677.20   40.30
   0  -1   1  701.79   40.90
   0   1  -1  644.60   38.75
   0  -1   1  689.74   37.35
   1  -1   1 1062.02   55.17
   1  -1   1 1052.60   59.49
  -1   1  -1  923.96   60.26
   2  -1   1   29.17    2.34
   2  -1   1   30.87    2.43
  -2   1  -1   27.49    2.58
  -2   1  -1   28.21    2.27
  -3   1  -1  225.12   13.66
   3  -1   1  201.52   12.23
  -3   1  -1  201.91   12.31
   3  -1   1  209.28   12.92
  -4   1  -1  258.40   15.80
  -4   1  -1  252.51   16.60
   4  -1   1  254.23   15.02
  -4   1  -1  253.01   15.03
  -5   1  -1 2917.96  166.53
  -5   1  -1 3020.41  176.48
  -5   1  -1 2978.63  173.31
   5  -1   1 2906.80  161.16
   6  -1   1 1037.68   56.60
  -6   1  -1 1002.97   57.70
  -6   1  -1 1009.99   60.29
  -6   1  -1  996.98   62.01
  -7   1  -1  100.10    6.90
   7  -1   1   94.39    7.76
  -7   1  -1  108.48    8.83
   8  -1   1   12.69    2.75
  -8   1  -1   17.74    2.53
   8  -1   1   16.32    3.58
  -8   1  -1   13.58    3.66
  -9   1  -1   12.23    3.98
   9  -1   1   17.84    3.24
   9  -1   1   18.27    3.82
  10  -1   1   28.72    5.09
 -10   1  -1   18.39    4.83
  11  -1   1    0.16    3.27
 -11   1  -1    3.23    3.32
  12  -1   1    5.05    3.25
 -12   1  -1   -0.09    3.81
  13  -1   1    4.79    3.93
 -13   1  -1    5.19    4.71
  14  -1   1   46.23    8.00
 -14   1  -1   50.67    8.79
 -14   0   1    0.81    4.97
  14   0  -1    5.32    4.78
  13   0  -1   11.16    4.25
 -13   0   1    1.66    4.26
  12   0  -1   10.12    4.07
 -12   0   1    9.10    3.89
 -11   0   1   -1.17    3.04
  11   0  -1   -0.67    2.83
 -10   0   1   39.24    6.59
  10   0  -1   31.77    5.26
  -9   0   1   84.88    7.08
   9   0  -1   81.88    7.74
  -9   0   1   87.40    8.61
  -8   0   1    5.63    3.50
   8   0  -1   15.32    3.54
  -8   0   1   10.03    2.44
   8   0  -1    8.29    2.10
   7   0  -1  111.67    8.61
  -7   0   1  121.98    8.41
   7   0  -1  121.98    7.89
  -7   0   1  107.31    9.64
   6   0  -1    6.03    1.88
   6   0  -1    6.98    1.60
  -6   0   1   10.30    2.84
  -6   0   1    5.28    1.68
  -5   0   1  116.04    8.52
   5   0  -1  111.37    7.14
   5   0  -1  105.54    7.41
  -5   0   1  106.68    7.59
   4   0  -1  130.35    8.47
  -4   0   1  149.08    9.61
  -4   0   1  132.28    8.63
   4   0  -1  128.87    8.29
  -3   0   1   26.01    2.44
  -3   0   1   31.80    3.25
   3   0  -1   29.88    2.41
   3   0  -1   26.37    2.79
   2   0  -1  134.88    8.24
  -2   0   1  151.31    9.19
   2   0  -1  139.21    8.39
  -1   0   1  102.82    6.10
  -1   0   1   97.35    6.35
   1   0  -1  103.81    5.99
   1   0  -1  100.61    5.78
   0   0   1   -0.47    0.14
   0   0  -1   -0.40    0.13
   0   0  -1   -0.41    0.11
   0   0   1    0.23    0.16
  -1   0  -1   72.86    4.57
  -1   0  -1   71.08    4.66
   1   0   1   68.41    4.23
  -2   0  -1  727.11   41.05
  -2   0  -1  710.52   39.19
   2   0   1  683.63   38.12
  -2   0  -1  651.97   39.19
  -2   0  -1  688.30   41.73
   3   0   1   10.23    1.29
  -3   0  -1   10.55    1.76
  -3   0  -1   11.01    2.20
   3   0   1   10.74    1.92
   4   0   1   16.13    1.76
  -4   0  -1   19.84    2.48
  -4   0  -1   19.19    2.80
   4   0   1   22.69    2.76
   5   0   1  382.78   21.60
  -5   0  -1  366.34   23.66
  -5   0  -1  362.65   22.69
   5   0   1  360.07   21.19
  -6   0  -1  138.35    8.54
  -6   0  -1  135.93    9.58
   6   0   1  136.04    9.44
  -6   0  -1  135.83   10.34
  -7   0  -1   17.72    3.12
  -7   0  -1   20.49    4.12
  -7   0  -1   15.16    2.14
   7   0   1   18.70    3.60
   8   0   1   14.04    3.51
  -8   0  -1   18.41    4.15
  -8   0  -1   13.18    3.08
  -9   0  -1   20.43    3.67
  -9   0  -1   11.87    3.99
   9   0   1   17.26    4.04
  10   0   1   14.34    4.27
 -10   0  -1   12.99    4.56
 -10   0  -1   16.64    3.82
 -11   0  -1    5.16    3.67
  11   0   1    3.95    3.66
  12   0   1    4.96    3.80
 -12   0  -1    5.35    3.31
 -13   0  -1    5.67    4.33
  13   0   1    3.15    3.88
  14  -1  -1   64.98    8.48
 -14   1   1   69.41    9.03
 -13   1   1    7.19    4.74
  13  -1  -1   13.37    4.82
 -12   1   1    2.48    4.11
  12  -1  -1   -1.43    2.88
 -11   1   1    7.13    4.15
  11  -1  -1    6.18    3.42
  10  -1  -1   25.61    4.62
 -10   1   1   10.32    3.64
   9  -1  -1   17.75    3.96
  -9   1   1    9.43    3.84
  -9   1   1   10.23    2.58
   9  -1  -1    8.86    2.45
   8  -1  -1   26.10    3.32
  -8   1   1   23.05    3.09
  -8   1   1   26.43    4.88
   8  -1  -1   18.09    3.69
  -7   1   1  113.91    9.43
  -7   1   1  113.13    7.91
   7  -1  -1  113.32    7.78
   7  -1  -1  112.07    8.30
  -6   1   1   -0.59    1.74
   6  -1  -1   -0.01    1.32
  -6   1   1   -0.87    1.10
   6  -1  -1    0.63    1.18
  -5   1   1  142.84   10.42
  -5   1   1  149.52    9.38
   5  -1  -1  145.77    9.38
   5  -1  -1  144.27    9.24
  -4   1   1   54.26    4.64
   4  -1  -1   50.25    4.05
  -4   1   1   52.06    3.73
   4  -1  -1   54.65    4.00
   3  -1  -1   47.73    3.22
   3  -1  -1   45.27    3.54
   3  -1  -1   52.21    3.69
  -3   1   1   41.25    4.01
   2  -1  -1  374.46   21.14
  -2   1   1  370.97   22.35
   2  -1  -1  352.85   21.73
   2  -1  -1  369.56   20.44
   1  -1  -1  147.22    8.92
   1  -1  -1  155.55    9.08
  -1   1   1  150.79    9.33
   1  -1  -1  140.64    8.56
  -1   1   1  151.56    9.07
   0  -1  -1   74.05    4.58
   0   1   1   74.60    4.68
   0  -1  -1   85.62    5.04
   0  -1  -1   76.25    4.87
   1   1   1   16.80    1.41
  -1  -1  -1   18.59    1.92
   1   1   1   15.40    1.83
  -1  -1  -1   17.96    1.39
  -1  -1  -1   22.09    2.08
  -2  -1  -1  407.00   23.22
  -2  -1  -1  328.86   22.76
   2   1   1  396.10   21.29
  -3  -1  -1  214.57   13.31
   3   1   1  206.35   11.96
  -3  -1  -1  210.14   12.00
   3   1   1  199.85   12.45
  -3  -1  -1  209.98   13.55
   4   1   1   20.00    2.98
  -4  -1  -1   19.39    2.71
   4   1   1   21.98    1.79
  -4  -1  -1   25.90    3.20
  -5  -1  -1   22.83    3.54
   5   1   1   26.56    3.54
   5   1   1   28.36    2.21
   6   1   1    4.38    2.17
   6   1   1    8.91    1.37
  -6  -1  -1    8.53    2.38
  -6  -1  -1    9.61    2.89
  -7  -1  -1    3.73    2.72
   7   1   1    1.06    2.19
  -7  -1  -1    1.49    1.84
   8   1   1   13.30    3.70
  -8  -1  -1   15.70    3.42
  -8  -1  -1   15.55    4.01
  -9  -1  -1    3.65    3.16
   9   1   1    8.02    3.42
  -9  -1  -1    4.68    2.75
  10   1   1    5.00    3.18
 -10  -1  -1    5.80    3.65
 -10  -1  -1    6.31    2.78
  11   1   1    2.19    3.30
 -11  -1  -1    3.65    3.24
 -12  -1  -1   -1.89    3.60
  12   1   1    7.14    4.32
 -13  -1  -1    2.89    4.53
  13   1   1    3.48    4.36
  14  -2  -1   45.72    8.03
 -14   2   1   55.89    8.24
 -13   2   1   -0.03    2.81
  13  -2  -1   -0.82    3.28
 -12   2   1    1.44    3.76
  12  -2  -1   -0.83    2.89
 -11   2   1   -0.61    3.54
  11  -2  -1   -0.17    2.69
  10  -2  -1   14.05    3.60
 -10   2   1   15.35    4.58
  -9   2   1   51.43    6.48
   9  -2  -1   43.92    5.21
  -9   2   1   49.69    4.98
  -8   2   1   -2.28    1.63
   8  -2  -1    3.29    1.53
   8  -2  -1   -0.28    2.04
  -8   2   1    0.12    2.79
   7  -2  -1    3.65    1.95
  -7   2   1    1.62    2.16
   7  -2  -1    6.24    1.98
   7  -2  -1    5.52    1.45
   6  -2  -1  215.40   13.71
   6  -2  -1  218.80   13.73
  -6   2   1  227.96   15.27
   5  -2  -1  672.72   38.63
   5  -2  -1  646.13   36.72
  -5   2   1  637.55   40.18
   5  -2  -1  646.22   37.76
   4  -2  -1  539.14   31.77
   4  -2  -1  544.86   31.22
  -4   2   1  533.39   33.07
   4  -2  -1  527.25   30.26
   3  -2  -1  618.30   37.56
   3  -2  -1  626.17   36.68
   3  -2  -1  637.36   35.44
  -3   2   1  674.75   38.79
   2  -2  -1 1420.33   76.97
  -2   2   1 1401.27   83.97
   1  -2  -1   40.12    3.03
  -1   2   1   40.68    2.97
  -1   2   1   44.54    3.24
   1  -2  -1   43.26    3.18
   0  -2  -1  152.78    8.89
   0  -2  -1  150.12    9.31
   0  -2  -1  149.48    9.60
   1   2   1 1305.55   68.84
  -1  -2  -1 1344.74   79.09
   1   2   1 1312.92   72.65
   1   2   1 1348.50   74.98
   2   2   1   29.54    2.16
  -2  -2  -1   18.09    2.68
   2   2   1   28.98    2.92
   3   2   1   54.89    3.61
  -3  -2  -1   52.56    4.66
   3   2   1   58.01    4.57
  -4  -2  -1   94.43    7.58
   4   2   1   97.85    6.03
   4   2   1  107.15    7.24
  -4  -2  -1   99.23    7.45
   5   2   1  151.80   10.12
   5   2   1  143.14    8.64
  -5  -2  -1  135.07   10.60
  -5  -2  -1  155.53   10.46
  -6  -2  -1   95.01    8.50
  -6  -2  -1  123.61    9.31
   6   2   1  114.91    8.52
   6   2   1  113.54    6.84
   7   2   1   16.22    3.99
  -7  -2  -1   16.71    3.73
  -7  -2  -1   16.72    3.98
  -8  -2  -1   19.61    3.80
  -8  -2  -1    8.45    3.85
   8   2   1   15.06    3.95
   9   2   1   -0.54    2.96
  -9  -2  -1    2.46    3.14
  -9  -2  -1    1.48    2.54
  10   2   1   -1.15    3.52
 -10  -2  -1    7.07    3.55
 -10  -2  -1    2.34    2.93
 -11  -2  -1   40.66    7.31
  11   2   1   34.13    6.28
 -12  -2  -1   -2.67    3.60
  12   2   1   -1.24    3.43
  13   2   1   24.10    6.50
 -13  -2  -1   22.61    6.34
 -14   3   1   26.78    6.54
  14  -3  -1   39.13    7.13
  13  -3  -1   21.24    5.42
 -13   3   1   14.89    5.15
 -12   3   1    3.70    3.43
  12  -3  -1    0.82    3.39
 -11   3   1    5.49    3.55
  11  -3  -1    4.40    3.04
 -10   3   1   60.96    5.69
  10  -3  -1   47.42    5.92
 -10   3   1   59.11    7.18
  -9   3   1   49.24    6.40
   9  -3  -1   47.94    5.49
  -9   3   1   48.84    5.10
   8  -3  -1   97.73    6.77
  -8   3   1  101.66    7.66
   8  -3  -1   87.47    7.47
  -7   3   1  434.64   25.79
   7  -3  -1  349.71   22.96
   7  -3  -1  386.61   23.50
  -7   3   1  393.06   23.74
   6  -3  -1   51.23    4.52
  -6   3   1   48.64    5.03
   6  -3  -1   49.87    3.69
  -5   3   1   51.19    4.84
  -5   3   1   32.54    3.97
   5  -3  -1   55.40    4.35
   5  -3  -1   53.04    3.58
   4  -3  -1  305.91   17.83
  -4   3   1  289.95   17.98
   4  -3  -1  293.66   17.31
  -4   3   1  293.20   18.85
  -3   3   1  464.20   27.67
   3  -3  -1  461.78   26.54
  -3   3   1  488.41   28.86
   3  -3  -1  471.20   28.04
  -2   3   1  129.63    8.63
   2  -3  -1  139.68    8.54
  -2   3   1  131.93    8.55
   2  -3  -1  131.94    8.16
  -1   3   1 1134.00   65.77
   1  -3  -1 1088.56   65.25
  -1   3   1 1111.29   62.95
   1  -3  -1 1086.36   60.64
   0  -3  -1  166.00    9.86
   0  -3  -1  159.27   10.09
   0   3   1  167.52   10.12
   0  -3  -1  161.52   10.59
  -1  -3  -1   10.52    2.00
   1   3   1    7.09    1.62
   1   3   1    7.40    1.53
  -1  -3  -1    4.19    1.28
   1   3   1    9.97    1.56
  -2  -3  -1   79.17    5.79
   2   3   1   80.37    5.77
   2   3   1   78.70    5.20
   3   3   1  190.63   11.98
  -3  -3  -1  219.69   13.66
   3   3   1  205.96   12.70
  -4  -3  -1   56.32    5.22
   4   3   1   59.38    3.95
   4   3   1   53.45    4.92
  -4  -3  -1   57.36    5.43
   5   3   1   14.82    1.71
   5   3   1   13.83    2.93
  -5  -3  -1   17.16    3.31
  -5  -3  -1   15.38    3.14
  -6  -3  -1    3.25    2.49
   6   3   1    1.55    2.18
  -6  -3  -1    2.31    2.53
   7   3   1   57.25    5.64
  -7  -3  -1   27.12    4.98
  -7  -3  -1   36.96    5.30
   8   3   1   54.79    6.42
  -8  -3  -1   32.50    5.48
  -8  -3  -1   70.15    6.60
  -9  -3  -1   19.26    4.39
   9   3   1   22.73    4.98
  -9  -3  -1   27.33    5.63
 -10  -3  -1    7.14    3.82
 -10  -3  -1    1.44    3.47
  10   3   1    2.28    3.69
 -11  -3  -1    7.34    4.63
  11   3   1    5.10    4.36
 -12  -3  -1   20.94    6.05
  12   3   1   20.85    5.96
  14  -4  -1   -0.33    3.80
 -14   4   1    3.18    4.65
  13  -4  -1   66.91    7.60
 -13   4   1   59.74    8.23
 -12   4   1   44.13    7.55
  12  -4  -1   42.17    6.00
 -11   4   1   35.11    6.37
  11  -4  -1   47.09    5.91
  10  -4  -1   44.47    5.37
 -10   4   1   49.92    5.35
 -10   4   1   22.93    5.36
  -9   4   1   99.93    9.09
  -9   4   1   86.46    7.80
   9  -4  -1  107.14    8.29
  -8   4   1  164.54   12.38
  -8   4   1  151.03   11.04
   8  -4  -1  158.77   11.10
  -7   4   1  316.37   18.94
  -7   4   1  300.34   20.15
   7  -4  -1  274.98   18.20
   7  -4  -1  300.13   18.19
   6  -4  -1  260.62   16.27
  -6   4   1  266.51   17.80
   6  -4  -1  261.21   16.21
  -6   4   1  278.00   16.92
  -5   4   1  154.99   10.53
   5  -4  -1  154.72   10.17
  -5   4   1  163.35   11.03
   5  -4  -1  156.94    9.93
   4  -4  -1  140.68    8.96
   4  -4  -1  142.53    9.06
  -4   4   1  135.05    9.46
  -4   4   1  141.67    9.66
   3  -4  -1    8.83    1.88
  -3   4   1    9.42    2.11
  -3   4   1   10.06    1.80
   3  -4  -1   11.97    1.77
  -2   4   1    9.23    2.05
  -2   4   1    9.74    1.51
   2  -4  -1    8.22    1.68
   2  -4  -1   10.08    1.78
   1  -4  -1   13.01    2.10
   1  -4  -1   12.22    1.92
  -1   4   1    6.92    1.84
  -1   4   1    9.69    1.32
   0  -4  -1  196.94   12.23
   0  -4  -1  197.29   12.07
   0   4   1  197.75   12.28
   0  -4  -1  202.99   12.96
   1   4   1  673.92   40.07
  -1  -4  -1  777.58   43.51
  -1  -4  -1  691.18   43.10
   1   4   1  728.89   41.18
   2   4   1  731.56   42.04
  -2  -4  -1  712.48   45.37
  -2  -4  -1  793.40   45.29
   2   4   1  744.01   42.79
  -3  -4  -1   11.36    2.64
   3   4   1    9.95    1.77
  -3  -4  -1    9.91    2.20
   3   4   1    8.87    2.28
   4   4   1   16.56    2.16
  -4  -4  -1   17.02    3.36
   4   4   1   19.78    3.32
  -4  -4  -1   16.07    3.04
  -5  -4  -1  203.91   14.72
  -5  -4  -1  219.92   14.73
   5   4   1  206.81   12.60
   5   4   1  212.53   14.07
   6   4   1   90.12    7.69
  -6  -4  -1   77.24    7.57
  -6  -4  -1   80.89    7.46
  -7  -4  -1  160.97   12.04
  -7  -4  -1  140.38   11.87
   7   4   1  156.70   11.71
  -8  -4  -1   11.82    3.92
   8   4   1    7.02    3.66
  -8  -4  -1    7.40    3.24
  -9  -4  -1   49.47    6.54
   9   4   1   40.34    6.54
  -9  -4  -1   46.25    6.54
 -10  -4  -1   -4.06    3.26
  10   4   1    1.97    3.70
 -10  -4  -1    1.71    3.64
 -11  -4  -1   20.69    5.85
  11   4   1   38.85    7.31
 -11  -4  -1   30.40    6.46
 -12  -4  -1   33.29    6.90
  12   4   1   19.11    6.31
 -15   5   1   10.94    5.42
  14  -5  -1   11.65    4.56
 -14   5   1   12.85    5.69
 -13   5   1    1.27    3.90
  13  -5  -1    2.19    3.60
  12  -5  -1    3.07    3.32
 -12   5   1   -6.60    3.31
 -11   5   1   -2.39    3.09
 -11   5   1    1.85    3.26
  11  -5  -1    1.67    2.95
 -10   5   1    2.54    2.91
 -10   5   1    4.57    3.07
  10  -5  -1    3.59    2.61
   9  -5  -1  182.02   12.53
  -9   5   1  182.37   12.87
  -9   5   1  170.51   13.68
   8  -5  -1  230.21   14.89
  -8   5   1  212.40   16.20
  -8   5   1  235.62   15.34
   7  -5  -1    4.20    2.19
  -7   5   1    2.87    2.30
  -7   5   1    1.45    2.31
   7  -5  -1    3.00    1.33
   6  -5  -1   37.62    3.20
  -6   5   1   34.20    4.37
   6  -5  -1   36.47    3.89
  -6   5   1   35.72    4.23
   5  -5  -1  155.36    9.80
   5  -5  -1  145.59    9.87
  -5   5   1  149.73   10.44
  -5   5   1  148.77   10.56
  -4   5   1  493.92   29.66
   4  -5  -1  470.05   29.04
  -4   5   1  479.73   28.87
  -3   5   1  650.19   37.47
   3  -5  -1  636.52   35.80
   3  -5  -1  618.36   38.05
   2  -5  -1  383.55   23.75
  -2   5   1  404.07   23.34
  -2   5   1  386.29   23.28
   2  -5  -1  367.02   22.24
  -1   5   1  443.00   25.61
   1  -5  -1  403.18   26.22
   1  -5  -1  423.07   24.55
   0  -5  -1  122.39    7.46
   0  -5  -1  113.79    7.89
   0   5   1   98.00    7.79
   0  -5  -1  127.72    8.58
   1   5   1    0.04    1.32
  -1  -5  -1    3.07    1.16
   1   5   1    0.28    1.02
  -1  -5  -1   -0.91    1.43
   1   5   1    0.84    1.41
   2   5   1    9.36    2.07
   2   5   1    9.31    2.00
  -2  -5  -1    8.96    2.60
  -2  -5  -1    6.48    1.86
   2   5   1    8.59    2.24
   3   5   1  335.13   20.02
  -3  -5  -1  343.00   21.46
   3   5   1  328.83   20.41
   4   5   1   68.63    6.31
  -4  -5  -1   60.91    5.73
   4   5   1   66.72    4.95
  -4  -5  -1   64.34    6.43
   5   5   1  115.92    9.42
  -5  -5  -1  125.65    9.66
  -5  -5  -1  129.86   10.25
  -6  -5  -1  373.87   24.72
   6   5   1  371.85   23.57
  -6  -5  -1  373.42   24.80
   7   5   1  433.11   25.70
  -7  -5  -1  380.70   26.67
  -7  -5  -1  400.43   26.85
  -8  -5  -1  115.49    9.94
   8   5   1  129.53   10.23
  -8  -5  -1   83.31    9.68
   9   5   1   63.21    7.59
  -9  -5  -1   68.13    8.07
  -9  -5  -1   65.37    7.74
 -10  -5  -1   13.76    4.99
  10   5   1   -1.93    3.18
 -10  -5  -1    2.57    4.25
 -11  -5  -1   64.27    8.18
 -11  -5  -1   61.75    8.42
  11   5   1   65.70    8.78
 -12  -5  -1   13.63    6.08
 -15   6   1    8.83    5.65
  14  -6  -1    8.90    4.42
 -14   6   1    5.38    5.08
 -13   6   1    1.57    4.12
  13  -6  -1    1.36    3.32
  12  -6  -1    1.92    3.35
 -12   6   1    0.37    3.83
 -12   6   1    2.81    4.19
 -11   6   1   46.28    6.20
  11  -6  -1   34.42    5.77
 -11   6   1   30.80    5.85
 -10   6   1   76.09    8.49
 -10   6   1   95.34    8.68
  10  -6  -1   80.94    7.82
  -9   6   1   47.79    6.20
  -9   6   1   64.73    7.05
   9  -6  -1   59.58    6.30
   8  -6  -1    1.84    2.30
  -8   6   1    1.43    2.72
  -8   6   1    2.99    2.63
   7  -6  -1   91.59    7.51
  -7   6   1   98.78    8.25
   7  -6  -1   98.17    6.84
  -6   6   1  238.36   15.08
   6  -6  -1  186.88   13.80
  -6   6   1  230.65   14.89
  -5   6   1  803.08   46.37
   5  -6  -1  771.40   46.77
  -5   6   1  776.04   47.71
  -4   6   1   73.14    6.35
   4  -6  -1   70.20    5.58
  -4   6   1   64.59    5.26
   4  -6  -1   62.45    5.19
   3  -6  -1    0.89    1.38
   3  -6  -1   -1.34    1.24
  -3   6   1    0.73    1.19
  -3   6   1    2.76    1.90
   2  -6  -1  175.67   11.75
  -2   6   1  169.98   10.71
   2  -6  -1  169.46   11.09
  -2   6   1  179.17   11.65
   1  -6  -1   79.61    6.68
  -1   6   1   86.50    6.66
   1  -6  -1   88.68    6.40
   0  -6  -1  294.82   19.74
   0  -6  -1  304.35   18.67
   0  -6  -1  311.77   18.51
   0   6   1  314.81   18.91
  -1  -6  -1  118.36    8.78
  -1  -6  -1  123.70    7.56
   1   6   1  105.71    7.99
   1   6   1   85.00    7.31
   1   6   1  113.93    7.91
  -2  -6  -1   33.79    3.40
  -2  -6  -1   26.09    4.41
   2   6   1   17.82    3.51
   2   6   1   32.39    3.44
   2   6   1   27.36    3.88
   3   6   1   -3.44    1.89
   3   6   1    0.57    1.54
  -3  -6  -1   -2.09    2.07
  -3  -6  -1    2.50    1.81
  -4  -6  -1    9.52    2.70
  -4  -6  -1   12.24    3.59
   4   6   1   11.74    2.32
   4   6   1    7.03    2.79
  -5  -6  -1   12.32    2.94
  -5  -6  -1    1.78    2.65
   5   6   1    4.91    3.01
  -6  -6  -1   35.68    4.71
   6   6   1   38.85    5.49
  -6  -6  -1   25.00    5.14
   7   6   1  222.07   16.09
  -7  -6  -1  218.95   16.71
  -7  -6  -1  231.50   16.59
   8   6   1   38.60    6.42
  -8  -6  -1   20.89    5.31
  -8  -6  -1   30.80    5.68
  -9  -6  -1    6.83    4.54
   9   6   1    8.38    4.18
  -9  -6  -1   10.34    4.41
  10   6   1   11.53    5.09
 -10  -6  -1   10.14    5.02
 -10  -6  -1   15.02    5.48
 -11  -6  -1   -0.75    4.37
 -15   7   1    8.87    5.80
 -14   7   1    6.38    5.04
  14  -7  -1   11.44    4.88
 -13   7   1    2.13    3.95
  13  -7  -1    2.82    3.56
 -12   7   1    2.33    4.02
 -12   7   1   11.89    3.99
  12  -7  -1    5.36    3.75
 -11   7   1   43.33    6.76
 -11   7   1   34.86    6.75
  11  -7  -1   46.80    6.70
 -10   7   1   61.90    7.49
 -10   7   1   68.33    7.75
  10  -7  -1   82.95    7.30
  -9   7   1   78.37    8.15
   9  -7  -1   74.75    7.06
  -9   7   1   80.87    8.18
  -8   7   1   16.49    4.00
  -8   7   1   10.23    3.70
   8  -7  -1    9.91    3.29
   7  -7  -1   43.16    5.09
  -7   7   1   39.24    5.66
  -7   7   1   39.98    5.04
   7  -7  -1   42.88    4.01
  -6   7   1   -0.70    2.41
   6  -7  -1    3.40    1.68
  -6   7   1   -0.91    2.10
   6  -7  -1    1.06    2.29
   5  -7  -1    1.18    1.84
   5  -7  -1    1.54    1.68
  -5   7   1    0.77    1.62
  -5   7   1   -0.18    2.17
   4  -7  -1   13.27    2.60
  -4   7   1   10.14    2.94
   4  -7  -1   12.06    2.68
  -4   7   1   12.47    2.22
  -3   7   1   11.59    1.63
  -3   7   1    7.37    2.64
   3  -7  -1    8.07    2.29
   3  -7  -1   11.35    2.53
   2  -7  -1   23.50    3.30
   2  -7  -1   23.05    3.43
  -2   7   1   21.93    3.77
  -1   7   1    5.79    2.48
   1  -7  -1   14.84    2.94
   1  -7  -1   13.25    2.73
   0  -7  -1   35.70    4.26
   0   7   1   44.34    4.55
   0  -7  -1   45.05    3.24
   0  -7  -1   43.42    4.83
   1   7   1   27.29    3.69
   1   7   1   25.73    3.63
  -1  -7  -1   24.25    2.66
  -1  -7  -1   28.72    4.29
   1   7   1   30.50    3.73
   2   7   1   68.91    5.98
  -2  -7  -1   71.31    5.60
   2   7   1   69.65    6.55
   2   7   1   70.59    6.28
  -2  -7  -1   75.70    7.05
  -3  -7  -1   20.07    4.54
   3   7   1   20.77    4.09
  -3  -7  -1   26.78    3.63
   3   7   1   23.99    3.40
  -4  -7  -1   21.58    4.51
  -4  -7  -1   11.14    2.77
   4   7   1   16.92    3.96
   5   7   1   65.55    6.86
  -5  -7  -1   59.31    6.30
   6   7   1   28.98    5.20
  -6  -7  -1   20.03    4.90
  -7  -7  -1   15.01    4.51
   7   7   1    9.17    3.56
   8   7   1    6.34    3.33
  -8  -7  -1    9.63    4.56
  -9  -7  -1   17.44    5.60
   9   7   1    9.18    4.28
  10   7   1    9.99    5.08
 -10  -7  -1    9.53    5.89
 -15   8   1   27.39    7.64
 -14   8   1   14.15    5.92
  14  -8  -1    4.01    4.15
 -13   8   1   -3.96    4.39
  13  -8  -1   -1.41    3.35
 -13   8   1    5.18    4.49
 -12   8   1    1.57    4.25
  12  -8  -1    0.35    3.29
 -12   8   1    0.04    4.21
 -11   8   1   -1.84    3.73
 -11   8   1    4.01    3.70
  11  -8  -1    2.27    3.07
 -10   8   1   15.19    4.11
 -10   8   1    5.98    3.51
  10  -8  -1    4.22    3.10
  -9   8   1   14.44    4.04
  -9   8   1    8.53    3.89
   9  -8  -1    5.85    2.92
  -8   8   1   18.26    4.27
  -8   8   1   14.85    4.14
   8  -8  -1   16.74    4.06
   7  -8  -1   11.23    3.24
  -7   8   1    4.27    2.96
  -7   8   1   13.78    3.40
  -6   8   1   -0.11    2.60
   6  -8  -1    2.81    1.80
  -6   8   1    1.90    2.10
   6  -8  -1    1.45    2.12
  -5   8   1    7.99    2.20
   5  -8  -1    2.78    2.10
  -5   8   1    2.81    2.43
   5  -8  -1    3.23    2.08
   4  -8  -1  235.89   15.86
   4  -8  -1  255.05   16.66
  -4   8   1  236.99   16.76
  -4   8   1  262.98   15.87
   3  -8  -1    2.97    2.25
  -3   8   1    3.21    2.49
   3  -8  -1    0.21    1.68
  -2   8   1    5.02    2.60
   2  -8  -1    2.40    1.95
   2  -8  -1    4.80    2.28
   1  -8  -1   81.01    7.06
   1  -8  -1   67.67    6.53
  -1   8   1   78.66    6.77
   0   8   1   94.39    7.22
   0  -8  -1   68.95    7.22
   1   8   1   60.17    6.06
  -1  -8  -1   69.94    6.97
   1   8   1   74.40    6.35
   1   8   1   68.85    6.53
   2   8   1   60.04    5.66
  -2  -8  -1   65.63    6.99
   2   8   1   60.31    5.95
   2   8   1   56.94    6.18
  -3  -8  -1   27.31    5.20
   3   8   1   26.87    4.69
   3   8   1   36.15    4.15
   4   8   1   -0.02    2.12
  -4  -8  -1   -2.76    2.50
   5   8   1    4.22    3.15
  -5  -8  -1   -1.26    2.64
  -6  -8  -1   -0.74    2.98
   6   8   1    0.98    2.86
   7   8   1   29.89    5.91
  -7  -8  -1   21.53    5.66
   8   8   1    2.04    3.86
  -8  -8  -1    0.57    4.28
   9   8   1    4.35    4.07
  -9  -8  -1   11.86    5.16
  14  -9  -1    9.29    4.61
 -14   9   1    7.65    5.15
 -13   9   1    4.16    4.92
 -13   9   1    0.47    4.23
  13  -9  -1   -0.71    3.71
 -12   9   1   -0.17    4.54
 -12   9   1    2.23    4.29
  12  -9  -1    0.94    3.64
  11  -9  -1    6.73    3.81
 -11   9   1    2.93    4.07
 -11   9   1    1.52    3.68
  10  -9  -1   22.89    5.17
 -10   9   1   23.59    5.51
 -10   9   1   22.72    4.95
  -9   9   1   72.99    7.67
   9  -9  -1   71.29    7.31
  -9   9   1   78.70    8.27
   8  -9  -1   -3.97    1.75
  -8   9   1    0.07    2.66
  -8   9   1    7.24    3.52
   7  -9  -1    2.42    2.57
  -7   9   1    0.44    3.10
  -6   9   1   90.38    8.38
   6  -9  -1   76.99    7.33
   6  -9  -1   83.49    6.94
   5  -9  -1   11.06    2.80
  -5   9   1    7.57    3.43
   5  -9  -1    6.61    2.96
   4  -9  -1   74.38    6.52
  -4   9   1   66.48    6.99
   4  -9  -1   72.54    6.74
  -3   9   1   11.76    3.59
   3  -9  -1   19.53    3.87
   3  -9  -1   25.59    3.81
   2  -9  -1  175.56   12.83
   2  -9  -1  178.28   12.21
  -2   9   1  169.06   12.61
   1  -9  -1    1.80    2.45
  -1   9   1   -0.59    2.60
   1  -9  -1    0.80    2.31
   0   9   1    5.89    2.69
   0  -9  -1    8.87    3.24
   0   9   1   -0.18    2.52
   0   9   1    2.47    2.33
  -1  -9  -1   63.82    6.80
   1   9   1   67.34    6.53
   1   9   1   64.25    6.08
   1   9   1   46.02    5.68
   2   9   1   30.43    4.64
   2   9   1   44.80    5.09
  -2  -9  -1   17.70    4.39
   3   9   1   25.03    4.87
  -3  -9  -1   29.80    5.71
  -4  -9  -1    0.72    3.25
   4   9   1   -2.66    2.45
  -5  -9  -1   36.79    6.82
   5   9   1   43.32    6.10
   6   9   1    1.64    3.22
  -6  -9  -1    7.17    4.44
   7   9   1   12.06    4.79
  -7  -9  -1    6.12    4.18
  -8  -9  -1   35.26    7.31
   8   9   1   29.22    6.59
  13 -10  -1   12.02    4.90
 -13  10   1    7.04    5.42
 -12  10   1    0.80    4.60
  12 -10  -1    2.65    3.48
  11 -10  -1   24.60    5.17
 -11  10   1   38.62    6.93
  10 -10  -1   24.47    5.30
 -10  10   1   18.00    4.83
   9 -10  -1    1.19    2.87
  -9  10   1    8.88    3.91
  -8  10   1   46.06    6.86
   8 -10  -1   99.31    7.93
   7 -10  -1   79.46    7.75
  -7  10   1   84.97    8.58
   6 -10  -1   -1.04    2.46
   6 -10  -1    8.06    2.90
  -6  10   1    5.99    3.29
   5 -10  -1   88.69    7.56
  -5  10   1   75.40    7.97
   4 -10  -1   46.03    5.44
   4 -10  -1   40.67    5.26
  -4  10   1   48.15    6.04
  -3  10   1   72.28    7.56
   3 -10  -1   88.32    7.58
   3 -10  -1   69.87    7.14
   2 -10  -1    3.21    2.56
   2 -10  -1    7.77    3.23
  -2  10   1    8.33    3.30
   1 -10  -1    6.88    3.31
  -1  10   1    6.79    2.97
   1 -10  -1    2.94    2.89
   0  10   1   27.92    4.87
   0 -10  -1   29.39    5.46
   0  10   1   27.17    4.81
   0  10   1   27.25    4.65
   1  10   1    3.73    2.76
   1  10   1    3.96    2.99
  -1 -10  -1    2.90    2.94
   1  10   1    2.13    2.68
  -2 -10  -1    7.78    3.87
   2  10   1    9.33    3.70
   3  10   1   -0.05    2.36
  -3 -10  -1   11.04    3.50
   4  10   1    7.29    3.84
  -4 -10  -1   11.08    4.52
   5  10   1   65.87    7.82
  -5 -10  -1   50.71    7.49
  -6 -10  -1   32.57    6.70
   6  10   1   39.34    7.09
   7  10   1    2.26    4.02
  -7 -10  -1    2.09    4.31
  13 -11  -1   -0.04    4.26
 -13  11   1    0.18    4.96
  12 -11  -1   -0.75    3.57
 -12  11   1    3.63    4.64
  11 -11  -1   23.72    5.55
 -11  11   1   32.78    6.93
 -10  11   1   11.20    4.74
  10 -11  -1    4.34    3.96
  -9  11   1   63.10    7.76
   9 -11  -1   56.93    7.09
  -8  11   1  127.78   10.87
   8 -11  -1  100.56    9.56
   7 -11  -1   19.13    4.65
  -7  11   1   31.79    5.95
   6 -11  -1    6.64    2.69
  -6  11   1    3.01    3.37
   6 -11  -1    0.78    2.88
  -5  11   1    1.55    2.97
   5 -11  -1   -0.27    2.52
   5 -11  -1    1.19    2.59
   4 -11  -1   14.44    3.88
   4 -11  -1   15.02    4.13
  -4  11   1   14.38    4.29
   3 -11  -1  446.81   28.45
  -3  11   1  438.34   27.82
   3 -11  -1  400.55   26.55
  -2  11   1   89.61    9.53
   2 -11  -1  145.00   11.00
   2 -11  -1  121.78    9.83
  -1  11   1    0.38    2.86
   1 -11  -1    4.21    3.49
   0  11   1    6.03    3.20
   0  11   1    8.78    3.44
   0  11   1    5.66    2.75
   0 -11  -1    5.44    4.01
   1  11   1    4.26    2.84
   1  11   1    2.12    3.00
  -1 -11  -1    7.10    3.41
   1  11   1    8.32    3.50
  -2 -11  -1   85.82    9.14
   2  11   1   85.49    8.37
  -3 -11  -1   27.02    6.01
   3  11   1   21.31    4.98
  -4 -11  -1   33.37    6.69
   4  11   1   25.94    5.62
  -5 -11  -1   17.91    5.35
   5  11   1    9.61    4.26
   6  11   1   44.48    7.51
  -6 -11  -1   29.46    6.65
 -13  12   1   14.69    5.65
 -12  12   1   12.65    5.56
  12 -12  -1   14.76    5.14
 -11  12   1   32.82    7.51
  11 -12  -1   38.02    6.98
  10 -12  -1   28.46    5.80
 -10  12   1   24.35    6.54
   9 -12  -1   33.05    6.66
  -9  12   1   40.21    7.59
   8 -12  -1   41.97    6.77
  -8  12   1   28.77    5.60
  -7  12   1   15.66    5.17
   7 -12  -1   27.98    5.62
   6 -12  -1    6.54    4.02
  -6  12   1    7.25    4.08
   5 -12  -1    3.21    3.22
   5 -12  -1    9.96    3.61
  -5  12   1    3.48    3.76
  -4  12   1   50.20    6.67
   4 -12  -1   50.34    6.59
   4 -12  -1   43.45    6.08
   3 -12  -1   16.92    4.40
   3 -12  -1    8.62    3.86
  -3  12   1   11.23    4.03
   2 -12  -1   34.42    6.14
   2 -12  -1   36.05    6.36
  -2  12   1   43.44    6.05
  -1  12   1    8.96    3.48
  -1  12   1   10.76    4.21
  -1  12   1    2.31    2.72
   1 -12  -1    9.32    4.06
   0  12   1    0.69    2.89
   0  12   1    0.73    3.36
   0  12   1    5.04    3.19
   0 -12  -1    3.09    3.89
   1  12   1    4.49    3.46
  -1 -12  -1    6.44    3.81
   1  12   1    3.68    3.37
   2  12   1    3.70    3.47
  -2 -12  -1    9.74    3.57
   3  12   1    5.27    4.04
  -3 -12  -1   -2.13    3.52
   4  12   1   37.23    7.13
  -4 -12  -1   43.20    8.07
  11 -13  -1    5.03    4.54
 -11  13   1   16.79    5.37
  10 -13  -1   17.77    4.90
 -10  13   1   22.46    5.49
  -9  13   1    4.17    4.08
   9 -13  -1    1.26    3.57
  -8  13   1   -3.27    3.61
   8 -13  -1   10.42    3.73
  -7  13   1    2.78    3.64
   7 -13  -1   -1.37    3.26
   6 -13  -1    4.66    3.62
  -6  13   1    7.01    4.32
  -5  13   1    0.36    3.48
   5 -13  -1    2.87    3.58
   5 -13  -1    8.10    3.45
   4 -13  -1    6.35    4.13
  -4  13   1    9.02    4.09
   4 -13  -1    7.41    3.94
  -3  13   1  185.89   14.76
   3 -13  -1  194.89   15.19
   3 -13  -1  167.20   13.93
  -2  13   1  130.61   11.30
   2 -13  -1  110.71   11.25
  -1  13   1   12.39    4.36
  -1  13   1    8.97    3.43
  -1  13   1    6.70    3.29
   1 -13  -1    3.57    3.67
   0  13   1   17.13    4.57
   0 -13  -1   16.16    5.39
   0  13   1   11.37    4.34
  -1 -13  -1    9.92    4.75
   1  13   1    5.72    3.60
  -2 -13  -1   18.08    5.55
   2  13   1   10.90    4.80
  -3 -13  -1   31.48    6.65
   3  13   1   14.54    5.31
  10 -14  -1   -1.25    4.67
 -10  14   1    9.36    5.16
   9 -14  -1    2.53    3.79
  -9  14   1   -0.81    4.63
   8 -14  -1   -4.00    3.15
  -8  14   1    0.52    4.30
  -7  14   1   19.80    6.02
   7 -14  -1   22.96    5.68
  -6  14   1   28.67    6.65
   6 -14  -1   24.15    5.90
   5 -14  -1   29.96    6.35
  -5  14   1   39.83    6.95
   4 -14  -1   10.54    4.25
  -4  14   1   10.45    4.85
   4 -14  -1   10.75    4.40
   3 -14  -1    8.88    4.79
  -3  14   1    3.89    4.16
   3 -14  -1    0.16    3.96
  -2  14   1   11.34    4.36
  -2  14   1    5.63    3.75
  -2  14   1   19.43    5.41
   2 -14  -1    7.97    5.07
   1 -14  -1   38.58    7.34
  -1  14   1   38.77    6.48
  -1  14   1   39.76    7.14
  -1  14   1   31.26    6.26
   0 -14  -1   -0.86    4.18
   0  14   1    3.71    3.65
   0  14   1    4.56    3.95
   1  14   1   28.84    6.39
  -1 -14  -1   34.56    7.52
  -8  15   1    8.23    5.19
   8 -15  -1    8.94    5.38
  -7  15   1   12.88    4.78
   7 -15  -1    6.90    4.74
  -6  15   1   17.03    6.09
   6 -15  -1    7.52    5.02
  -5  15   1   10.76    5.28
   5 -15  -1   15.76    5.53
   4 -15  -1   -1.24    3.85
   4 -15  -1    7.46    4.87
  -4  15   1    3.32    4.17
  -3  15   1   43.46    8.17
   3 -15  -1   29.19    6.27
   2 -15  -1    8.84    4.78
  -2  15   1   -0.65    4.73
  -2  15   1    8.86    4.49
  -2  15   1   15.01    4.48
   1 -15  -1    9.28    5.13
  -2  16  -2   27.79    6.82
  -3  16  -2   17.01    5.51
  -3  16  -2   14.19    5.17
   3 -16   2   21.26    6.79
  -3  16  -2   19.48    6.43
  -4  16  -2    6.99    4.80
   4 -16   2    5.47    4.79
   5 -16   2   29.16    6.84
  -5  16  -2   33.38    7.65
   6 -16   2    9.65    4.87
   7 -16   2    6.75    5.07
   0  15  -2    7.82    4.27
   0 -15   2    2.36    5.03
   0  15  -2    3.11    4.32
  -1  15  -2    3.30    3.88
  -1  15  -2   -7.54    4.39
  -1  15  -2    0.43    3.58
   1 -15   2   -1.13    4.02
   2 -15   2    6.29    4.01
  -2  15  -2    3.45    3.71
  -2  15  -2    3.06    4.40
  -2  15  -2    6.33    4.20
   3 -15   2   19.77    5.71
  -3  15  -2   20.01    6.28
   3 -15   2   18.98    5.23
  -4  15  -2   10.73    4.30
   4 -15   2    2.02    4.09
   4 -15   2    8.01    4.65
   5 -15   2   -1.89    3.57
  -5  15  -2    1.18    4.13
   5 -15   2    9.37    4.72
  -6  15  -2    6.27    4.48
   6 -15   2   -1.37    3.79
  -7  15  -2   -0.76    4.11
   7 -15   2    2.90    4.23
   8 -15   2   12.60    5.37
  -8  15  -2    8.93    5.54
   9 -15   2    1.97    4.54
   2  14  -2   -2.58    4.03
  -2 -14   2    5.56    3.87
  -1 -14   2   15.32    5.56
   1  14  -2   16.24    5.15
   0  14  -2   37.56    6.97
   0 -14   2   35.28    6.89
   0  14  -2   25.81    5.43
   0  14  -2   19.99    5.30
   1 -14   2    5.75    3.96
  -1  14  -2    8.98    4.09
  -1  14  -2    8.03    4.82
  -1  14  -2    0.98    3.62
   2 -14   2    4.13    4.06
  -2  14  -2    6.62    3.77
  -2  14  -2    5.83    4.55
  -2  14  -2    4.84    3.77
   3 -14   2   93.75    9.93
  -3  14  -2  108.92   10.59
   3 -14   2   90.30    9.48
   4 -14   2   15.92    4.97
   4 -14   2   23.70    5.47
  -4  14  -2   25.63    6.14
   5 -14   2   15.49    4.81
  -5  14  -2   21.99    5.68
   5 -14   2   23.11    5.33
   6 -14   2    2.71    3.83
  -6  14  -2    2.99    3.96
  -7  14  -2   16.62    5.41
   7 -14   2   14.22    4.83
  -8  14  -2    9.21    4.68
   8 -14   2   -3.16    3.47
   9 -14   2    4.02    4.22
  -9  14  -2    5.87    3.97
 -10  14  -2   12.56    5.86
  10 -14   2   16.66    5.75
  11 -14   2    6.59    4.47
   4  13  -2   -1.00    4.21
  -4 -13   2   12.61    5.07
   3  13  -2    8.19    4.23
  -3 -13   2    3.18    4.90
  -2 -13   2   28.05    6.72
   2  13  -2   38.53    6.60
   1  13  -2   18.64    4.96
   1  13  -2   29.36    5.97
  -1 -13   2   25.23    5.79
   1  13  -2   19.19    4.70
   0  13  -2    5.76    3.56
   0  13  -2    9.24    3.84
   0  13  -2    9.93    4.56
   0 -13   2   11.03    4.05
  -1  13  -2   26.60    5.43
  -1  13  -2   16.25    4.59
  -1  13  -2   30.34    6.27
   1 -13   2   35.79    6.42
   2 -13   2   53.01    6.72
  -2  13  -2   38.79    7.04
   2 -13   2   47.31    6.68
  -3  13  -2  270.36   19.63
  -4  13  -2   45.33    7.48
   4 -13   2   52.85    6.68
   4 -13   2   47.44    6.63
  -5  13  -2    3.88    3.62
   5 -13   2    3.99    3.41
   5 -13   2    4.59    3.53
   6 -13   2    0.07    3.15
  -6  13  -2   -1.07    3.37
   6 -13   2    2.76    3.42
  -7  13  -2   11.52    4.55
   7 -13   2   10.06    4.45
   8 -13   2    3.69    3.81
  -8  13  -2    9.41    4.54
   9 -13   2   11.92    4.53
  -9  13  -2   26.70    6.07
  10 -13   2   12.72    4.90
 -10  13  -2   26.85    6.40
  11 -13   2   29.34    6.29
 -11  13  -2   28.87    7.16
 -12  13  -2    0.32    5.66
  12 -13   2    1.33    4.83
   5  12  -2    7.89    4.75
  -5 -12   2   -0.82    4.46
  -4 -12   2   10.60    4.25
   4  12  -2   11.35    4.59
  -3 -12   2    2.62    3.35
   3  12  -2   -0.11    3.08
  -2 -12   2    1.65    3.86
   2  12  -2    3.11    3.08
   1  12  -2    8.60    3.79
  -1 -12   2    9.66    4.34
   1  12  -2    7.31    3.33
   1  12  -2    7.03    3.63
   0 -12   2    2.58    3.17
   0  12  -2    6.22    3.77
   0  12  -2    4.83    3.16
   0  12  -2    4.38    3.16
  -1  12  -2    1.98    2.82
   1 -12   2    4.96    3.27
  -1  12  -2   -1.13    2.68
  -1  12  -2    3.72    3.37
   2 -12   2   30.78    5.46
   2 -12   2   23.90    5.18
  -2  12  -2   31.83    5.89
   3 -12   2   29.19    5.55
   3 -12   2   22.85    4.85
  -3  12  -2   30.53    5.65
   4 -12   2    2.50    3.03
   4 -12   2    8.68    3.56
  -4  12  -2    1.02    3.32
   5 -12   2   15.03    4.16
  -5  12  -2   16.40    4.39
   5 -12   2   20.48    4.53
   6 -12   2   72.69    7.72
   6 -12   2   76.53    7.58
  -6  12  -2   73.46    8.38
   7 -12   2   33.58    6.04
  -7  12  -2   38.80    6.41
   8 -12   2   11.26    3.98
  -8  12  -2    2.61    3.80
  -9  12  -2   11.70    4.42
   9 -12   2   10.13    4.09
 -10  12  -2   15.47    5.22
  10 -12   2    9.44    4.59
  11 -12   2    0.62    3.59
 -11  12  -2    2.72    4.69
 -12  12  -2   11.67    5.73
  12 -12   2    5.55    4.31
 -13  12  -2   13.94    6.33
  -7 -11   2   22.74    6.67
   7  11  -2   26.36    6.62
  -6 -11   2   51.36    8.53
   6  11  -2   40.79    7.10
   5  11  -2    1.85    3.61
  -5 -11   2    3.66    3.81
  -4 -11   2   11.36    4.10
   4  11  -2   17.03    4.59
   3  11  -2   68.53    7.37
  -3 -11   2   69.78    8.18
  -2 -11   2   36.57    6.29
   2  11  -2   23.87    4.49
   2  11  -2   33.98    5.64
  -1 -11   2   -0.74    2.69
   1  11  -2    0.67    2.48
   1  11  -2   -0.65    2.50
   1  11  -2   -1.16    2.83
   0 -11   2   25.56    5.05
   0  11  -2   19.43    3.96
   0  11  -2   34.18    5.61
   0  11  -2   24.50    4.67
  -1  11  -2  164.01   12.87
   1 -11   2  173.38   12.57
   1 -11   2  162.53   13.02
  -2  11  -2   14.77    4.21
   2 -11   2   17.68    4.24
   2 -11   2   13.38    4.03
  -3  11  -2  134.05   10.81
   3 -11   2  116.32   10.42
   3 -11   2  131.08   10.10
   4 -11   2   -1.03    2.32
   4 -11   2   -0.93    2.40
  -4  11  -2   -0.16    2.71
   5 -11   2   31.40    5.37
  -5  11  -2   40.41    6.19
   5 -11   2   33.56    5.36
   6 -11   2    0.40    2.32
  -6  11  -2    4.06    3.40
   6 -11   2    1.07    2.51
   7 -11   2   18.68    4.45
   7 -11   2   12.87    3.54
  -7  11  -2   12.86    4.58
  -8  11  -2   -3.04    3.11
   8 -11   2    1.52    3.01
   9 -11   2   18.76    4.82
  -9  11  -2   25.04    5.76
 -10  11  -2   53.23    7.34
  10 -11   2   40.87    5.87
  11 -11   2   21.85    5.24
 -11  11  -2   13.03    5.49
  12 -11   2    8.71    3.78
 -12  11  -2    6.45    4.83
 -13  11  -2   -0.12    4.84
  13 -11   2    0.13    3.96
  -8 -10   2   11.86    5.16
   8  10  -2    8.35    4.76
   7  10  -2   -0.41    3.69
  -7 -10   2   -4.14    4.28
  -6 -10   2   13.07    5.13
   6  10  -2   14.54    4.72
  -5 -10   2   12.09    4.59
   5  10  -2   14.12    4.35
  -4 -10   2   60.93    7.76
  -3 -10   2   44.91    6.41
   3  10  -2   41.01    5.49
   3  10  -2   41.88    5.69
   2  10  -2   27.75    4.83
  -2 -10   2   20.66    4.56
   2  10  -2   23.46    4.49
   1  10  -2    4.52    2.79
  -1 -10   2    4.13    2.99
   1  10  -2    1.37    2.55
   1  10  -2    0.95    2.69
   0  10  -2   34.44    5.14
   0  10  -2   42.06    4.71
   0  10  -2   33.85    4.64
   0 -10   2   32.88    5.07
   1 -10   2   19.88    4.24
   1 -10   2   22.14    4.24
  -1  10  -2   26.64    4.87
   2 -10   2   27.00    4.68
  -2  10  -2   34.91    5.40
   2 -10   2   32.70    4.88
   3 -10   2   11.42    3.47
  -3  10  -2   13.43    3.83
   3 -10   2   12.64    3.44
  -4  10  -2   32.27    5.35
   4 -10   2   38.41    4.82
   4 -10   2   32.42    4.67
   5 -10   2   49.23    5.62
   5 -10   2   55.41    5.82
  -5  10  -2   50.21    6.27
   6 -10   2   33.98    4.96
  -6  10  -2   38.73    5.69
   6 -10   2   41.17    4.92
   7 -10   2   25.05    4.63
   7 -10   2   29.80    4.42
  -7  10  -2   43.50    5.98
  -8  10  -2   10.96    3.94
   8 -10   2   16.04    4.09
  -9  10  -2   30.85    5.97
   9 -10   2   28.15    5.26
  10 -10   2   22.67    5.44
 -10  10  -2   30.39    5.77
 -11  10  -2   12.65    4.56
  11 -10   2    7.10    3.90
  12 -10   2    0.63    3.89
 -12  10  -2    1.10    4.41
  13 -10   2    0.53    3.86
   9   9  -2   21.73    5.97
  -9  -9   2   31.56    7.20
   8   9  -2    1.77    3.61
  -8  -9   2    1.48    4.09
  -7  -9   2   22.77    5.50
   7   9  -2   34.15    6.12
   6   9  -2   -0.20    2.83
  -6  -9   2   -1.23    3.56
  -5  -9   2    9.71    4.38
   5   9  -2   14.19    4.14
   4   9  -2   26.80    4.85
  -4  -9   2   20.29    5.10
   3   9  -2   34.93    4.70
   3   9  -2   37.24    5.07
  -3  -9   2   28.74    5.43
  -2  -9   2    4.61    2.87
   2   9  -2    7.10    2.87
   2   9  -2    6.18    2.96
   1   9  -2    4.79    2.64
   1   9  -2    2.13    2.51
   1   9  -2   -0.20    2.06
  -1  -9   2    1.27    2.70
   0   9  -2    1.82    2.26
   0   9  -2   -1.83    2.04
   0  -9   2    0.75    2.49
   0   9  -2    3.33    2.85
  -1   9  -2   39.35    5.15
   1  -9   2   24.15    4.04
   1  -9   2   37.48    4.94
  -2   9  -2   16.84    3.95
   2  -9   2   17.50    3.47
   2  -9   2   21.52    3.99
  -3   9  -2   -2.89    2.21
   3  -9   2    1.25    2.15
   3  -9   2    0.16    2.03
   4  -9   2   65.19    6.52
   4  -9   2   80.21    6.65
  -4   9  -2   79.22    7.29
   5  -9   2   85.10    7.26
  -5   9  -2   77.63    7.66
   5  -9   2   84.21    7.20
   6  -9   2  137.74   10.40
   6  -9   2  145.14   10.53
   7  -9   2  183.89   12.99
  -7   9  -2  191.57   13.22
   7  -9   2  188.59   13.06
  -7   9  -2  181.11   13.90
  -8   9  -2  183.34   15.93
  -8   9  -2  277.67   16.67
  -9   9  -2   30.46    5.95
  -9   9  -2   41.87    5.40
   9  -9   2   36.81    5.79
 -10   9  -2   11.46    3.88
 -10   9  -2   13.10    4.21
  10  -9   2   12.35    4.07
 -11   9  -2   11.01    4.49
 -11   9  -2   17.65    4.81
  11  -9   2   14.03    4.45
 -12   9  -2    5.28    4.11
  12  -9   2    1.60    3.05
 -12   9  -2    5.20    4.40
  13  -9   2   -0.42    3.75
 -13   9  -2    4.52    4.80
 -14   9  -2    5.48    5.00
  14  -9   2   -4.25    3.88
 -10  -8   2    3.80    4.49
   9   8  -2    9.89    4.52
  -9  -8   2    3.85    4.63
  -8  -8   2   15.93    4.83
   8   8  -2   34.08    6.05
  -7  -8   2   63.54    7.91
   7   8  -2   71.28    7.85
   6   8  -2   43.39    6.20
   5   8  -2   51.80    5.78
  -5  -8   2   35.23    6.13
   4   8  -2   12.71    3.57
  -4  -8   2   10.92    3.79
   4   8  -2   17.74    3.25
   3   8  -2   68.70    6.94
   3   8  -2   81.68    6.77
  -2  -8   2   47.95    5.69
   2   8  -2   55.47    5.56
   2   8  -2   53.67    5.23
   2   8  -2   43.55    5.04
  -1  -8   2  319.65   21.55
   1   8  -2  322.24   20.53
   1   8  -2  321.77   20.05
   1   8  -2  331.99   19.08
   0  -8   2  449.44   26.33
   0  -8   2  326.45   23.80
   0   8  -2  441.45   25.19
   1  -8   2  556.54   31.57
  -1   8  -2  594.09   33.02
   1  -8   2  484.85   33.83
   2  -8   2  591.34   33.92
  -2   8  -2  562.26   35.34
   2  -8   2  608.08   36.57
  -3   8  -2  773.85   45.85
   3  -8   2  769.63   47.12
   4  -8   2  290.54   17.35
  -4   8  -2  224.71   16.95
   4  -8   2  308.93   18.24
  -4   8  -2  325.90   18.50
  -5   8  -2   25.30    3.08
   5  -8   2   20.64    3.74
   5  -8   2   20.55    3.59
  -5   8  -2   21.54    4.41
   6  -8   2   90.19    7.19
  -6   8  -2   88.59    7.15
  -6   8  -2   94.12    8.22
   6  -8   2   83.01    7.22
   7  -8   2   22.63    3.69
  -7   8  -2   27.50    4.27
  -7   8  -2   28.68    5.03
   7  -8   2   23.62    4.08
  -8   8  -2    0.79    2.83
   8  -8   2    1.46    2.53
  -8   8  -2    0.58    2.44
  -9   8  -2  259.12   17.77
   9  -8   2  255.04   17.11
  -9   8  -2  254.11   18.27
  10  -8   2    4.52    3.10
 -10   8  -2    6.50    3.49
 -10   8  -2    1.19    3.44
  11  -8   2    6.05    3.69
 -11   8  -2   -0.44    3.83
 -11   8  -2    5.95    3.56
 -12   8  -2    2.94    4.13
  12  -8   2    9.84    3.80
 -12   8  -2    4.11    4.07
 -13   8  -2   -4.06    4.06
  13  -8   2    3.75    3.63
 -14   8  -2    7.75    5.32
  14  -8   2    8.32    4.59
 -10  -7   2    5.65    4.88
  10   7  -2    3.11    3.52
   9   7  -2   10.77    4.62
  -9  -7   2    9.62    4.80
   8   7  -2    5.60    3.40
  -8  -7   2    6.77    3.70
  -7  -7   2   63.61    6.98
   7   7  -2   68.73    7.45
  -7  -7   2   64.30    7.57
   6   7  -2   -1.41    2.69
  -6  -7   2    3.01    3.37
  -6  -7   2    1.37    2.42
  -5  -7   2   15.10    4.20
  -5  -7   2   11.90    3.06
   5   7  -2    9.98    3.43
   4   7  -2   26.43    4.52
  -4  -7   2   32.83    3.90
  -4  -7   2   28.22    5.10
   4   7  -2   33.18    4.01
   3   7  -2   75.01    6.65
  -3  -7   2   72.30    5.98
  -3  -7   2   67.77    7.00
   3   7  -2   80.69    6.44
  -2  -7   2   42.18    5.16
   2   7  -2   40.63    4.51
   2   7  -2   46.60    4.71
  -2  -7   2   45.65    3.79
   2   7  -2   43.34    4.82
   1   7  -2   14.76    2.90
  -1  -7   2   14.19    3.15
   1   7  -2   14.16    3.00
  -1  -7   2   12.25    1.68
   1   7  -2   13.22    2.64
   0   7  -2   99.55    7.42
   0  -7   2   84.57    7.39
   0  -7   2   95.63    6.95
  -1   7  -2   18.43    3.34
   1  -7   2   24.56    3.11
   1  -7   2   19.40    3.33
  -2   7  -2   25.16    3.48
   2  -7   2   26.19    3.49
   2  -7   2   25.80    3.12
   3  -7   2   24.47    3.12
  -3   7  -2   19.82    3.56
   3  -7   2   21.60    3.33
  -3   7  -2   16.38    1.95
   4  -7   2   35.41    3.84
  -4   7  -2   38.83    3.48
  -4   7  -2   41.19    4.62
   4  -7   2   34.60    3.94
   5  -7   2  210.88   13.89
   5  -7   2  228.38   14.58
  -5   7  -2  217.30   14.78
  -6   7  -2   47.25    5.01
   6  -7   2   49.68    4.91
  -6   7  -2   57.51    5.77
   6  -7   2   61.05    5.42
   7  -7   2    5.40    1.95
   7  -7   2    5.57    2.62
  -7   7  -2    5.04    2.51
  -7   7  -2    9.15    3.30
  -8   7  -2  183.69   12.99
  -8   7  -2  184.13   13.32
   8  -7   2  166.52   12.32
  -9   7  -2  183.36   13.45
  -9   7  -2  179.36   14.14
   9  -7   2  199.19   13.40
 -10   7  -2  139.41   11.80
 -10   7  -2  140.78   11.01
  10  -7   2  127.67   10.65
 -11   7  -2    5.48    3.52
  11  -7   2    6.42    3.70
 -11   7  -2    2.45    3.45
  12  -7   2    3.29    3.69
 -12   7  -2    0.84    3.34
  13  -7   2   12.77    4.36
 -13   7  -2   21.27    5.96
 -14   7  -2    1.00    4.39
  14  -7   2    1.27    3.71
 -11  -6   2    7.91    4.83
  11   6  -2   15.16    5.51
 -10  -6   2   71.47    9.08
  10   6  -2   83.43    8.76
 -10  -6   2   79.85    9.17
  -9  -6   2   18.98    4.66
   9   6  -2   22.48    4.83
  -9  -6   2   25.81    5.61
  -8  -6   2  161.59   13.06
   8   6  -2  162.70   12.76
   7   6  -2   19.59    4.36
  -7  -6   2   23.36    4.88
  -7  -6   2   16.13    4.25
  -6  -6   2   58.58    6.01
   6   6  -2   53.78    6.00
  -6  -6   2   50.57    6.25
  -5  -6   2  122.14   10.15
   5   6  -2  132.89   10.38
   5   6  -2  154.71    9.61
   4   6  -2   84.87    7.35
  -4  -6   2   92.28    8.07
   4   6  -2   94.09    6.82
  -4  -6   2   86.86    7.13
  -3  -6   2   55.83    4.71
   3   6  -2   58.02    4.86
   3   6  -2   60.06    5.23
  -3  -6   2   37.88    5.17
   2   6  -2  226.95   13.39
  -2  -6   2  219.31   14.35
   2   6  -2  238.99   13.51
  -2  -6   2  170.01   13.15
   1   6  -2  121.13    7.86
   1   6  -2  124.16    8.47
   1   6  -2  108.79    8.03
  -1  -6   2  118.82    8.95
   0  -6   2    1.08    1.28
   0  -6   2    0.54    1.52
   0   6  -2    1.81    1.65
   1  -6   2  130.08    9.06
  -1   6  -2  114.13    8.68
   1  -6   2  126.02    8.28
   2  -6   2   32.12    3.86
   2  -6   2   44.43    3.83
  -2   6  -2   42.01    4.21
  -3   6  -2  110.09    7.03
   3  -6   2  106.04    7.30
   3  -6   2  100.24    7.67
  -3   6  -2   99.15    7.86
   4  -6   2 1102.16   68.99
   4  -6   2 1214.06   64.48
  -4   6  -2 1169.96   67.10
   5  -6   2  364.58   22.98
  -5   6  -2  382.53   23.39
   5  -6   2  373.97   21.91
  -5   6  -2  355.43   22.75
  -6   6  -2   -2.94    1.46
   6  -6   2    1.60    1.65
  -6   6  -2    0.03    1.97
   6  -6   2   -2.28    1.22
   7  -6   2    4.93    1.98
  -7   6  -2   -0.77    1.82
   7  -6   2    0.87    2.06
  -7   6  -2   -2.04    1.99
  -8   6  -2   26.17    4.71
  -8   6  -2   26.47    4.41
   8  -6   2   35.31    4.56
   8  -6   2   29.73    3.69
  -9   6  -2   19.32    4.09
   9  -6   2   17.51    3.78
  -9   6  -2   20.74    4.50
 -10   6  -2   30.77    5.52
 -10   6  -2   34.02    5.25
  10  -6   2   26.29    4.82
 -11   6  -2    8.66    4.18
  11  -6   2   11.89    3.82
  12  -6   2   10.90    4.01
 -12   6  -2   13.02    5.13
 -13   6  -2    2.92    4.17
  13  -6   2   -3.97    3.02
 -14   6  -2    4.77    4.51
  14  -6   2   12.81    4.81
  12   5  -2    4.96    4.76
 -12  -5   2    6.22    5.23
 -11  -5   2    5.98    4.53
  11   5  -2    2.04    3.66
 -10  -5   2    1.31    3.66
 -10  -5   2    0.08    3.61
  10   5  -2    3.94    3.71
  -9  -5   2   -3.19    2.85
  -9  -5   2    3.32    3.18
   9   5  -2    0.61    3.17
  -8  -5   2    8.83    3.37
  -8  -5   2   17.58    4.20
   8   5  -2   13.61    3.85
   7   5  -2   33.93    4.85
  -7  -5   2   35.42    5.07
  -7  -5   2   33.72    5.10
  -6  -5   2   79.79    7.51
  -6  -5   2   80.62    7.41
   6   5  -2   76.38    5.93
   6   5  -2   69.63    7.05
  -5  -5   2   15.15    3.44
  -5  -5   2    9.09    3.02
   5   5  -2   19.97    2.80
   5   5  -2   11.35    3.24
   4   5  -2  112.32    7.56
   4   5  -2   97.55    7.78
  -4  -5   2  106.29    8.27
   3   5  -2  537.47   30.80
  -3  -5   2  553.29   33.16
   3   5  -2  541.28   31.31
  -3  -5   2  502.09   32.93
  -2  -5   2  117.22    8.89
  -2  -5   2  139.63    9.73
   2   5  -2  149.40    9.05
   1   5  -2  215.71   12.47
  -1  -5   2  202.07   13.07
  -1  -5   2  168.50   12.11
   1   5  -2  198.88   12.03
   1   5  -2  202.77   11.48
   0  -5   2   40.74    4.03
   0   5  -2   40.98    3.93
   1  -5   2   34.29    3.09
  -1   5  -2   28.80    3.38
   1  -5   2   31.84    3.50
  -2   5  -2    0.08    1.45
   2  -5   2    0.41    1.07
   2  -5   2    1.77    1.40
  -2   5  -2    1.02    0.77
   3  -5   2   93.10    6.97
  -3   5  -2  101.46    6.70
   3  -5   2   98.08    6.61
  -4   5  -2   26.81    2.97
   4  -5   2   28.40    3.08
   4  -5   2   22.69    2.96
  -4   5  -2   31.51    3.56
   5  -5   2   38.98    3.88
  -5   5  -2   32.64    3.83
   5  -5   2   40.06    3.69
  -6   5  -2  487.53   29.50
   6  -5   2  435.57   28.38
   6  -5   2  477.03   27.10
  -6   5  -2  465.00   28.04
   7  -5   2   30.98    4.15
  -7   5  -2   42.71    4.38
  -7   5  -2   32.60    4.44
   7  -5   2   33.92    3.75
  -8   5  -2    2.08    2.20
  -8   5  -2    3.37    2.53
   8  -5   2    1.82    2.34
   8  -5   2    2.17    1.76
  -9   5  -2  321.01   21.38
   9  -5   2  357.93   21.41
  -9   5  -2  342.21   23.40
  10  -5   2    2.97    2.92
 -10   5  -2    6.43    3.42
 -10   5  -2    9.16    3.07
  11  -5   2    4.05    3.21
 -11   5  -2    5.50    3.81
  12  -5   2    3.15    3.33
 -12   5  -2   -1.87    3.58
  13  -5   2   -0.64    3.67
 -13   5  -2    1.36    4.19
 -14   5  -2   14.18    5.46
  14  -5   2   12.85    5.19
 -13  -4   2    5.48    5.36
  12   4  -2  109.37   10.53
 -12  -4   2   86.14    9.99
 -11  -4   2   -4.67    3.83
  11   4  -2    5.05    3.91
 -10  -4   2    6.76    4.30
 -10  -4   2   11.50    4.49
  10   4  -2    7.02    3.89
   9   4  -2    7.85    3.59
  -9  -4   2    8.96    4.11
  -9  -4   2   12.13    3.91
  -8  -4   2    7.69    3.26
   8   4  -2   14.21    4.05
  -8  -4   2   13.68    4.11
   7   4  -2  587.45   34.49
  -7  -4   2  577.02   36.57
  -7  -4   2  577.89   37.35
  -6  -4   2   12.89    3.42
  -6  -4   2   13.95    3.34
   6   4  -2   29.15    3.04
   6   4  -2   31.93    4.10
  -5  -4   2  411.57   26.50
   5   4  -2  389.06   24.62
  -5  -4   2  441.71   26.84
   4   4  -2  100.53    7.05
   4   4  -2   96.49    7.41
  -4  -4   2  112.75    8.14
  -3  -4   2   -2.27    1.29
  -3  -4   2   -1.69    1.26
   3   4  -2    1.18    1.29
   3   4  -2    0.56    1.39
   2   4  -2  153.50   10.03
   2   4  -2  155.32    9.86
  -2  -4   2  151.81   10.65
  -2  -4   2  165.42   10.37
   1   4  -2  167.87   10.10
   1   4  -2  182.41   11.07
  -1  -4   2  170.15   11.62
   1   4  -2  174.96   10.71
  -1  -4   2  179.32   11.03
   0  -4   2   73.80    5.06
   0  -4   2   73.74    4.66
   0   4  -2   73.57    5.47
  -1   4  -2    1.49    1.31
   1  -4   2    0.74    0.55
   1  -4   2   -1.94    0.72
   1  -4   2   -0.28    1.31
  -1   4  -2    0.16    0.46
   2  -4   2  263.82   15.21
  -2   4  -2  265.17   16.11
  -2   4  -2  268.50   16.05
   2  -4   2  252.52   16.35
  -3   4  -2   80.93    6.05
   3  -4   2   79.71    5.62
   3  -4   2   93.51    6.12
  -3   4  -2   76.44    5.88
   4  -4   2  102.94    7.13
   4  -4   2  107.35    7.33
  -5   4  -2  309.77   19.36
   5  -4   2  299.70   17.76
  -5   4  -2  299.66   18.33
   5  -4   2  286.95   18.53
  -6   4  -2  109.18    7.93
  -6   4  -2  113.33    8.57
   6  -4   2  111.48    7.86
   6  -4   2  109.27    7.80
   7  -4   2    4.26    1.91
  -7   4  -2    2.75    2.40
   7  -4   2    1.67    1.88
  -7   4  -2    2.19    1.92
  -8   4  -2   22.33    4.34
   8  -4   2   18.11    3.81
  -8   4  -2   24.20    3.70
   8  -4   2   23.96    3.19
   9  -4   2    4.99    2.24
  -9   4  -2    5.27    2.45
   9  -4   2    3.72    2.81
  -9   4  -2    6.99    3.44
  10  -4   2   14.88    3.84
 -10   4  -2   12.78    4.15
 -11   4  -2   12.84    4.44
  11  -4   2   14.63    4.25
  12  -4   2    1.41    3.33
 -12   4  -2   -1.11    3.54
  13  -4   2    2.37    3.44
 -13   4  -2    4.05    4.01
  14  -4   2   10.27    4.70
 -14   4  -2   11.64    5.13
  13   3  -2   10.23    5.23
 -13  -3   2   17.55    5.52
  12   3  -2    4.49    4.00
 -12  -3   2   -2.49    3.88
 -11  -3   2    6.98    4.56
  11   3  -2    1.35    3.16
  10   3  -2   35.31    6.25
 -10  -3   2   32.41    5.69
 -10  -3   2   35.58    6.53
  -9  -3   2   47.97    6.09
  -9  -3   2   63.79    7.40
   9   3  -2   72.92    7.29
   8   3  -2   27.50    4.63
  -8  -3   2   19.25    3.88
  -8  -3   2   19.57    4.74
   7   3  -2   48.11    5.31
  -7  -3   2   38.97    5.52
   7   3  -2   44.62    4.00
  -7  -3   2   44.69    4.91
  -6  -3   2    0.65    1.74
  -6  -3   2    0.90    2.18
   6   3  -2    0.94    2.21
   6   3  -2   -1.42    1.26
  -5  -3   2    3.27    1.90
  -5  -3   2    3.79    2.32
   5   3  -2    1.40    1.70
   5   3  -2    4.89    1.51
   4   3  -2  313.57   18.34
  -4  -3   2  311.62   19.65
   4   3  -2  295.70   18.33
   3   3  -2  158.81   10.35
   3   3  -2  164.87   10.31
  -3  -3   2  178.17   11.23
  -3  -3   2  160.26   11.06
   2   3  -2  387.59   22.41
  -2  -3   2  387.70   24.12
  -2  -3   2  401.08   24.17
   2   3  -2  396.11   22.99
   1   3  -2  107.95    6.99
   1   3  -2  105.40    7.21
   1   3  -2  114.80    6.64
  -1  -3   2  114.84    7.71
  -1  -3   2  113.57    7.26
   0  -3   2    7.36    1.94
   0  -3   2   12.77    1.38
   0  -3   2   14.18    1.79
   0   3  -2   14.34    2.02
  -1   3  -2   33.44    3.25
   1  -3   2   39.85    3.00
   1  -3   2   42.69    3.55
  -2   3  -2  315.06   19.15
   2  -3   2  317.37   17.71
   2  -3   2  303.29   19.10
  -2   3  -2  315.32   18.62
   3  -3   2   35.23    3.07
   3  -3   2   35.41    3.16
  -3   3  -2   32.85    3.30
  -3   3  -2   31.02    3.11
  -4   3  -2    7.78    2.03
   4  -3   2    7.77    1.86
  -4   3  -2    8.97    1.85
   4  -3   2    8.06    1.75
   5  -3   2   47.51    3.93
   5  -3   2   41.72    4.09
  -5   3  -2   42.41    4.30
  -5   3  -2   48.38    4.06
  -6   3  -2  120.73    8.94
  -6   3  -2   93.54    7.68
   6  -3   2  124.05    8.05
   6  -3   2  121.64    8.10
  -7   3  -2   35.55    4.44
   7  -3   2   37.50    4.13
  -7   3  -2   25.01    3.55
   7  -3   2   41.19    3.79
   8  -3   2  123.79    9.74
  -8   3  -2  125.43   10.70
   8  -3   2  138.44    9.58
  -8   3  -2  142.50    9.35
  -9   3  -2  162.44   11.10
   9  -3   2  159.56   11.85
   9  -3   2  172.34   11.62
  -9   3  -2  161.64   13.10
 -10   3  -2   32.59    5.79
  10  -3   2   27.25    4.92
  11  -3   2    6.83    3.74
 -11   3  -2   15.08    4.62
 -12   3  -2    3.07    3.48
  12  -3   2    4.88    3.70
  13  -3   2   12.12    4.84
 -13   3  -2   15.00    5.18
 -14   3  -2    7.82    5.03
  14  -3   2    2.49    4.19
 -13  -2   2    5.92    4.78
  13   2  -2    8.16    4.93
 -12  -2   2  102.45   11.14
  12   2  -2  112.76   10.48
  11   2  -2   69.69    7.52
 -11  -2   2   62.06    7.99
 -10  -2   2  163.81   13.71
  10   2  -2  162.89   12.43
   9   2  -2  158.73   11.95
  -9  -2   2  139.34   12.73
  -9  -2   2  168.44   11.92
  -8  -2   2  220.98   15.74
   8   2  -2  188.92   13.87
   7   2  -2  119.86    9.35
  -7  -2   2  117.30   10.19
  -7  -2   2  123.66    9.13
   7   2  -2  125.90    8.21
  -6  -2   2   58.27    5.30
   6   2  -2   63.58    4.66
   6   2  -2   58.54    5.47
  -6  -2   2   53.11    5.96
   5   2  -2  667.30   38.83
  -5  -2   2  728.23   41.57
  -5  -2   2  654.85   42.36
   5   2  -2  686.80   39.43
   4   2  -2  550.07   32.55
   4   2  -2  582.40   33.18
  -4  -2   2  563.84   35.52
  -4  -2   2  600.92   34.92
  -3  -2   2  573.94   34.78
   3   2  -2  586.48   33.26
  -3  -2   2  563.95   35.35
   3   2  -2  588.40   32.51
   2   2  -2   37.10    3.11
  -2  -2   2   34.43    3.27
   2   2  -2   34.07    3.04
  -2  -2   2   41.62    3.50
  -1  -2   2    5.53    1.47
   1   2  -2    7.30    1.40
   1   2  -2    7.08    1.28
   0  -2   2  856.26   43.59
   0  -2   2  830.37   47.18
   0   2  -2  774.11   47.55
   0   2  -2  719.84   45.34
  -1   2  -2   98.13    6.66
   1  -2   2  106.21    6.96
  -1   2  -2  113.37    6.84
   1  -2   2  105.76    6.25
   2  -2   2  619.47   36.80
  -2   2  -2  615.45   35.44
  -2   2  -2  609.79   37.29
   2  -2   2  631.73   34.14
   3  -2   2  448.05   27.00
   3  -2   2  435.88   25.18
  -3   2  -2  456.64   27.63
  -3   2  -2  454.02   25.98
   4  -2   2   90.64    6.45
  -4   2  -2   96.97    7.02
  -4   2  -2   88.74    6.14
   4  -2   2   92.60    6.35
   5  -2   2   12.69    2.42
   5  -2   2   14.53    2.32
  -5   2  -2   15.41    2.18
  -5   2  -2   11.54    2.72
   6  -2   2  393.28   22.79
  -6   2  -2  382.49   23.84
  -6   2  -2  302.45   21.58
   6  -2   2  402.94   21.85
  -7   2  -2   -0.59    1.81
   7  -2   2    5.66    2.37
   7  -2   2    1.94    1.65
  -7   2  -2    2.64    1.71
   8  -2   2   19.98    3.88
  -8   2  -2   15.97    2.66
   8  -2   2   15.44    3.00
  -8   2  -2   19.55    4.31
   9  -2   2   10.07    2.64
   9  -2   2   13.94    3.82
  -9   2  -2    9.89    3.48
  10  -2   2   19.51    4.31
 -10   2  -2   17.68    4.66
 -11   2  -2    0.74    3.95
  11  -2   2   10.20    3.61
 -12   2  -2    5.83    4.00
  12  -2   2    3.25    3.50
  13  -2   2    3.96    4.16
 -13   2  -2   -0.84    4.22
  14  -2   2    6.08    4.86
 -14   2  -2   11.13    5.69
 -13  -1   2    6.88    4.79
  13   1  -2   18.48    5.15
 -12  -1   2   37.07    6.95
  12   1  -2   44.51    6.94
 -11  -1   2   10.99    4.46
  11   1  -2    8.16    3.91
  10   1  -2   23.19    4.84
 -10  -1   2   28.48    5.64
  -9  -1   2   59.56    5.47
  -9  -1   2   43.66    6.51
   9   1  -2   65.74    6.55
  -8  -1   2   26.95    5.41
   8   1  -2   26.78    3.35
  -8  -1   2   24.84    3.88
   8   1  -2   26.95    4.40
   7   1  -2    1.38    2.31
   7   1  -2    0.21    1.31
  -7  -1   2    0.08    2.30
  -7  -1   2   -3.05    1.29
   6   1  -2   -0.36    1.64
   6   1  -2    0.99    1.22
  -6  -1   2    2.55    1.99
  -6  -1   2    1.27    1.56
   5   1  -2  832.54   46.54
  -5  -1   2  845.66   49.59
   5   1  -2  818.22   47.52
  -5  -1   2  824.54   50.91
   4   1  -2 1228.62   70.07
  -4  -1   2 1300.40   76.73
   4   1  -2 1290.86   72.25
  -3  -1   2   20.86    2.23
   3   1  -2   20.38    2.10
   3   1  -2   16.68    2.30
  -3  -1   2   19.06    2.72
   2   1  -2  700.23   38.14
  -2  -1   2  679.09   41.69
   2   1  -2  684.46   39.48
  -2  -1   2  704.56   40.98
  -1  -1   2  318.88   18.89
  -1  -1   2  315.69   19.18
   1   1  -2  312.02   17.46
   1   1  -2  315.30   18.22
   0   1  -2   -1.12    1.34
   0  -1   2   -0.20    1.40
   0   1  -2   -0.88    0.93
   0   1  -2   -1.32    1.24
   0  -1   2   -0.99    0.92
  -1   1  -2   26.73    2.12
  -1   1  -2   21.69    1.88
   1  -1   2   26.35    2.11
   2  -1   2 1481.68   81.78
  -2   1  -2 1518.08   89.54
   2  -1   2 1514.23   88.22
  -2   1  -2 1494.19   84.70
   3  -1   2   11.34    1.75
   3  -1   2   14.88    2.11
  -3   1  -2    8.56    1.35
  -3   1  -2   13.28    2.25
  -4   1  -2  542.67   28.69
  -4   1  -2  415.30   30.81
   4  -1   2  531.67   28.27
  -5   1  -2  450.92   28.85
   5  -1   2  462.16   26.24
  -6   1  -2  147.17   10.15
  -6   1  -2  197.64   12.34
  -7   1  -2   40.13    4.85
  -7   1  -2   32.79    3.33
   7  -1   2   38.04    4.31
   8  -1   2   12.08    3.35
   8  -1   2    4.10    2.37
  -8   1  -2    8.14    3.31
  -9   1  -2    0.49    2.80
   9  -1   2    2.17    1.99
   9  -1   2   -1.44    2.12
  10  -1   2   10.01    3.61
  10  -1   2    9.17    3.07
 -10   1  -2    7.45    4.06
  11  -1   2   56.92    6.76
 -11   1  -2   33.85    5.46
  12  -1   2   28.00    5.90
 -12   1  -2   24.73    5.91
 -13   1  -2  109.97   11.45
  13  -1   2  108.54   10.71
  14  -1   2   31.70    6.78
  14   0  -2    3.65    4.53
 -14   0   2    4.27    4.08
  13   0  -2   -2.77    3.64
 -13   0   2    5.24    4.05
 -12   0   2    0.86    3.71
  12   0  -2   -1.56    3.05
 -11   0   2    8.57    4.49
  11   0  -2   11.58    3.74
  10   0  -2   49.54    6.07
 -10   0   2   51.27    6.97
  -9   0   2   85.07    8.80
   9   0  -2   89.18    7.90
  -9   0   2   93.86    7.32
   9   0  -2   97.33    7.08
   8   0  -2    0.55    1.57
  -8   0   2    1.09    1.73
  -8   0   2   -0.68    2.63
   8   0  -2    1.57    2.53
   7   0  -2   73.40    6.12
   7   0  -2   79.94    5.57
  -7   0   2   46.33    6.32
  -7   0   2   73.99    5.53
   6   0  -2   15.61    2.91
  -6   0   2   17.26    2.40
  -6   0   2   17.38    3.45
   6   0  -2   15.87    2.24
   5   0  -2  275.02   16.45
  -5   0   2  272.69   16.87
  -5   0   2  259.81   17.92
   5   0  -2  289.07   16.43
  -4   0   2   11.43    1.66
   4   0  -2   12.47    2.09
   4   0  -2   10.55    1.78
  -4   0   2   11.44    2.50
   3   0  -2  374.06   21.63
   3   0  -2  363.11   21.01
  -3   0   2  380.42   23.16
  -2   0   2    0.14    1.01
   2   0  -2    0.81    0.82
  -2   0   2    0.48    0.64
   2   0  -2    0.92    0.85
  -1   0   2   69.60    4.62
   1   0  -2   66.29    4.02
   1   0  -2   71.24    4.28
   1   0  -2   64.79    4.30
  -1   0   2   67.60    4.27
   0   0  -2  349.33   19.55
   0   0  -2  338.30   20.32
   0   0   2  350.30   19.53
   0   0  -2  340.79   21.48
   1   0   2  498.21   28.03
  -1   0  -2  487.97   28.04
   1   0   2  497.60   27.19
  -1   0  -2  508.91   29.86
  -1   0  -2  479.77   29.38
  -2   0  -2    1.67    1.17
  -2   0  -2    2.73    1.41
   2   0   2    3.12    1.25
   3   0   2   23.89    2.49
  -3   0  -2   24.59    2.59
  -3   0  -2   20.69    1.59
  -3   0  -2   25.42    2.95
  -3   0  -2   21.72    1.67
   4   0   2  651.47   35.09
  -4   0  -2  655.03   38.44
  -4   0  -2  665.22   37.60
  -4   0  -2  544.26   35.29
   5   0   2  174.65   11.35
  -5   0  -2  186.64   11.92
  -5   0  -2  173.11   10.46
  -5   0  -2  176.16   12.46
  -6   0  -2  139.62   10.13
  -6   0  -2  135.90    9.48
   6   0   2  140.75    9.40
  -6   0  -2  120.82    8.00
   7   0   2  608.62   36.06
  -7   0  -2  621.23   39.51
  -7   0  -2  635.77   38.35
  -8   0  -2   95.09    8.67
   8   0   2   84.72    7.77
  -8   0  -2   91.64    7.62
  -9   0  -2   61.00    7.15
  -9   0  -2   58.97    6.00
   9   0   2   56.79    6.48
 -10   0  -2    1.22    2.96
  10   0   2    0.19    2.98
 -11   0  -2   29.08    5.97
  11   0   2   21.84    5.30
  12   0   2   11.16    4.10
 -12   0  -2    9.90    4.49
  13   0   2   -1.00    3.70
 -13   0  -2    1.48    4.24
 -14   1   2   23.41    6.59
  14  -1  -2   21.71    5.65
 -13   1   2    3.11    4.29
  13  -1  -2    1.05    3.39
 -12   1   2    2.56    3.99
  12  -1  -2    2.81    2.95
 -11   1   2   -1.27    3.71
  11  -1  -2    6.14    3.23
 -10   1   2   63.74    7.59
  10  -1  -2   54.22    6.21
  -9   1   2   31.82    5.86
   9  -1  -2   28.68    4.84
   9  -1  -2   25.66    3.77
  -8   1   2    7.92    3.33
  -8   1   2   11.02    2.22
   8  -1  -2   10.87    3.22
   8  -1  -2   11.73    2.58
   7  -1  -2   53.81    4.30
   7  -1  -2   50.88    4.79
  -7   1   2   46.44    3.90
  -7   1   2   30.69    4.74
  -6   1   2  166.42   12.57
   6  -1  -2  220.52   12.89
   6  -1  -2  224.05   12.81
  -6   1   2  224.82   14.29
   5  -1  -2  148.57    9.47
   5  -1  -2  143.52    9.37
  -5   1   2  147.89   10.49
  -5   1   2  143.26    9.14
  -4   1   2    1.70    1.54
   4  -1  -2    4.62    1.43
  -4   1   2    2.24    0.79
   4  -1  -2    6.20    1.48
   3  -1  -2   11.55    1.77
   3  -1  -2    7.74    1.58
  -3   1   2    8.66    1.88
  -2   1   2  599.30   35.93
   2  -1  -2  588.52   32.82
   2  -1  -2  598.90   34.10
   1  -1  -2  818.99   47.31
  -1   1   2  857.96   49.84
   1  -1  -2  826.18   45.55
   0  -1  -2  694.16   41.74
   0  -1  -2  711.44   41.28
   0  -1  -2  704.81   39.59
   0  -1  -2  683.17   38.22
   1   1   2    5.11    0.71
  -1  -1  -2    6.38    1.32
   1   1   2    3.68    1.17
   1   1   2    2.77    0.69
  -1  -1  -2    4.54    1.31
  -2  -1  -2  240.93   16.14
   2   1   2  261.18   14.97
  -2  -1  -2  272.21   16.16
  -3  -1  -2  248.38   15.89
   3   1   2  239.85   14.70
  -3  -1  -2  250.54   16.06
  -4  -1  -2  770.23   46.80
  -4  -1  -2  777.89   46.17
   4   1   2  740.67   42.78
  -5  -1  -2   43.80    4.76
  -5  -1  -2   46.42    4.40
   5   1   2   41.09    4.21
  -6  -1  -2  116.62    8.88
  -6  -1  -2  109.04    9.23
   6   1   2  128.91    8.95
  -7  -1  -2   75.80    6.93
  -7  -1  -2   89.61    7.91
   7   1   2   76.36    6.90
  -8  -1  -2   24.70    5.11
  -8  -1  -2   28.05    4.58
   8   1   2   28.26    4.89
  -9  -1  -2   13.29    3.98
  -9  -1  -2    9.40    3.36
   9   1   2   16.81    4.38
 -10  -1  -2    8.36    3.23
  10   1   2   12.58    4.34
 -10  -1  -2   10.18    4.42
 -11  -1  -2   21.42    5.41
  11   1   2    7.51    4.20
 -12  -1  -2    7.46    4.26
  12   1   2   -2.29    3.70
 -13  -1  -2   33.69    7.12
  13   1   2   61.78    8.06
  14  -2  -2   -3.27    3.84
 -14   2   2    4.65    4.25
  13  -2  -2    1.31    3.23
 -13   2   2    1.07    3.81
 -12   2   2    0.04    3.81
  12  -2  -2    6.20    3.35
 -11   2   2    3.92    3.64
  11  -2  -2   -0.68    2.78
 -10   2   2    2.69    2.20
  10  -2  -2    4.58    2.98
 -10   2   2    5.91    3.76
   9  -2  -2   15.75    3.58
  -9   2   2   17.64    4.61
   8  -2  -2    5.57    1.61
   8  -2  -2    5.89    2.30
  -8   2   2    8.15    3.39
   8  -2  -2    8.08    2.91
   7  -2  -2    0.96    1.52
   7  -2  -2    0.21    1.52
  -7   2   2    1.95    2.17
   7  -2  -2    1.69    1.10
  -6   2   2  143.17   10.22
   6  -2  -2  129.80    8.42
   6  -2  -2  130.40    9.00
   6  -2  -2  140.36    9.12
   5  -2  -2  528.70   29.84
  -5   2   2  530.61   32.80
   5  -2  -2  534.43   30.75
   5  -2  -2  509.56   30.94
   4  -2  -2   44.27    3.64
  -4   2   2   37.76    3.94
   4  -2  -2   36.52    3.31
   3  -2  -2    0.19    1.03
   3  -2  -2   -0.11    0.50
  -3   2   2   -0.79    1.23
   3  -2  -2    1.83    0.99
  -2   2   2 1362.82   80.84
   2  -2  -2 1360.77   74.07
   2  -2  -2 1345.20   76.87
   1  -2  -2  884.68   52.30
   1  -2  -2  913.74   54.90
   1  -2  -2  960.49   54.36
   0  -2  -2  152.45    9.61
   0  -2  -2  150.55    9.36
   0  -2  -2  138.28    8.78
   0   2   2  151.10    9.03
   1   2   2 1109.26   61.19
  -1  -2  -2 1105.38   65.96
   1   2   2 1126.10   57.98
  -2  -2  -2  661.00   38.19
  -2  -2  -2  614.29   38.35
   2   2   2  625.54   35.82
   2   2   2  630.24   35.38
   3   2   2  191.67   11.75
  -3  -2  -2  184.32   12.52
  -3  -2  -2  189.17   12.52
   4   2   2   30.61    3.72
  -4  -2  -2   34.59    3.86
  -4  -2  -2   31.31    3.74
  -5  -2  -2   45.33    4.76
  -5  -2  -2   35.47    4.37
   5   2   2   48.42    4.76
   6   2   2    6.31    2.79
  -6  -2  -2   -1.17    2.04
  -6  -2  -2    0.92    2.01
  -7  -2  -2   41.61    5.55
  -7  -2  -2   39.30    4.94
   7   2   2   42.44    5.38
  -8  -2  -2   19.29    4.03
   8   2   2   14.73    4.02
  -8  -2  -2   14.77    4.20
   9   2   2   94.22    8.53
  -9  -2  -2   73.63    7.75
  -9  -2  -2   85.44    8.65
  10   2   2    6.16    3.75
 -10  -2  -2   10.08    4.16
 -10  -2  -2    7.73    3.60
 -11  -2  -2   11.43    4.63
  11   2   2   -0.15    3.52
 -12  -2  -2   42.24    7.58
  12   2   2   37.39    7.02
 -13  -2  -2    0.66    4.43
 -14   3   2    3.16    4.28
  14  -3  -2    4.76    4.24
 -13   3   2   -1.36    3.72
  13  -3  -2    6.11    3.63
 -12   3   2   14.89    4.49
  12  -3  -2   23.87    4.77
 -11   3   2    3.19    3.56
  11  -3  -2    1.04    2.88
  10  -3  -2    6.04    2.97
 -10   3   2    7.83    3.93
 -10   3   2   16.61    3.86
  -9   3   2  191.66   14.46
   9  -3  -2  177.23   12.64
  -8   3   2  128.12   10.54
   8  -3  -2  130.52    9.26
  -8   3   2  120.55    9.27
   7  -3  -2   66.71    5.60
  -7   3   2   73.33    6.76
   7  -3  -2   69.69    5.76
   7  -3  -2   65.85    4.62
   6  -3  -2  494.14   28.94
  -6   3   2  504.43   31.70
   6  -3  -2  506.53   29.83
   6  -3  -2  502.49   29.70
   5  -3  -2 1156.64   65.71
   5  -3  -2 1113.59   63.40
   5  -3  -2 1162.35   67.19
   4  -3  -2  120.13    8.17
   4  -3  -2  125.72    7.93
   4  -3  -2  118.04    7.46
   3  -3  -2    5.33    1.41
  -3   3   2    7.53    1.70
   3  -3  -2    5.08    1.16
  -2   3   2   64.02    4.73
   2  -3  -2   69.14    4.68
   2  -3  -2   66.13    4.68
   1  -3  -2  195.01   11.20
   1  -3  -2  157.74   11.27
   0   3   2   29.15    2.74
   0  -3  -2   31.13    2.99
   0  -3  -2   27.14    2.39
   0  -3  -2   23.36    2.60
   1   3   2   19.22    2.65
   1   3   2   22.65    2.37
  -1  -3  -2   22.48    2.39
   1   3   2   21.62    2.45
  -1  -3  -2   27.09    3.01
   2   3   2    7.26    1.30
   2   3   2    8.47    2.00
  -2  -3  -2   10.20    1.96
  -2  -3  -2   10.65    2.27
  -3  -3  -2  449.21   28.80
   3   3   2  474.24   26.88
  -3  -3  -2  468.63   28.84
  -4  -3  -2   63.30    5.48
   4   3   2   55.51    3.70
  -4  -3  -2   53.92    5.11
   4   3   2   55.19    5.06
  -5  -3  -2   35.75    4.36
  -5  -3  -2   34.11    4.24
   5   3   2   30.89    4.18
  -6  -3  -2    3.84    2.45
   6   3   2   -2.19    2.27
  -6  -3  -2   -3.89    2.07
  -7  -3  -2  290.38   19.41
  -7  -3  -2  229.57   18.74
   7   3   2  317.97   18.52
  -8  -3  -2    0.02    2.68
  -8  -3  -2    5.99    3.31
   8   3   2    7.22    3.24
   9   3   2    9.87    4.09
  -9  -3  -2    3.88    3.37
  -9  -3  -2   18.88    4.72
 -10  -3  -2    8.39    4.30
 -10  -3  -2    4.07    3.64
  10   3   2    4.13    3.96
 -11  -3  -2   27.90    5.84
  11   3   2   20.96    5.94
 -11  -3  -2   29.73    6.52
 -12  -3  -2   -3.01    4.31
  12   3   2    1.72    4.48
 -14   4   2    7.81    4.80
  14  -4  -2    2.49    3.59
 -13   4   2    1.30    4.07
  13  -4  -2    2.78    3.36
 -12   4   2    1.48    4.01
  12  -4  -2    2.09    3.09
  11  -4  -2   38.09    5.85
 -11   4   2   33.27    5.44
 -11   4   2   38.00    6.71
 -10   4   2   58.33    7.41
 -10   4   2   68.13    6.69
  10  -4  -2   63.40    6.33
  -9   4   2  442.98   29.23
  -9   4   2  434.62   27.14
   9  -4  -2  432.58   26.45
   8  -4  -2  619.17   36.70
  -8   4   2  617.05   40.21
  -8   4   2  663.39   38.10
   7  -4  -2   29.19    3.88
   7  -4  -2   35.05    2.70
  -7   4   2   31.01    4.49
  -7   4   2   34.33    4.18
   6  -4  -2  291.83   17.13
  -6   4   2  294.32   18.67
  -6   4   2  289.52   17.83
   6  -4  -2  261.69   16.83
   5  -4  -2  347.97   20.22
  -5   4   2  336.25   21.01
   5  -4  -2  341.95   20.54
   4  -4  -2  250.87   15.18
  -4   4   2  253.69   16.32
  -4   4   2  257.52   15.98
   4  -4  -2  252.33   15.49
   3  -4  -2 1638.44   94.47
  -3   4   2 1558.35   91.54
   3  -4  -2 1593.58   88.10
  -3   4   2 1630.82   95.84
  -2   4   2  176.40   11.09
  -2   4   2  166.79   11.16
   2  -4  -2  177.83   11.25
   1  -4  -2  535.28   30.57
  -1   4   2  553.29   31.74
   1  -4  -2  537.24   32.85
   0  -4  -2  414.48   25.49
   0   4   2  421.63   24.27
   0  -4  -2  400.80   24.96
  -1  -4  -2 1034.74   62.54
   1   4   2 1056.08   55.04
   1   4   2 1042.82   57.95
  -2  -4  -2   10.99    2.17
  -2  -4  -2   14.76    2.73
   2   4   2   13.32    2.68
   2   4   2   14.46    2.00
   3   4   2   67.41    6.01
  -3  -4  -2   83.93    6.33
   3   4   2   70.83    5.13
  -3  -4  -2   85.04    6.67
  -4  -4  -2   18.94    3.30
  -4  -4  -2   13.13    3.24
   4   4   2   10.27    2.88
   4   4   2   19.87    2.05
  -5  -4  -2   14.36    3.48
  -5  -4  -2   20.32    3.66
   5   4   2   17.84    3.78
  -6  -4  -2  255.16   18.07
  -6  -4  -2  253.97   18.12
   6   4   2  276.42   17.47
  -7  -4  -2  109.52    9.93
  -7  -4  -2  112.98    9.85
   7   4   2  112.66    9.57
  -8  -4  -2   30.27    5.51
  -8  -4  -2   24.18    5.19
   8   4   2   18.27    4.83
  -9  -4  -2    6.63    3.88
  -9  -4  -2    8.83    3.88
   9   4   2    8.58    4.32
 -10  -4  -2   17.85    5.34
  10   4   2   30.33    6.25
 -10  -4  -2   28.45    6.14
  11   4   2   13.74    4.96
 -11  -4  -2   12.81    4.87
 -11  -4  -2   15.21    5.22
 -12  -4  -2   -2.20    4.40
 -15   5   2    7.52    5.33
 -14   5   2    0.00    4.23
  14  -5  -2    9.06    4.45
  13  -5  -2   25.45    5.45
 -13   5   2   34.92    7.13
  12  -5  -2   30.76    5.46
 -12   5   2   22.63    6.32
 -11   5   2   14.06    4.83
 -11   5   2    4.33    3.47
  11  -5  -2    8.38    3.33
  10  -5  -2   38.14    5.13
 -10   5   2   39.12    5.32
 -10   5   2   30.04    5.83
  -9   5   2   18.42    4.18
  -9   5   2    8.79    3.86
   9  -5  -2   14.86    3.56
  -8   5   2   34.03    5.05
  -8   5   2   33.45    4.70
   8  -5  -2   29.02    4.15
   7  -5  -2    5.28    1.26
  -7   5   2    6.62    2.69
  -7   5   2    5.32    2.72
   7  -5  -2    5.11    2.33
   6  -5  -2   42.49    3.41
  -6   5   2   42.34    4.65
   6  -5  -2   40.50    4.05
  -6   5   2   43.79    4.62
  -5   5   2  172.44   12.35
   5  -5  -2  188.00   11.75
   5  -5  -2  197.65   12.03
  -4   5   2  681.51   40.00
   4  -5  -2  671.73   40.57
   4  -5  -2  685.50   38.40
  -3   5   2   30.51    3.56
   3  -5  -2   34.58    3.34
  -3   5   2   35.04    3.18
   3  -5  -2   35.26    3.35
   2  -5  -2    3.76    1.42
  -2   5   2   -0.21    1.46
   2  -5  -2    1.92    1.32
  -2   5   2    3.49    1.19
   1  -5  -2   39.56    3.00
   1  -5  -2   34.96    3.48
   1  -5  -2   38.64    3.87
   0  -5  -2  124.36    8.04
   0  -5  -2  117.16    8.23
   0   5   2  126.29    8.45
   0  -5  -2  122.18    8.96
  -1  -5  -2    3.89    1.23
  -1  -5  -2    1.50    1.74
   1   5   2    2.82    1.58
   1   5   2    2.41    1.52
   1   5   2    1.71    1.33
  -2  -5  -2  276.66   17.69
  -2  -5  -2  297.12   18.50
   2   5   2  282.12   16.19
   2   5   2  268.57   16.99
   2   5   2  260.52   16.60
  -3  -5  -2  213.17   12.93
  -3  -5  -2  150.37   12.79
   3   5   2  199.82   11.50
   3   5   2  161.96   12.06
   4   5   2  111.21    6.97
  -4  -5  -2  100.99    8.76
   4   5   2   91.96    8.04
  -5  -5  -2   -0.22    2.36
   5   5   2    1.43    2.48
  -5  -5  -2    1.66    2.31
  -6  -5  -2    7.27    3.15
   6   5   2    3.18    2.97
  -6  -5  -2    1.98    2.79
  -7  -5  -2  108.78    8.75
   7   5   2   94.39    8.61
  -7  -5  -2   59.47    7.71
  -8  -5  -2   35.24    6.63
   8   5   2   34.72    6.05
  -8  -5  -2   35.24    5.95
  -9  -5  -2    0.80    3.89
  -9  -5  -2    3.99    3.70
   9   5   2    0.52    3.26
 -10  -5  -2   19.28    5.10
 -10  -5  -2   11.21    4.72
  10   5   2    1.06    4.26
 -11  -5  -2    6.71    4.45
  11   5   2    6.08    4.65
 -11  -5  -2   11.08    4.97
 -15   6   2   34.32    7.80
 -14   6   2   26.10    6.68
  14  -6  -2   18.87    5.64
  13  -6  -2   -0.63    3.40
 -13   6   2    0.69    4.04
 -12   6   2   -0.27    3.87
 -12   6   2    3.61    3.86
  12  -6  -2   -3.76    2.68
 -11   6   2    0.00    3.68
 -11   6   2   10.23    3.98
  11  -6  -2    2.87    3.31
 -10   6   2    7.30    3.49
 -10   6   2    2.32    3.18
  10  -6  -2    3.45    2.60
  -9   6   2  297.93   19.15
  -9   6   2  260.63   17.83
   9  -6  -2  231.52   16.83
  -8   6   2    2.18    2.68
   8  -6  -2   -0.66    2.02
  -8   6   2    0.04    2.72
   7  -6  -2    6.21    2.37
  -7   6   2    4.14    2.67
  -7   6   2    9.99    3.02
   6  -6  -2   -0.06    1.92
  -6   6   2    3.36    2.23
  -6   6   2    5.22    2.67
   6  -6  -2    6.79    1.60
  -5   6   2  546.46   31.90
   5  -6  -2  521.88   30.95
  -5   6   2  473.68   30.83
   5  -6  -2  490.80   29.56
  -4   6   2   92.98    7.22
   4  -6  -2   96.75    6.71
  -4   6   2   83.65    6.43
   4  -6  -2   75.55    6.28
   3  -6  -2   85.70    6.45
   3  -6  -2   93.84    6.50
  -3   6   2   90.04    6.03
  -3   6   2   61.65    6.57
   2  -6  -2   39.28    3.70
   2  -6  -2   37.39    3.71
  -2   6   2   31.32    2.88
   1  -6  -2   17.16    2.98
  -1   6   2   20.13    2.94
   0   6   2  322.05   17.65
   0  -6  -2  309.84   18.51
   0  -6  -2  290.15   17.09
   0  -6  -2  230.05   17.11
   1   6   2   77.49    6.59
   1   6   2   87.07    6.46
   1   6   2   81.85    6.46
  -1  -6  -2   86.02    6.05
  -2  -6  -2    0.49    1.45
   2   6   2    0.66    1.87
  -2  -6  -2    2.58    1.91
   2   6   2    0.16    1.67
   2   6   2    0.76    2.00
  -3  -6  -2    9.76    3.08
   3   6   2    4.46    2.62
  -3  -6  -2    5.72    2.15
   3   6   2    8.41    2.15
  -4  -6  -2   14.44    3.55
  -4  -6  -2   12.78    2.87
   4   6   2   31.62    4.17
   5   6   2   -0.89    2.53
  -5  -6  -2    1.23    2.49
  -5  -6  -2   -0.50    2.30
   6   6   2   79.99    8.06
  -6  -6  -2   87.48    8.33
  -6  -6  -2   79.91    8.14
  -7  -6  -2   40.70    6.30
   7   6   2   43.73    6.30
  -7  -6  -2   50.57    6.75
   8   6   2    6.65    4.09
  -8  -6  -2   10.34    4.61
  -8  -6  -2   11.74    4.52
  -9  -6  -2   -0.46    4.04
  -9  -6  -2   -0.42    4.39
   9   6   2    2.73    3.86
 -10  -6  -2    0.25    4.40
  10   6   2    8.98    4.96
 -11  -6  -2   88.68   10.53
 -15   7   2    2.66    5.61
 -14   7   2   35.43    7.46
  14  -7  -2   28.05    6.26
 -13   7   2   17.83    5.87
  13  -7  -2   17.81    4.77
 -12   7   2    3.17    3.69
  12  -7  -2    9.36    4.05
 -12   7   2    4.35    4.40
  11  -7  -2   85.59    7.69
 -11   7   2   65.11    7.79
 -11   7   2   60.80    7.84
 -10   7   2   13.12    4.35
  10  -7  -2   13.29    3.85
 -10   7   2   11.54    4.13
  -9   7   2   84.72    8.35
  -9   7   2   96.81    8.69
   9  -7  -2   87.92    7.96
  -8   7   2   33.90    5.21
  -8   7   2   24.43    4.90
   8  -7  -2   21.82    4.18
  -7   7   2   28.53    5.02
   7  -7  -2   18.09    3.88
  -7   7   2   26.56    4.42
   6  -7  -2    4.46    1.64
  -6   7   2    2.25    2.54
  -6   7   2   -0.98    2.05
   6  -7  -2    4.40    2.12
  -5   7   2   22.20    3.15
   5  -7  -2   24.69    2.97
   5  -7  -2   13.56    3.17
  -5   7   2    6.77    3.11
  -4   7   2  162.97    9.95
   4  -7  -2  167.32   10.28
   4  -7  -2  128.82    9.97
  -4   7   2  102.44   10.29
   3  -7  -2    5.80    2.00
   3  -7  -2   11.32    2.53
  -3   7   2    9.29    1.80
  -3   7   2   11.30    2.90
   2  -7  -2   34.14    4.14
   2  -7  -2   31.60    3.75
  -2   7   2   34.62    2.85
  -2   7   2   41.79    4.58
  -1   7   2    4.42    1.16
   1  -7  -2    2.83    2.05
  -1   7   2   -0.70    1.80
   1  -7  -2    1.38    1.46
   0  -7  -2   84.30    8.03
   0   7   2  112.35    7.85
   0  -7  -2  106.59    7.97
   0  -7  -2   95.59    6.66
   1   7   2   59.91    5.25
  -1  -7  -2   53.08    4.32
   1   7   2   48.69    4.99
   1   7   2   57.26    5.43
  -1  -7  -2   48.15    5.88
   2   7   2    3.64    2.26
  -2  -7  -2    2.27    2.39
  -2  -7  -2    4.20    1.78
   2   7   2    4.82    2.49
   2   7   2    5.24    2.24
  -3  -7  -2    1.65    1.83
   3   7   2   -1.61    1.83
   3   7   2    0.05    2.34
  -3  -7  -2    3.23    2.46
   4   7   2    7.78    3.12
  -4  -7  -2    8.09    3.22
  -4  -7  -2   17.72    3.53
  -5  -7  -2   87.86    9.25
  -5  -7  -2  118.49    9.22
   5   7   2  102.08    8.95
  -6  -7  -2   59.31    7.33
   6   7   2   72.88    7.51
  -7  -7  -2   24.28    5.69
   7   7   2   33.00    5.85
  -8  -7  -2   13.89    5.57
   8   7   2   34.34    6.17
   9   7   2   26.64    6.52
  -9  -7  -2   32.38    6.97
 -10  -7  -2   -1.59    4.44
 -15   8   2    2.84    5.28
 -14   8   2    4.33    4.87
  14  -8  -2    0.81    3.98
 -13   8   2   15.89    5.53
 -13   8   2   12.11    5.56
  13  -8  -2    7.57    4.57
 -12   8   2   -4.09    4.03
 -12   8   2    3.14    3.76
  12  -8  -2   -1.95    3.10
 -11   8   2   42.20    7.07
 -11   8   2   54.73    7.58
  11  -8  -2   42.46    6.11
  10  -8  -2    0.19    2.68
 -10   8   2    0.73    3.57
 -10   8   2    3.53    4.08
  -9   8   2    8.83    4.34
  -9   8   2    8.05    3.71
   9  -8  -2    4.77    3.24
  -8   8   2  106.32    9.27
  -8   8   2  107.63   10.08
  -7   8   2   58.62    5.80
   7  -8  -2   42.95    5.37
  -7   8   2   45.42    6.40
  -6   8   2   14.05    3.07
   6  -8  -2   14.99    2.87
  -6   8   2   14.67    4.16
   6  -8  -2    7.74    3.06
   5  -8  -2   39.41    4.77
  -5   8   2   35.52    5.06
   5  -8  -2   33.13    3.95
  -5   8   2   41.46    4.11
  -4   8   2    2.34    1.60
   4  -8  -2    1.14    1.82
  -4   8   2    0.47    2.48
   4  -8  -2    2.50    2.01
   3  -8  -2   50.06    4.98
   3  -8  -2   51.56    5.04
  -3   8   2   49.54    5.60
   2  -8  -2    8.32    2.78
  -2   8   2    6.00    2.73
   2  -8  -2    7.41    2.63
   1  -8  -2   25.19    4.52
   1  -8  -2   26.48    4.27
  -1   8   2   18.66    3.97
   0   8   2  157.51   11.22
   1   8   2    8.23    2.69
  -1  -8  -2    6.57    2.95
   1   8   2    6.16    2.74
   1   8   2    5.39    2.76
  -2  -8  -2   95.64    8.58
   2   8   2   94.06    8.19
   2   8   2   93.56    7.46
   2   8   2   87.84    7.68
  -3  -8  -2    1.37    2.46
   3   8   2    0.17    2.39
   4   8   2   63.76    6.37
  -4  -8  -2   35.62    5.60
  -5  -8  -2    3.33    3.38
   5   8   2    4.81    2.88
   6   8   2    0.18    2.99
  -6  -8  -2    8.52    3.79
  -7  -8  -2   10.96    4.62
   7   8   2   12.94    4.80
   8   8   2   -3.41    3.79
  -8  -8  -2    5.56    4.84
  -9  -8  -2   22.53    6.56
   9   8   2   22.43    6.16
 -14   9   2   56.82    8.26
  14  -9  -2   42.70    7.21
  13  -9  -2   14.74    4.77
 -13   9   2   21.40    6.07
 -13   9   2   13.45    5.75
  12  -9  -2    5.09    3.79
 -12   9   2    6.14    4.75
 -12   9   2    3.31    4.59
 -11   9   2   15.75    5.16
 -11   9   2   21.32    5.13
  11  -9  -2   27.84    5.59
 -10   9   2   38.32    5.77
 -10   9   2   28.28    5.94
  10  -9  -2   30.50    5.71
  -9   9   2   24.91    5.06
  -9   9   2    9.03    3.79
   9  -9  -2   21.45    4.58
   8  -9  -2   38.77    4.91
  -8   9   2   19.15    4.85
  -7   9   2  133.63   11.28
   7  -9  -2  145.44   10.90
   6  -9  -2   24.45    3.53
  -6   9   2   35.77    5.80
   6  -9  -2   33.65    4.45
   5  -9  -2    2.06    1.91
  -5   9   2   -0.02    2.69
   5  -9  -2   -0.95    1.96
   4  -9  -2   25.93    3.93
  -4   9   2   18.82    4.38
   4  -9  -2   22.26    4.02
   3  -9  -2   83.70    7.52
   3  -9  -2   88.56    7.93
  -3   9   2  104.76    8.44
  -2   9   2   22.13    4.35
   2  -9  -2   18.97    3.90
   2  -9  -2   14.78    3.72
   1  -9  -2  118.20    9.50
   1  -9  -2  124.76   10.14
  -1   9   2  118.63    9.56
   0   9   2    2.91    2.31
   0  -9  -2    3.62    2.96
   0   9   2    3.73    2.51
   0   9   2    4.67    2.83
   1   9   2   -2.11    1.86
   1   9   2   -0.28    2.27
  -1  -9  -2    0.94    2.79
   1   9   2   -1.87    1.99
   2   9   2   15.46    3.93
  -2  -9  -2    9.94    3.79
   2   9   2   12.85    3.24
   3   9   2    7.09    3.42
  -3  -9  -2    4.53    3.08
   4   9   2   35.66    5.78
  -4  -9  -2   29.62    5.92
  -5  -9  -2    3.29    3.44
   5   9   2    0.41    2.97
   6   9   2    4.48    3.91
  -6  -9  -2    3.91    3.72
  -7  -9  -2   -6.02    3.45
   7   9   2    0.94    3.67
   8   9   2    5.56    4.80
  -8  -9  -2   15.21    5.96
 -14  10   2   -4.88    5.37
  13 -10  -2   -1.77    3.79
 -13  10   2    8.49    4.24
 -12  10   2    9.12    5.03
  12 -10  -2    7.43    4.56
  11 -10  -2   26.78    5.87
 -11  10   2   21.60    5.68
  10 -10  -2   23.68    5.04
 -10  10   2   36.37    6.69
  -9  10   2   10.52    4.41
   9 -10  -2    5.42    3.54
   8 -10  -2    3.76    3.32
  -8  10   2    1.67    3.36
  -7  10   2    5.67    3.29
   7 -10  -2    2.48    2.77
  -6  10   2   14.93    4.18
   6 -10  -2   29.19    4.91
   6 -10  -2   28.76    4.01
  -5  10   2   18.49    4.63
   5 -10  -2   10.37    3.32
   5 -10  -2   14.79    3.83
  -4  10   2   14.67    4.02
   4 -10  -2   10.72    3.36
   4 -10  -2    8.95    3.16
   3 -10  -2  111.75    9.37
   3 -10  -2   99.24    8.90
  -3  10   2  112.23    9.60
   2 -10  -2  355.82   22.79
  -2  10   2  352.03   23.38
   2 -10  -2  376.66   24.45
   1 -10  -2   55.33    6.54
   1 -10  -2   56.13    6.42
  -1  10   2   58.55    6.50
   0  10   2   14.64    3.71
   0  10   2   12.02    3.62
   0  10   2   16.55    3.96
   0 -10  -2   17.51    4.80
   1  10   2   50.41    5.79
   1  10   2   44.96    5.61
  -1 -10  -2   31.03    5.98
   1  10   2   43.56    5.75
  -2 -10  -2   79.26    8.22
   2  10   2   81.77    7.90
  -3 -10  -2  353.33   25.19
   3  10   2  369.24   23.81
  -4 -10  -2  122.70   11.81
   4  10   2  136.48   11.40
  -5 -10  -2   47.07    7.73
   5  10   2   43.38    7.25
  -6 -10  -2   49.16    8.32
   6  10   2   59.27    7.88
   7  10   2   86.33    9.99
  -7 -10  -2   81.59   10.12
  13 -11  -2   13.06    5.32
 -13  11   2   18.55    6.46
  12 -11  -2   33.98    6.44
 -12  11   2   39.91    7.56
  11 -11  -2   33.34    6.45
 -11  11   2   44.69    7.86
 -10  11   2   -4.09    3.25
  10 -11  -2   -1.77    3.28
  -9  11   2   20.01    5.30
   9 -11  -2   26.77    5.43
  -8  11   2    7.77    4.22
   8 -11  -2    7.31    3.79
   7 -11  -2    8.57    3.61
  -7  11   2   10.44    4.49
   6 -11  -2    3.47    2.87
  -6  11   2    1.14    3.06
   5 -11  -2   14.58    3.67
   5 -11  -2   12.35    3.90
  -5  11   2    6.19    3.93
  -4  11   2    1.94    2.75
   4 -11  -2   -1.52    2.75
   4 -11  -2    3.29    2.95
   3 -11  -2   18.94    4.52
  -3  11   2   17.63    4.44
   3 -11  -2   13.12    4.16
   2 -11  -2  102.59    8.80
   2 -11  -2   65.37    7.98
  -2  11   2  105.48    8.88
  -1  11   2   71.31    7.26
   1 -11  -2   45.29    6.44
   0  11   2   32.63    5.29
   0 -11  -2   33.35    6.26
   0  11   2   26.44    4.98
   0  11   2   31.63    5.61
   1  11   2   16.82    4.41
   1  11   2   25.63    5.18
  -1 -11  -2   23.27    5.47
   2  11   2    4.08    2.83
  -2 -11  -2    5.69    3.77
   3  11   2   -3.37    2.68
  -3 -11  -2   -2.85    2.97
  -4 -11  -2   -1.50    4.03
   4  11   2   -2.00    3.20
   5  11   2    5.27    4.22
  -5 -11  -2    0.27    3.83
 -12  12   2   36.88    7.88
  12 -12  -2   31.68    6.59
 -11  12   2   16.82    5.73
  11 -12  -2   11.53    4.57
  10 -12  -2   -0.37    3.21
 -10  12   2    4.57    4.25
   9 -12  -2   -3.12    3.29
  -9  12   2    2.16    4.03
  -8  12   2    6.45    4.52
   8 -12  -2   15.04    4.61
   7 -12  -2   15.14    4.65
  -7  12   2   18.43    5.43
   6 -12  -2   15.47    4.23
  -6  12   2   17.51    5.06
  -5  12   2   10.34    4.41
   5 -12  -2    4.17    3.36
   5 -12  -2    9.39    3.99
   4 -12  -2   59.32    6.85
   4 -12  -2   40.43    6.63
  -4  12   2   52.40    6.95
   3 -12  -2    2.16    2.85
   3 -12  -2    5.87    3.87
  -3  12   2    4.31    3.92
   2 -12  -2    8.19    3.89
   2 -12  -2    8.05    3.69
  -2  12   2    3.39    3.60
  -1  12   2    4.18    2.90
  -1  12   2    3.75    2.94
   1 -12  -2    6.03    3.54
  -1  12   2   14.23    4.34
   0  12   2    5.93    3.91
   0 -12  -2    0.76    3.49
   0  12   2    3.58    2.97
   0  12   2    8.07    3.44
   1  12   2   -0.89    2.99
   1  12   2    4.34    3.50
  -1 -12  -2    8.70    4.21
   2  12   2   16.55    4.61
  -2 -12  -2   13.79    4.84
   3  12   2    7.18    3.69
  -3 -12  -2    7.25    4.34
   4  12   2    6.75    4.17
  -4 -12  -2   13.72    4.88
  11 -13  -2   -0.86    4.55
 -11  13   2   18.18    5.43
 -10  13   2   16.12    4.99
  10 -13  -2   21.09    5.75
  -9  13   2   55.23    7.57
   9 -13  -2   43.79    7.58
   8 -13  -2    4.31    3.70
  -8  13   2    0.79    3.99
  -7  13   2    1.26    3.87
   7 -13  -2    5.20    3.87
  -6  13   2   11.81    4.99
   6 -13  -2    8.04    4.21
   5 -13  -2   15.50    4.59
  -5  13   2   12.52    4.74
   5 -13  -2   11.44    4.53
   4 -13  -2   22.29    5.34
   4 -13  -2   33.66    6.59
  -4  13   2   23.99    5.87
   3 -13  -2    7.28    4.02
   3 -13  -2    6.43    4.03
  -3  13   2    4.95    3.75
   2 -13  -2   66.86    8.44
  -2  13   2   88.10    8.87
   1 -13  -2   22.93    5.91
  -1  13   2   29.93    5.94
  -1  13   2   14.95    3.90
  -1  13   2   18.03    4.56
   0 -13  -2   18.89    4.98
   0  13   2   19.47    4.76
   0  13   2   19.43    4.90
   1  13   2    1.34    3.33
  -1 -13  -2   -1.46    3.53
   2  13   2   -0.86    3.61
  -2 -13  -2   18.75    4.99
  10 -14  -2    3.01    4.91
  -9  14   2    4.66    5.07
   9 -14  -2   -2.98    4.10
  -8  14   2    2.55    3.99
   8 -14  -2    1.08    3.75
  -7  14   2   19.55    5.71
   7 -14  -2   15.22    5.53
  -6  14   2   -1.76    3.91
   6 -14  -2    8.54    4.66
  -5  14   2   -2.89    4.16
   5 -14  -2    3.46    3.97
  -4  14   2    8.58    4.53
   4 -14  -2    5.86    4.20
   4 -14  -2    6.98    4.88
   3 -14  -2   17.71    6.08
   3 -14  -2   12.61    5.02
  -3  14   2    6.63    4.61
  -2  14   2    5.17    4.10
  -2  14   2    3.24    3.84
  -2  14   2    6.30    4.96
   2 -14  -2    6.25    4.58
   1 -14  -2   10.36    3.88
  -1  14   2    0.62    3.71
  -1  14   2   -1.68    3.15
   0 -14  -2   -1.75    4.03
   0  14   2    2.25    3.56
   0  14   2    2.36    3.60
  -1 -14  -2    4.22    5.09
   7 -15  -2   14.48    5.65
  -7  15   2   17.38    5.96
  -6  15   2   10.98    3.89
   6 -15  -2    0.61    4.55
   5 -15  -2   21.27    6.25
  -5  15   2   21.13    6.54
   4 -15  -2   49.68    8.09
  -4  15   2   54.38    8.84
  -3  15   2    2.54    4.94
  -3  15   2    3.75    4.13
  -3  15   2   -1.65    3.61
   3 -15  -2   -6.09    4.10
   2 -15  -2    0.05    4.45
  -1  16  -3   54.67    9.10
  -2  16  -3    2.34    4.36
  -2  16  -3    7.20    5.19
   2 -16   3    6.70    4.60
  -2  16  -3   -1.56    4.05
  -3  16  -3   34.14    7.81
   3 -16   3   36.30    7.36
  -3  16  -3   37.73    7.18
  -3  16  -3   28.47    6.49
  -4  16  -3   50.53    9.00
   4 -16   3   52.95    7.73
   4 -16   3   55.19    8.66
  -5  16  -3   62.79    9.22
   5 -16   3   61.95    7.91
   5 -16   3   59.75    8.21
   6 -16   3   21.21    6.24
   7 -16   3   -5.89    4.14
   1  15  -3    1.87    3.80
   0  15  -3    1.98    4.14
   0 -15   3    7.64    5.01
   0  15  -3    3.94    3.93
  -1  15  -3   22.42    5.47
  -1  15  -3    9.94    5.11
   1 -15   3   23.54    5.53
  -1  15  -3   23.81    5.94
  -2  15  -3    1.47    4.05
   2 -15   3    0.76    4.11
  -2  15  -3   -0.74    3.31
  -2  15  -3    3.36    4.27
  -3  15  -3   19.06    5.89
   3 -15   3    4.88    4.33
   3 -15   3   14.23    4.51
  -4  15  -3    9.28    4.94
   4 -15   3    1.32    3.77
   4 -15   3    1.49    3.91
  -5  15  -3   22.62    5.87
   5 -15   3   25.45    5.72
   5 -15   3   21.70    5.51
   6 -15   3    9.18    4.73
  -6  15  -3   10.83    4.90
   7 -15   3    2.85    3.98
  -7  15  -3    8.80    4.98
  -8  15  -3    2.42    4.91
   8 -15   3    7.34    4.62
  -9  15  -3   15.47    5.89
   9 -15   3    8.83    5.15
  10 -15   3   32.95    7.60
   3  14  -3    0.52    4.18
   2  14  -3    6.51    4.45
  -2 -14   3    4.25    5.21
   1  14  -3   17.45    4.97
  -1 -14   3   11.93    5.16
   0 -14   3   16.05    4.38
   0  14  -3   32.64    6.24
   0  14  -3   26.21    6.01
   0  14  -3   21.45    5.25
   1 -14   3   18.84    5.35
  -1  14  -3   20.20    5.18
  -1  14  -3   25.77    6.37
  -1  14  -3   20.99    5.24
  -2  14  -3   28.62    5.70
  -2  14  -3   25.37    6.36
  -2  14  -3   30.97    5.85
   2 -14   3   27.76    6.20
   3 -14   3   63.65    7.48
  -3  14  -3   61.23    7.93
   3 -14   3   36.74    6.69
   4 -14   3   59.15    7.45
  -4  14  -3   64.22    7.71
   4 -14   3   46.28    7.39
  -5  14  -3    3.54    4.19
   5 -14   3    2.03    3.18
   5 -14   3   14.64    4.59
   6 -14   3    0.16    3.66
  -6  14  -3   -0.64    3.43
   6 -14   3    0.05    3.74
   7 -14   3    6.34    3.84
  -7  14  -3   -5.68    3.50
  -8  14  -3   72.21    9.05
   8 -14   3   73.87    8.63
  -9  14  -3   38.73    7.69
   9 -14   3   35.65    7.05
  10 -14   3    6.23    4.91
 -10  14  -3   10.33    5.35
  11 -14   3   -2.72    4.56
 -11  14  -3    4.88    5.37
  -4 -13   3   17.80    6.68
   4  13  -3   35.42    6.83
  -3 -13   3   12.44    5.53
   3  13  -3    9.75    4.58
   2  13  -3   28.81    6.09
  -2 -13   3   36.83    6.79
  -1 -13   3   22.58    4.96
   1  13  -3   28.38    6.23
   1  13  -3   27.27    5.61
   1  13  -3   30.42    5.90
   0  13  -3   11.89    4.03
   0  13  -3   13.66    4.16
   0  13  -3   13.56    4.92
   0 -13   3   17.02    4.62
  -1  13  -3    8.48    3.71
  -1  13  -3    3.16    3.18
  -1  13  -3    0.53    3.74
   1 -13   3   16.79    4.64
  -2  13  -3   55.65    7.38
   2 -13   3   51.27    7.04
   2 -13   3   60.37    7.28
  -3  13  -3    7.68    3.67
   3 -13   3    9.77    4.41
   3 -13   3    1.00    3.44
  -4  13  -3   -1.06    3.47
   4 -13   3   -1.24    3.09
   4 -13   3    2.83    3.37
   5 -13   3    5.48    3.52
  -5  13  -3   -0.89    3.33
   5 -13   3    1.97    3.64
   6 -13   3    9.44    3.85
  -6  13  -3    7.73    4.26
   6 -13   3   10.15    4.09
   7 -13   3    8.55    3.90
  -7  13  -3    2.66    3.91
  -8  13  -3   -0.99    3.55
   8 -13   3    0.49    3.51
  -9  13  -3    8.37    3.92
   9 -13   3    3.18    3.69
 -10  13  -3    7.28    4.65
  10 -13   3   -0.99    3.76
 -11  13  -3    6.77    4.87
  11 -13   3    6.06    4.19
 -12  13  -3    9.87    4.58
  12 -13   3   -0.02    3.96
  -6 -12   3   41.12    8.12
   6  12  -3   38.52    7.38
  -5 -12   3   42.91    8.33
   5  12  -3   33.63    6.88
  -4 -12   3   11.87    5.64
   4  12  -3   18.28    5.05
  -3 -12   3    9.21    4.17
   3  12  -3   -1.55    3.24
  -2 -12   3    5.79    3.63
   2  12  -3    4.83    3.41
   2  12  -3    8.07    3.77
   1  12  -3   -0.40    2.81
  -1 -12   3   -1.80    2.74
   1  12  -3   -0.91    2.90
   1  12  -3    3.39    3.58
   0  12  -3    2.37    2.61
   0  12  -3   -0.98    2.53
   0 -12   3    4.43    3.27
   0  12  -3    7.12    3.75
  -1  12  -3   12.99    3.94
  -1  12  -3   19.61    4.69
   1 -12   3   12.91    4.51
  -1  12  -3   10.43    3.73
   2 -12   3   12.87    4.24
  -2  12  -3   22.12    5.40
   2 -12   3   26.95    5.36
   3 -12   3   40.88    5.70
  -3  12  -3   37.18    6.69
   3 -12   3   48.79    6.24
  -4  12  -3    4.93    3.65
   4 -12   3    5.97    3.45
   4 -12   3    9.40    3.81
   5 -12   3   -1.33    2.66
   5 -12   3    7.03    3.36
  -5  12  -3    3.73    3.77
   6 -12   3    6.70    3.30
   6 -12   3    7.40    3.23
  -6  12  -3    1.85    3.31
   7 -12   3   72.22    7.91
  -7  12  -3   90.08    9.08
   7 -12   3   83.49    7.96
   8 -12   3   28.14    5.76
  -8  12  -3   33.29    6.60
  -9  12  -3    1.26    3.85
   9 -12   3    7.24    4.08
  10 -12   3    1.37    3.63
 -10  12  -3   -3.93    3.65
  11 -12   3    1.03    3.69
 -11  12  -3   10.41    5.57
  12 -12   3    5.40    4.30
 -12  12  -3    1.29    4.68
  13 -12   3    3.08    4.63
 -13  12  -3   10.00    5.68
   7  11  -3    1.85    4.56
  -7 -11   3    3.94    4.52
  -6 -11   3   -1.66    3.85
   6  11  -3    0.25    3.94
  -5 -11   3   38.92    7.33
   5  11  -3   34.22    6.34
  -4 -11   3    1.23    3.36
   4  11  -3    8.48    3.89
   3  11  -3   44.96    5.91
  -3 -11   3   46.41    6.91
   2  11  -3   38.36    5.64
   2  11  -3   34.46    5.78
  -2 -11   3   32.93    6.02
   1  11  -3   90.59    8.01
   1  11  -3   86.27    8.29
   1  11  -3   94.18    8.67
  -1 -11   3   89.18    8.89
   0 -11   3   41.07    5.81
   0  11  -3   45.98    6.11
   0  11  -3   46.70    5.52
   0  11  -3   26.71    4.75
   1 -11   3   62.74    6.99
   1 -11   3   62.34    7.30
  -1  11  -3   80.58    7.77
   2 -11   3  200.15   14.45
  -2  11  -3  178.52   13.99
   2 -11   3  183.93   13.31
   3 -11   3  202.50   13.77
  -3  11  -3  197.58   14.54
   3 -11   3  187.01   14.48
   4 -11   3    2.34    2.47
   4 -11   3    3.53    2.69
  -4  11  -3    0.58    2.61
   5 -11   3    9.73    3.21
  -5  11  -3    6.52    3.49
   5 -11   3    6.20    3.13
   6 -11   3    5.40    2.75
   6 -11   3    4.11    2.92
  -6  11  -3    3.87    3.40
   7 -11   3    8.08    3.29
  -7  11  -3    7.39    4.05
   7 -11   3    8.73    2.84
  -8  11  -3   79.03    8.43
   8 -11   3   63.41    7.18
   9 -11   3   45.49    6.19
  -9  11  -3   45.15    7.47
  10 -11   3    7.83    3.86
 -10  11  -3   16.43    5.43
 -11  11  -3   10.00    4.95
  11 -11   3   12.73    4.55
 -12  11  -3    0.68    4.48
  12 -11   3    2.42    3.80
  13 -11   3    0.87    4.19
 -13  11  -3   -8.57    4.56
  -8 -10   3    3.00    4.95
   8  10  -3   -0.79    4.39
   7  10  -3    2.13    3.76
  -7 -10   3    1.29    4.21
   6  10  -3    1.32    3.31
  -6 -10   3    4.40    4.20
  -5 -10   3   25.18    6.09
   5  10  -3   25.20    5.26
   4  10  -3   48.24    6.20
  -4 -10   3   49.72    7.11
   3  10  -3    2.96    2.74
  -3 -10   3    3.24    2.71
   3  10  -3    2.39    2.78
  -2 -10   3    3.45    2.74
   2  10  -3    7.25    3.11
   2  10  -3    9.28    3.40
  -1 -10   3    8.12    3.32
   1  10  -3    9.08    3.24
   1  10  -3    3.02    2.66
   1  10  -3    5.29    2.78
   0  10  -3   -3.03    2.44
   0  10  -3    3.23    2.45
   0  10  -3    0.78    2.27
   0 -10   3   -2.57    2.50
   1 -10   3    6.04    3.16
   1 -10   3    5.61    2.71
  -1  10  -3    0.11    2.81
   2 -10   3   12.71    3.76
   2 -10   3   13.37    3.39
  -2  10  -3   10.78    3.78
  -3  10  -3    1.89    2.81
   3 -10   3    0.77    2.05
   3 -10   3    1.37    2.48
   4 -10   3    3.44    2.49
  -4  10  -3   -3.81    2.45
   4 -10   3    3.74    2.56
  -5  10  -3   39.86    6.15
   5 -10   3   38.73    4.88
   5 -10   3   40.00    4.89
  -6  10  -3    5.82    3.61
   6 -10   3   16.99    3.58
   6 -10   3    9.60    3.37
  -7  10  -3  177.50   13.29
   7 -10   3  187.08   12.72
   7 -10   3  143.83   12.01
   8 -10   3   83.50    7.96
  -8  10  -3   94.33    8.87
   9 -10   3    1.40    3.26
  -9  10  -3   -0.29    3.27
  10 -10   3   -0.72    3.14
 -10  10  -3    3.96    3.84
 -11  10  -3    5.13    4.20
  11 -10   3   -0.59    3.38
 -12  10  -3    3.40    4.47
  12 -10   3    2.80    3.77
  13 -10   3   23.51    5.59
  14 -10   3    8.31    4.97
   9   9  -3    0.37    4.16
  -9  -9   3   -1.04    4.14
   8   9  -3   23.43    5.66
  -8  -9   3   22.25    6.17
  -7  -9   3   83.39    9.11
   7   9  -3   68.21    8.21
  -6  -9   3   38.09    6.72
   6   9  -3   37.00    6.00
   5   9  -3   18.25    4.37
  -5  -9   3   15.03    4.85
   4   9  -3   27.02    4.64
  -4  -9   3   29.80    5.80
   4   9  -3   44.97    5.47
   3   9  -3   59.13    6.31
  -3  -9   3   56.31    6.47
   3   9  -3   60.45    5.97
  -2  -9   3    1.85    2.78
   2   9  -3   -0.64    1.84
   2   9  -3    2.25    2.55
   1   9  -3   25.52    4.45
   1   9  -3   28.84    4.39
  -1  -9   3   31.95    4.86
   1   9  -3   35.23    5.04
   0   9  -3   23.01    4.26
   0  -9   3   30.27    4.51
   0   9  -3   22.64    4.15
   0   9  -3   17.04    3.64
   1  -9   3    2.51    2.09
   1  -9   3    3.03    2.62
  -1   9  -3    1.64    2.18
  -2   9  -3    1.64    2.60
   2  -9   3    3.07    2.25
   2  -9   3   -2.02    2.17
  -3   9  -3   19.79    4.01
   3  -9   3   13.26    3.04
   3  -9   3   15.08    3.59
  -4   9  -3   94.69    8.54
   4  -9   3  102.09    7.78
   5  -9   3   59.32    5.86
  -5   9  -3   58.97    6.66
   5  -9   3   60.16    5.67
  -6   9  -3   68.23    6.91
   6  -9   3   69.28    6.48
  -6   9  -3   72.43    6.11
  -7   9  -3   15.63    3.24
   7  -9   3   15.45    3.66
   7  -9   3   15.06    3.29
  -7   9  -3   20.98    4.61
  -8   9  -3    8.16    3.91
  -8   9  -3   13.29    3.42
   8  -9   3    3.36    2.91
  -9   9  -3   47.94    6.88
  -9   9  -3   53.36    6.18
   9  -9   3   42.45    5.54
 -10   9  -3   45.33    6.22
  10  -9   3   40.87    5.59
 -10   9  -3   51.69    7.00
  11  -9   3    8.98    4.01
 -11   9  -3    5.40    4.15
 -11   9  -3    3.68    3.83
 -12   9  -3    4.25    4.32
 -12   9  -3    0.54    4.16
  12  -9   3   -1.19    3.37
 -13   9  -3   -4.24    4.02
  13  -9   3    0.98    3.64
  14  -9   3   36.99    7.10
 -14   9  -3   34.41    7.46
 -10  -8   3    1.57    4.63
  10   8  -3    4.63    4.88
  -9  -8   3   21.30    5.59
   9   8  -3    7.83    4.55
  -8  -8   3    6.38    4.38
   8   8  -3    6.73    4.10
  -7  -8   3    0.38    3.46
   7   8  -3    0.11    3.06
  -6  -8   3   17.18    4.97
   6   8  -3   16.86    4.52
  -5  -8   3   -1.20    2.70
   5   8  -3   -0.69    2.66
  -4  -8   3   23.26    5.05
   4   8  -3   25.78    3.96
   4   8  -3   25.09    4.53
  -3  -8   3   58.15    6.66
   3   8  -3   64.29    6.34
   3   8  -3   68.18    6.07
   2   8  -3   49.99    5.85
   2   8  -3   84.25    6.69
  -2  -8   3   78.78    7.13
   1   8  -3    0.40    2.12
  -1  -8   3    6.65    2.77
   1   8  -3    5.78    2.21
   1   8  -3    6.40    2.74
   0  -8   3   25.79    4.42
   0   8  -3   27.04    4.24
  -1   8  -3   57.74    5.69
   1  -8   3   43.54    5.13
   1  -8   3   59.40    5.08
   2  -8   3   55.21    5.00
   2  -8   3   56.73    5.62
  -2   8  -3   54.29    5.68
  -3   8  -3   28.01    4.09
   4  -8   3   33.92    3.93
   4  -8   3   27.38    3.97
  -4   8  -3   28.14    2.97
  -4   8  -3   23.92    4.45
  -5   8  -3    1.85    1.61
  -5   8  -3    1.62    2.70
   5  -8   3   -0.56    1.91
   5  -8   3   -0.15    1.84
  -6   8  -3  258.50   16.81
  -6   8  -3  266.45   17.35
   6  -8   3  239.91   16.03
   6  -8   3  251.05   16.79
  -7   8  -3  277.05   17.46
   7  -8   3  240.65   16.37
   7  -8   3  246.00   16.82
   8  -8   3   93.18    8.16
   8  -8   3  105.54    7.91
  -8   8  -3   88.57    8.35
  -8   8  -3  100.94    8.72
  -9   8  -3   76.14    7.65
   9  -8   3   69.20    6.96
  -9   8  -3   68.08    7.36
 -10   8  -3  230.34   17.30
  10  -8   3  237.24   16.15
 -11   8  -3  100.64    9.60
  11  -8   3   94.87    8.93
 -11   8  -3   98.16    9.68
 -12   8  -3   51.60    7.23
  12  -8   3   45.67    6.53
  13  -8   3    5.06    4.18
 -13   8  -3    5.22    4.52
  14  -8   3    5.44    4.29
 -14   8  -3    6.91    4.77
 -10  -7   3    1.36    4.50
  10   7  -3    3.55    4.20
  -9  -7   3   18.77    5.19
   9   7  -3   22.03    5.35
   8   7  -3   -1.84    3.09
  -8  -7   3    1.83    3.80
  -7  -7   3   -0.99    2.74
  -7  -7   3   -3.15    2.99
   7   7  -3    3.02    2.88
  -6  -7   3   -0.13    2.95
  -6  -7   3   -1.71    2.55
   6   7  -3   -0.48    2.40
   5   7  -3   38.78    4.22
  -5  -7   3   28.75    4.22
   5   7  -3   34.18    5.16
  -5  -7   3   33.63    5.62
  -4  -7   3   18.94    3.37
  -4  -7   3   25.55    4.74
   4   7  -3   23.54    4.11
   4   7  -3   26.31    3.52
  -3  -7   3  169.03   13.04
  -3  -7   3  183.42   12.05
   3   7  -3  178.98   12.22
   3   7  -3  176.22   12.01
   2   7  -3   52.04    5.29
  -2  -7   3   59.33    6.19
   2   7  -3   59.10    5.53
  -2  -7   3   68.73    4.85
   1   7  -3   54.83    4.57
   1   7  -3   52.05    4.86
  -1  -7   3   49.94    3.77
  -1  -7   3   50.38    5.16
   1   7  -3   49.07    5.18
   0   7  -3   36.54    4.36
   0  -7   3   44.39    4.18
   0  -7   3   42.54    4.63
   1  -7   3   18.26    2.83
   1  -7   3   16.95    3.13
  -1   7  -3   17.71    3.14
   2  -7   3   73.37    6.12
  -2   7  -3   61.64    5.94
   2  -7   3   70.87    5.47
  -3   7  -3    0.04    0.89
   3  -7   3    1.30    1.44
   3  -7   3   -0.89    1.54
  -3   7  -3    1.27    1.90
   4  -7   3   80.48    6.39
   4  -7   3   87.70    6.79
  -4   7  -3   81.02    6.91
  -5   7  -3   96.26    7.12
  -5   7  -3   92.77    7.80
   5  -7   3  101.52    7.32
   5  -7   3   88.54    7.27
  -6   7  -3  148.36   10.26
  -6   7  -3  147.15   10.60
   6  -7   3  119.79    9.58
   6  -7   3  142.01   10.07
  -7   7  -3   27.72    4.23
  -7   7  -3   24.09    4.46
   7  -7   3   35.66    4.06
   7  -7   3   31.73    4.21
  -8   7  -3  244.42   17.86
   8  -7   3  240.27   16.53
   8  -7   3  278.80   17.04
  -9   7  -3    8.82    3.35
   9  -7   3   11.59    3.46
  -9   7  -3   10.72    3.69
 -10   7  -3    1.74    3.37
  10  -7   3    1.47    2.93
 -10   7  -3    0.45    2.93
  11  -7   3    4.65    3.26
 -11   7  -3    1.81    3.50
 -11   7  -3    7.20    3.37
 -12   7  -3    7.06    4.28
  12  -7   3    6.97    4.00
  13  -7   3    1.64    3.82
 -13   7  -3   -2.24    3.76
  14  -7   3   23.19    5.83
 -14   7  -3   20.35    5.99
  11   6  -3   15.28    5.39
 -11  -6   3    6.49    4.83
 -10  -6   3   10.09    4.42
  10   6  -3    7.74    4.51
 -10  -6   3   10.82    4.83
  -9  -6   3   21.23    5.01
  -9  -6   3   19.87    5.22
   9   6  -3   30.41    5.69
  -8  -6   3   24.28    5.39
  -8  -6   3   23.35    4.78
   8   6  -3   20.82    4.90
  -7  -6   3  101.07    9.14
  -7  -6   3  104.84    9.47
   7   6  -3  110.32    9.30
  -6  -6   3  136.01    9.93
   6   6  -3  146.18   10.16
  -6  -6   3   85.25    9.37
  -5  -6   3   68.65    6.83
   5   6  -3   74.19    6.61
  -5  -6   3   48.53    5.80
   5   6  -3   71.87    5.70
   4   6  -3    7.15    2.87
  -4  -6   3    5.70    2.21
   4   6  -3    6.05    2.11
  -4  -6   3    4.71    2.63
   3   6  -3   59.56    5.24
  -3  -6   3   60.31    5.86
  -3  -6   3   69.65    5.49
   3   6  -3   54.39    5.42
   2   6  -3  196.63   12.34
  -2  -6   3  190.66   12.17
  -2  -6   3  174.31   12.96
   2   6  -3  180.03   11.97
  -1  -6   3   33.36    3.92
   1   6  -3   25.21    3.59
  -1  -6   3   28.81    2.73
   1   6  -3   33.27    3.51
   1   6  -3   32.45    3.24
   0  -6   3   39.97    3.75
   0  -6   3   38.45    4.23
   0   6  -3   41.21    4.12
   1  -6   3    8.50    2.25
   1  -6   3    7.10    1.82
  -1   6  -3    8.48    2.20
   2  -6   3   67.35    5.20
   2  -6   3   65.31    5.74
  -2   6  -3   73.11    4.59
  -2   6  -3   64.60    5.74
  -3   6  -3   86.44    7.10
   3  -6   3   89.68    7.00
  -3   6  -3   98.90    6.45
   3  -6   3   89.78    6.54
   4  -6   3  101.72    7.52
  -4   6  -3  103.55    7.75
   4  -6   3   90.79    7.06
  -4   6  -3  107.47    7.33
  -5   6  -3  187.89   13.22
   5  -6   3  205.00   13.22
   5  -6   3  199.36   12.56
  -5   6  -3  200.70   13.29
  -6   6  -3    5.60    2.23
   6  -6   3    6.50    2.09
  -6   6  -3    4.69    2.38
   6  -6   3    3.76    1.96
   7  -6   3    8.63    2.43
  -7   6  -3    8.95    2.84
  -7   6  -3    6.65    2.77
   7  -6   3    5.76    2.57
   8  -6   3   55.76    5.26
   8  -6   3   56.37    5.75
  -8   6  -3   55.59    5.90
  -8   6  -3   51.88    6.14
   9  -6   3   10.22    3.10
  -9   6  -3   13.70    4.00
  -9   6  -3   11.24    3.59
  10  -6   3   10.60    3.41
 -10   6  -3    5.38    3.11
 -10   6  -3   11.47    3.28
  11  -6   3   -3.37    2.83
 -11   6  -3   -3.60    3.13
  12  -6   3    6.51    3.86
 -12   6  -3    1.01    3.59
  13  -6   3   -3.40    2.85
 -13   6  -3   -0.55    3.92
  14  -6   3    6.67    4.49
 -14   6  -3    5.73    4.45
  12   5  -3    6.36    4.74
 -12  -5   3   11.82    4.66
  11   5  -3   -0.70    3.68
 -11  -5   3    6.66    4.67
 -10  -5   3   -3.93    3.71
  10   5  -3   -1.77    3.26
 -10  -5   3    1.24    3.33
   9   5  -3    1.07    3.10
  -9  -5   3    2.02    3.34
  -9  -5   3    5.74    3.76
  -8  -5   3   26.06    5.01
   8   5  -3   27.65    5.13
  -8  -5   3   25.68    5.46
  -7  -5   3   21.91    4.59
  -7  -5   3   20.31    4.32
   7   5  -3   20.43    4.43
  -6  -5   3    7.79    3.03
   6   5  -3    1.13    2.70
   6   5  -3    7.85    2.29
  -6  -5   3    5.87    3.10
   5   5  -3  178.76   11.67
  -5  -5   3  136.90   11.90
   5   5  -3  181.60   11.12
  -5  -5   3  167.39   12.17
  -4  -5   3  209.97   15.19
   4   5  -3  221.45   14.15
  -4  -5   3  239.97   15.26
   4   5  -3  226.10   14.32
   3   5  -3  514.77   30.51
  -3  -5   3  532.61   32.25
   3   5  -3  505.73   29.87
   2   5  -3    5.85    1.91
  -2  -5   3   15.12    2.19
  -2  -5   3   15.58    2.94
   2   5  -3   15.69    2.46
   1   5  -3  138.40    9.42
  -1  -5   3  142.91   10.01
   1   5  -3  144.64    9.15
  -1  -5   3  141.38    9.11
   1   5  -3  141.44    8.64
   0   5  -3  243.02   14.91
   0  -5   3  238.87   15.53
   0  -5   3  236.10   14.52
   1  -5   3  171.44   11.94
  -1   5  -3  180.10   11.58
   1  -5   3  187.69   10.92
  -2   5  -3    0.37    1.36
  -2   5  -3    3.63    1.00
   2  -5   3    0.71    1.11
   2  -5   3    2.98    1.57
  -3   5  -3  672.55   43.08
  -3   5  -3  725.20   41.65
   3  -5   3  733.49   39.89
   3  -5   3  728.44   42.97
  -4   5  -3  174.96   11.79
   4  -5   3  183.89   11.84
   4  -5   3  169.21   11.00
  -4   5  -3  183.72   11.78
  -5   5  -3    2.11    1.78
  -5   5  -3    3.80    1.98
   5  -5   3    4.33    1.70
   5  -5   3    2.30    1.68
   6  -5   3   79.71    6.23
  -6   5  -3   78.63    6.49
  -6   5  -3   84.84    6.95
   6  -5   3   74.97    6.24
   7  -5   3   -0.81    1.88
  -7   5  -3    2.64    1.98
   7  -5   3   -0.06    1.72
  -7   5  -3   -0.16    2.07
   8  -5   3    2.19    2.42
  -8   5  -3    4.20    2.48
  -8   5  -3    3.82    2.79
   8  -5   3    4.19    2.11
   9  -5   3   37.56    4.95
   9  -5   3   53.37    4.87
  -9   5  -3   47.69    6.11
  -9   5  -3   43.53    4.96
 -10   5  -3   10.36    3.82
  10  -5   3    8.24    3.39
 -11   5  -3   -0.42    3.65
  11  -5   3    0.71    2.93
 -12   5  -3    9.25    4.23
  12  -5   3   14.60    4.44
  13  -5   3   28.64    5.65
 -13   5  -3   19.91    5.81
  14  -5   3    8.18    4.70
 -14   5  -3    6.65    4.72
 -13  -4   3   59.74    8.81
  12   4  -3   -0.97    3.90
 -12  -4   3   -2.09    4.09
  11   4  -3   17.10    5.22
 -11  -4   3   19.96    5.50
 -10  -4   3    2.62    3.36
 -10  -4   3   -2.33    2.94
  10   4  -3    5.73    3.72
  -9  -4   3   35.94    6.38
  -9  -4   3   36.31    5.63
   9   4  -3   36.49    6.10
   8   4  -3    2.79    3.00
  -8  -4   3    3.52    2.85
  -8  -4   3    3.33    3.26
   7   4  -3  111.19    8.15
  -7  -4   3  112.62   10.11
  -7  -4   3  116.06    9.36
   7   4  -3  126.25    9.56
  -6  -4   3   12.26    3.44
   6   4  -3   12.98    3.39
   6   4  -3   15.84    2.66
  -6  -4   3   13.07    3.22
   5   4  -3  101.26    7.97
  -5  -4   3  119.08    9.19
  -5  -4   3  128.34    9.18
   5   4  -3  132.65    8.89
   4   4  -3    5.47    1.73
  -4  -4   3    2.56    1.99
   4   4  -3    4.51    1.79
  -4  -4   3    4.26    1.90
   3   4  -3   -0.11    1.29
  -3  -4   3    1.16    1.52
   3   4  -3   -0.30    1.26
  -3  -4   3   -0.29    1.37
   2   4  -3   22.16    2.63
   2   4  -3   21.71    2.55
  -2  -4   3   12.61    2.17
  -2  -4   3   16.53    2.84
   1   4  -3   28.01    2.87
   1   4  -3   27.61    2.59
  -1  -4   3   26.84    2.54
   1   4  -3   29.15    3.06
   0  -4   3   53.14    3.61
   0   4  -3   45.95    4.01
   0  -4   3   55.05    4.36
   0  -4   3   39.67    3.28
   1  -4   3  145.89    8.22
  -1   4  -3  133.27    8.82
   1  -4   3  143.91    9.15
  -1   4  -3  121.27    8.34
   2  -4   3  319.39   19.68
  -2   4  -3  310.42   19.08
   2  -4   3  321.47   18.10
   3  -4   3   87.22    5.74
   3  -4   3   81.61    6.14
  -3   4  -3   85.94    6.10
  -3   4  -3   80.73    6.10
  -4   4  -3  271.93   16.82
   4  -4   3  255.40   15.42
   4  -4   3  254.95   16.41
  -5   4  -3   80.05    5.95
  -5   4  -3   67.30    6.22
   5  -4   3   79.62    5.84
   5  -4   3   76.43    5.85
   6  -4   3    1.69    1.71
  -6   4  -3    1.02    1.76
  -6   4  -3    4.59    1.90
   6  -4   3    5.62    1.83
   7  -4   3   -2.18    1.43
   7  -4   3    1.94    1.70
  -7   4  -3    1.92    1.88
  -7   4  -3   -2.07    1.87
   8  -4   3    0.58    1.70
   8  -4   3    2.39    2.45
  -8   4  -3    0.62    1.81
  -8   4  -3    0.18    2.57
  -9   4  -3    0.70    2.00
  -9   4  -3    0.87    2.90
   9  -4   3   -1.33    2.40
   9  -4   3    1.48    2.06
  10  -4   3   17.45    4.10
 -10   4  -3   21.93    4.97
 -11   4  -3   14.23    4.84
  11  -4   3   21.38    4.76
 -12   4  -3   26.81    5.98
  12  -4   3   18.43    4.84
 -13   4  -3   53.47    7.66
  13  -4   3   49.76    7.13
  14  -4   3    0.04    4.17
 -14   4  -3    3.90    4.36
 -13  -3   3   34.96    7.36
  13   3  -3   22.82    6.42
 -12  -3   3    2.97    4.32
  12   3  -3    3.04    4.12
  11   3  -3   13.02    4.23
 -11  -3   3   14.57    4.93
 -10  -3   3   25.49    5.75
  10   3  -3   12.83    4.48
  -9  -3   3   32.27    4.62
  -9  -3   3   21.78    5.10
   9   3  -3   30.22    5.37
  -8  -3   3   88.56    7.61
   8   3  -3   82.75    7.72
  -8  -3   3   87.72    8.64
   7   3  -3   14.73    2.63
  -7  -3   3   12.30    3.06
   7   3  -3   12.62    3.51
  -7  -3   3    6.95    3.26
   6   3  -3  380.08   24.59
  -6  -3   3  413.87   26.94
   6   3  -3  439.57   24.69
  -5  -3   3  623.66   37.07
   5   3  -3  602.77   35.17
  -5  -3   3  578.35   37.67
   5   3  -3  611.91   34.74
  -4  -3   3  279.04   18.22
   4   3  -3  276.34   16.81
  -4  -3   3  278.10   17.85
   4   3  -3  285.93   16.94
   3   3  -3  463.04   26.96
  -3  -3   3  468.24   28.97
   3   3  -3  479.00   27.70
  -3  -3   3  484.33   29.41
  -2  -3   3 1549.00   92.21
   2   3  -3 1537.79   85.46
  -2  -3   3 1545.70   93.18
   2   3  -3 1615.75   88.64
  -1  -3   3 1293.71   76.43
   1   3  -3 1280.52   66.45
   1   3  -3 1243.20   72.96
  -1  -3   3 1321.31   75.86
   1   3  -3 1274.95   70.13
   0  -3   3 3680.77  205.02
   0  -3   3 3685.96  221.37
   0   3  -3 3739.35  213.00
   0   3  -3 4016.66  224.09
  -1   3  -3 2033.75  119.16
  -1   3  -3 2007.54  113.54
   1  -3   3 2021.60  109.11
   1  -3   3 1966.08  117.92
   2  -3   3  572.11   34.63
  -2   3  -3  592.63   33.42
   2  -3   3  567.74   31.93
   3  -3   3  944.77   50.20
   3  -3   3  905.59   54.08
  -3   3  -3  923.45   54.86
  -3   3  -3  867.93   52.04
   4  -3   3  168.89   10.44
   4  -3   3  172.12   11.05
  -4   3  -3  161.88   11.39
  -4   3  -3  168.12   10.65
   5  -3   3  150.65   10.21
  -5   3  -3  150.20   10.85
   5  -3   3  146.84    9.78
  -5   3  -3  158.35    9.84
   6  -3   3    6.00    1.93
  -6   3  -3    5.31    1.78
   6  -3   3    3.06    1.79
  -6   3  -3    6.46    2.39
   7  -3   3  350.22   22.27
  -7   3  -3  352.11   21.28
   7  -3   3  360.01   21.40
  -8   3  -3  285.74   20.67
  -8   3  -3  303.12   18.40
   8  -3   3  312.12   19.45
   8  -3   3  293.30   18.76
   9  -3   3  100.33    7.71
   9  -3   3   89.77    8.04
  -9   3  -3   92.00    9.06
  10  -3   3   59.85    6.64
  11  -3   3    3.15    3.07
 -11   3  -3    2.44    3.81
 -12   3  -3   27.23    5.95
  12  -3   3   16.82    5.12
 -13   3  -3    4.94    4.21
  13  -3   3    1.66    3.59
 -14   3  -3    4.82    4.72
  14  -3   3    7.59    4.26
 -13  -2   3   32.62    7.18
  13   2  -3   42.12    7.44
  12   2  -3   13.95    4.81
 -12  -2   3   11.87    5.07
  11   2  -3   39.94    5.77
 -11  -2   3   43.79    7.41
 -10  -2   3    2.13    3.31
  10   2  -3    5.30    3.45
   9   2  -3    6.14    3.27
  -9  -2   3    4.45    2.41
  -9  -2   3    0.36    2.84
   8   2  -3  280.09   17.87
   8   2  -3  306.39   18.93
  -8  -2   3  295.32   19.12
   7   2  -3  254.07   16.36
  -7  -2   3  263.02   18.10
  -7  -2   3  262.05   16.83
   7   2  -3  246.57   15.76
   6   2  -3  412.24   23.08
  -6  -2   3  339.71   23.92
  -6  -2   3  373.33   25.06
   6   2  -3  418.41   23.01
  -5  -2   3   29.40    3.97
   5   2  -3   30.05    3.39
  -5  -2   3   34.53    3.64
   5   2  -3   33.68    3.13
  -4  -2   3  106.57    8.42
   4   2  -3  115.26    7.54
   4   2  -3  119.06    7.70
  -4  -2   3  114.71    7.93
  -3  -2   3   11.89    2.36
   3   2  -3   16.77    2.20
   3   2  -3   17.34    2.22
  -3  -2   3   12.76    2.20
  -2  -2   3  183.16   12.01
   2   2  -3  192.73   11.58
  -2  -2   3  188.50   12.18
   2   2  -3  195.30   11.17
  -1  -2   3 2124.92  128.96
  -1  -2   3 2192.54  127.34
   1   2  -3 2168.80  122.54
   1   2  -3 2200.10  117.93
   0  -2   3   -0.67    0.59
   0   2  -3    0.02    0.76
   0  -2   3   -0.76    1.13
   0   2  -3   -0.87    1.01
   1  -2   3 1130.55   67.69
  -1   2  -3 1149.09   65.13
  -1   2  -3 1168.39   68.47
   1  -2   3 1145.21   62.50
  -2   2  -3    0.09    1.11
   2  -2   3   -0.08    1.24
   2  -2   3   -1.19    0.84
  -3   2  -3    3.60    1.57
   3  -2   3    3.69    1.45
  -3   2  -3    3.85    1.29
   3  -2   3    5.36    1.41
   4  -2   3 1175.11   66.81
   4  -2   3 1124.50   62.05
  -4   2  -3 1024.08   63.92
  -4   2  -3 1188.40   68.09
   5  -2   3  723.17   43.00
  -5   2  -3  781.92   44.07
  -5   2  -3  801.24   47.41
  -6   2  -3   36.72    3.24
  -6   2  -3   33.90    4.24
   6  -2   3   36.84    3.77
   6  -2   3   28.86    3.59
   7  -2   3  185.22   12.29
   7  -2   3  169.46   11.91
  -7   2  -3  180.19   11.27
  -7   2  -3  178.76   13.22
   8  -2   3   84.25    6.88
   8  -2   3   72.93    6.89
  -8   2  -3   92.33    8.27
  -9   2  -3   -2.51    2.49
   9  -2   3   -1.11    2.57
   9  -2   3    1.62    2.22
  10  -2   3    8.74    3.51
 -10   2  -3   10.32    4.21
  10  -2   3    8.28    2.93
 -11   2  -3   32.86    6.39
  11  -2   3   32.67    5.76
 -12   2  -3   12.38    4.55
  12  -2   3   10.66    4.40
 -13   2  -3   21.26    6.13
  13  -2   3   21.51    5.56
  14  -2   3   59.34    8.34
 -14   2  -3   60.60    8.43
 -14  -1   3   -0.45    4.96
  13   1  -3    5.37    4.26
 -13  -1   3    3.79    4.31
  12   1  -3    6.70    4.22
 -12  -1   3   22.32    5.80
  11   1  -3   14.06    3.94
 -11  -1   3   12.67    5.09
 -10  -1   3   24.28    5.81
  10   1  -3   34.97    5.68
  -9  -1   3   89.01    7.22
   9   1  -3   89.27    7.96
  -9  -1   3   87.76    8.77
   8   1  -3  342.93   21.41
  -8  -1   3  347.91   22.01
  -8  -1   3  344.52   23.59
   8   1  -3  343.36   20.94
   7   1  -3   30.28    3.39
  -7  -1   3   31.54    3.53
   7   1  -3   30.39    4.25
  -7  -1   3   30.57    4.55
   6   1  -3   22.86    3.10
   6   1  -3   26.06    2.91
  -6  -1   3   23.88    2.85
  -6  -1   3   26.16    3.92
   5   1  -3    5.03    1.70
  -5  -1   3    3.62    2.11
  -5  -1   3    6.16    1.55
   5   1  -3    6.88    1.73
  -4  -1   3   91.97    6.03
   4   1  -3   87.23    5.88
   4   1  -3   79.60    5.84
  -4  -1   3   79.03    6.56
  -3  -1   3   17.66    2.08
  -3  -1   3   17.75    2.65
   3   1  -3   18.94    2.22
   3   1  -3   18.19    2.12
   2   1  -3    1.23    1.07
   2   1  -3   -0.09    0.90
  -2  -1   3   -0.98    0.99
  -2  -1   3    1.41    1.36
   1   1  -3  145.13    9.02
  -1  -1   3  145.37    9.47
   1   1  -3  151.73    8.41
  -1  -1   3  151.89    9.29
   0   1  -3  291.37   17.46
   0  -1   3  303.81   18.18
  -1   1  -3    1.17    0.88
   1  -1   3    0.59    0.63
   1  -1   3    1.07    0.95
  -1   1  -3    2.56    0.93
   2  -1   3  268.74   15.51
  -2   1  -3  301.90   17.38
  -2   1  -3  263.38   15.88
   2  -1   3  269.15   16.87
  -3   1  -3   53.98    3.57
  -3   1  -3   52.72    4.41
   3  -1   3   45.69    4.12
   3  -1   3   53.51    4.00
  -4   1  -3   45.06    3.52
  -4   1  -3   50.30    4.61
   4  -1   3   52.35    4.34
   4  -1   3   57.56    4.33
   5  -1   3    2.42    1.58
  -5   1  -3    2.34    1.10
   5  -1   3    9.62    2.06
  -5   1  -3    1.81    1.67
  -6   1  -3   75.53    6.26
  -6   1  -3   45.66    4.06
   6  -1   3   74.06    5.42
   6  -1   3   60.17    5.21
  -7   1  -3    5.93    1.47
   7  -1   3    6.35    2.53
   7  -1   3   13.73    2.82
  -7   1  -3    2.79    2.70
   8  -1   3   14.53    3.02
  -8   1  -3    3.86    2.95
   8  -1   3    8.67    3.06
  -9   1  -3    6.30    3.33
   9  -1   3    3.99    3.02
   9  -1   3    5.74    2.67
  10  -1   3    1.61    2.67
 -10   1  -3   -3.36    2.70
  10  -1   3    2.22    2.66
  11  -1   3   14.36    4.81
 -11   1  -3   30.64    5.95
 -12   1  -3    5.21    3.83
  12  -1   3   -0.83    3.55
  13  -1   3    6.40    4.14
 -13   1  -3    7.01    4.24
  14   0  -3    4.95    4.71
 -14   0   3    5.12    4.61
 -13   0   3    3.45    4.30
  13   0  -3    3.42    3.61
  12   0  -3    2.46    3.54
 -12   0   3   11.88    4.72
  11   0  -3   40.76    5.73
 -11   0   3   27.45    6.00
  10   0  -3   27.00    5.06
 -10   0   3   25.89    5.54
   9   0  -3    4.03    2.20
  -9   0   3    2.46    2.01
   9   0  -3    1.94    2.59
  -9   0   3    3.55    3.49
   8   0  -3   -0.12    1.81
   8   0  -3   -1.13    2.17
  -8   0   3    4.97    1.73
  -8   0   3    3.04    3.32
  -7   0   3    3.48    1.49
   7   0  -3    3.62    1.99
  -7   0   3    1.91    2.42
   7   0  -3    1.05    1.51
   6   0  -3   29.75    3.10
  -6   0   3   26.03    3.93
   6   0  -3   23.31    3.08
  -6   0   3   28.68    2.80
  -5   0   3  246.41   15.98
  -5   0   3  238.10   14.57
   5   0  -3  232.28   14.42
   5   0  -3  228.59   14.25
   4   0  -3    2.51    1.29
  -4   0   3    4.71    1.87
   4   0  -3    2.61    1.21
  -4   0   3    4.01    1.18
   3   0  -3  148.21    9.08
  -3   0   3  145.84   10.13
   3   0  -3  147.59    9.38
  -3   0   3  156.05    9.26
   2   0  -3   49.26    3.77
  -2   0   3   52.30    4.17
   2   0  -3   47.42    3.44
   1   0  -3  197.42   11.05
  -1   0   3  201.92   11.99
   1   0  -3  192.89   11.72
   0   0   3   12.87    1.55
   0   0  -3    9.01    1.34
   0   0  -3    7.18    0.95
   0   0  -3    7.59    1.25
  -1   0  -3  142.94    9.52
   1   0   3  151.26    8.62
  -1   0  -3  148.07    8.70
  -1   0  -3  146.69    9.43
   2   0   3   13.83    1.30
  -2   0  -3   12.31    1.21
  -2   0  -3   16.59    2.25
  -2   0  -3   17.95    2.50
   2   0   3   16.41    2.09
  -3   0  -3    6.60    1.91
  -3   0  -3    7.83    1.87
   3   0   3    5.47    1.61
  -4   0  -3  182.30   11.87
  -4   0  -3  181.41   12.28
   4   0   3  171.18   11.04
   5   0   3  115.36    8.57
  -5   0  -3  140.02    9.80
  -5   0  -3  129.18    9.13
  -6   0  -3   84.34    7.57
  -6   0  -3   88.19    7.19
   6   0   3   87.69    7.02
  -7   0  -3   23.00    4.63
  -7   0  -3   27.15    3.82
   7   0   3   19.87    3.75
  -8   0  -3   65.82    6.33
   8   0   3   66.34    6.67
  -8   0  -3   62.93    7.08
   9   0   3    3.99    2.99
  -9   0  -3    0.62    2.54
  -9   0  -3    3.60    3.18
 -10   0  -3   18.84    4.71
  10   0   3   20.20    4.88
  10   0   3   28.51    4.90
  11   0   3   21.60    5.15
 -11   0  -3   19.42    5.42
 -12   0  -3    8.11    4.36
  12   0   3    9.83    4.29
 -13   0  -3    4.66    4.23
  13   0   3   -1.96    4.16
 -14   1   3    1.54    4.38
  14  -1  -3    2.08    4.25
 -13   1   3    4.83    4.53
  13  -1  -3   -2.00    3.36
  12  -1  -3    7.47    3.73
 -12   1   3   -0.83    3.63
 -11   1   3    5.74    3.94
  11  -1  -3    3.03    2.83
  10  -1  -3   30.66    4.15
 -10   1   3   22.81    5.43
  10  -1  -3   29.17    4.92
   9  -1  -3   60.35    6.31
   9  -1  -3   62.80    5.71
  -9   1   3   63.55    7.43
  -8   1   3   -0.37    2.84
  -8   1   3    4.49    1.60
   8  -1  -3   -0.65    2.18
   8  -1  -3    1.77    1.78
   7  -1  -3    5.87    1.95
   7  -1  -3    2.77    1.74
  -7   1   3    3.00    1.32
  -7   1   3    3.04    2.56
  -6   1   3   36.46    4.27
   6  -1  -3   34.94    3.50
  -6   1   3   33.45    2.85
   6  -1  -3   34.54    3.52
   5  -1  -3   -0.45    1.12
  -5   1   3   -0.87    1.55
  -5   1   3    0.62    0.74
   5  -1  -3    0.57    1.18
   4  -1  -3    0.61    1.06
   4  -1  -3    3.84    1.45
  -4   1   3    3.02    1.64
   3  -1  -3   13.72    1.86
  -3   1   3   12.79    2.26
   3  -1  -3   11.32    1.93
  -2   1   3  429.73   25.43
   2  -1  -3  430.96   23.96
   2  -1  -3  431.46   24.98
   1  -1  -3 1274.23   73.06
   1  -1  -3 1308.62   70.34
   1  -1  -3 1289.71   75.77
   0  -1  -3 2662.98  151.06
   0  -1  -3 2615.93  159.22
   0  -1  -3 2710.77  145.67
   0  -1  -3 2747.24  157.20
  -1  -1  -3   11.34    1.71
  -1  -1  -3   13.45    2.04
  -1  -1  -3    8.98    1.25
   1   1   3    9.33    1.62
   2   1   3   52.17    4.27
  -2  -1  -3   60.40    4.80
  -2  -1  -3   57.48    4.74
   3   1   3    3.05    1.50
  -3  -1  -3    0.22    1.31
  -3  -1  -3    0.45    1.36
   4   1   3  734.85   40.65
  -4  -1  -3  716.00   43.62
  -4  -1  -3  709.88   44.30
  -5  -1  -3   21.02    3.57
  -5  -1  -3   23.81    3.29
   5   1   3   18.52    3.37
   6   1   3   57.28    5.95
  -6  -1  -3   55.00    6.19
  -6  -1  -3   82.03    6.30
  -7  -1  -3    5.09    2.95
   7   1   3    4.75    2.80
  -7  -1  -3    2.01    2.30
   8   1   3   39.36    5.20
  -8  -1  -3   33.17    5.00
  -8  -1  -3   50.00    5.95
  -9  -1  -3   11.53    4.01
   9   1   3   14.64    4.25
  -9  -1  -3   24.30    4.34
 -10  -1  -3   11.10    4.42
  10   1   3   14.13    4.16
 -10  -1  -3    9.37    3.76
  11   1   3    7.98    4.20
 -11  -1  -3    0.52    3.32
  12   1   3   33.88    6.53
 -12  -1  -3   25.48    6.07
  13   1   3   55.50    8.72
 -13  -1  -3   34.26    7.44
  14  -2  -3   10.99    4.69
 -14   2   3   12.91    5.49
  13  -2  -3    5.99    3.66
 -13   2   3   16.49    5.36
 -12   2   3   20.19    5.72
  12  -2  -3   14.27    4.48
 -11   2   3   46.59    6.85
  11  -2  -3   59.61    6.51
  10  -2  -3   57.74    6.01
 -10   2   3   55.57    7.23
  10  -2  -3   49.50    5.65
   9  -2  -3    2.77    2.29
   9  -2  -3    2.68    2.49
  -9   2   3    2.43    2.92
  -8   2   3    9.00    3.38
   8  -2  -3   11.09    2.77
   8  -2  -3   12.04    2.98
   7  -2  -3   10.63    2.60
  -7   2   3    8.00    3.03
   7  -2  -3   11.97    1.54
   7  -2  -3   12.32    2.58
   6  -2  -3   26.18    3.15
   6  -2  -3   24.64    3.08
  -6   2   3   26.04    4.01
   5  -2  -3    9.33    2.17
   5  -2  -3    8.94    1.88
  -5   2   3    9.33    2.44
   4  -2  -3  349.81   20.49
  -4   2   3  352.99   22.46
   4  -2  -3  368.58   21.32
   3  -2  -3   55.42    4.23
   3  -2  -3   50.36    3.84
   3  -2  -3   46.35    3.37
  -3   2   3   56.14    3.39
  -3   2   3   55.90    4.40
  -2   2   3 1336.86   79.23
   2  -2  -3 1355.04   77.86
   2  -2  -3 1286.77   75.30
   1  -2  -3 1019.03   54.83
   1  -2  -3  999.50   59.73
   1  -2  -3  977.79   56.83
   0  -2  -3 4320.08  256.15
   0  -2  -3 4321.82  234.51
   0  -2  -3 4334.60  252.94
   0  -2  -3 4321.09  243.13
   1   2   3   83.80    5.75
   1   2   3   92.09    5.52
  -1  -2  -3   80.88    6.24
   1   2   3   86.82    5.47
  -1  -2  -3   84.95    6.01
  -2  -2  -3   18.95    2.68
   2   2   3   11.16    1.45
   2   2   3   17.76    2.31
  -2  -2  -3    5.28    1.71
  -3  -2  -3  315.03   20.38
   3   2   3  315.11   18.83
  -3  -2  -3  325.46   20.33
   4   2   3  328.23   20.48
  -4  -2  -3  377.06   22.29
  -4  -2  -3  329.24   22.09
   5   2   3  174.76   11.55
  -5  -2  -3  163.63   12.15
  -6  -2  -3   33.34    4.64
  -6  -2  -3   30.85    4.49
   6   2   3   31.42    4.76
   7   2   3   17.65    4.14
  -7  -2  -3   23.95    4.68
  -7  -2  -3   22.13    4.16
  -8  -2  -3   18.53    4.13
   8   2   3   26.27    4.99
  -8  -2  -3   24.60    5.02
  -9  -2  -3    6.13    3.16
   9   2   3   -0.05    2.66
  -9  -2  -3    1.97    2.89
 -10  -2  -3    0.53    3.33
  10   2   3   -3.78    2.69
 -10  -2  -3    5.03    3.29
 -11  -2  -3    9.59    4.45
  11   2   3    9.68    4.62
 -11  -2  -3    7.60    4.42
  12   2   3    6.23    4.50
 -12  -2  -3    2.33    4.43
  14  -3  -3    9.71    4.43
 -14   3   3   16.31    5.59
  13  -3  -3   30.49    5.65
 -13   3   3   27.64    6.54
 -12   3   3    3.42    4.13
  12  -3  -3   -2.46    2.71
 -11   3   3   20.24    4.40
  11  -3  -3   18.32    4.34
 -11   3   3   23.25    5.49
 -10   3   3   17.05    4.51
  10  -3  -3   11.67    3.50
 -10   3   3   15.65    3.91
   9  -3  -3   10.99    3.17
  -9   3   3   14.02    4.15
   8  -3  -3    8.92    2.69
  -8   3   3    5.47    3.00
   8  -3  -3   16.35    3.22
   7  -3  -3  123.06    8.68
   7  -3  -3  120.32    8.46
  -7   3   3  109.44    9.27
  -6   3   3  133.87   10.15
   6  -3  -3  132.50    8.97
   6  -3  -3  130.82    9.24
   5  -3  -3    2.63    1.43
   5  -3  -3   -1.59    1.28
  -5   3   3   -0.90    1.47
   4  -3  -3   18.61    2.69
   4  -3  -3   11.98    1.43
  -4   3   3   17.54    2.72
   4  -3  -3   14.86    2.07
  -3   3   3 2016.71  120.43
   3  -3  -3 1998.50  110.37
   3  -3  -3 2043.08  114.61
   3  -3  -3 2026.95  118.45
   2  -3  -3 2169.22  121.20
   2  -3  -3 2370.58  130.47
   2  -3  -3 2136.61  125.73
  -2   3   3 2215.59  132.19
   1  -3  -3  171.68    9.98
   1  -3  -3  156.06   10.58
   1  -3  -3  157.98   10.41
  -1   3   3  168.34   10.37
   0   3   3 2340.89  127.80
   0  -3  -3 2340.39  134.46
   0  -3  -3 1980.40  123.32
   0  -3  -3 2388.01  133.15
  -1  -3  -3 1957.79  121.65
   1   3   3 2077.16  106.90
   1   3   3 2206.18  116.56
   1   3   3 2034.44  112.79
  -1  -3  -3 2032.43  122.78
  -2  -3  -3  197.02   14.10
   2   3   3  224.49   12.85
   2   3   3  225.16   13.36
   3   3   3  466.27   27.12
  -3  -3  -3  473.77   29.61
   3   3   3  490.24   27.63
  -4  -3  -3  407.97   25.95
  -4  -3  -3  417.25   26.08
   4   3   3  394.56   24.13
  -5  -3  -3    2.38    2.20
  -5  -3  -3    3.53    2.36
   5   3   3    4.58    2.43
  -6  -3  -3  483.87   31.08
  -6  -3  -3  493.77   31.15
   6   3   3  462.25   28.80
   7   3   3   66.33    7.07
  -7  -3  -3   80.75    7.47
  -7  -3  -3   62.65    6.92
  -8  -3  -3    0.64    2.76
   8   3   3    3.52    3.02
  -8  -3  -3   -0.36    2.74
   9   3   3    9.56    4.01
  -9  -3  -3   16.35    4.54
  -9  -3  -3   15.43    4.10
 -10  -3  -3    3.80    3.92
  10   3   3    3.02    3.86
 -10  -3  -3    3.44    3.72
  11   3   3   10.01    4.64
 -11  -3  -3    9.51    5.03
 -11  -3  -3   12.32    4.50
  12   3   3   57.42    8.08
 -12  -3  -3   56.67    9.28
 -14   4   3   14.56    5.31
  14  -4  -3    6.78    4.25
  13  -4  -3    1.10    3.03
 -13   4   3    1.72    4.21
 -12   4   3   -9.01    3.10
  12  -4  -3   -2.54    2.63
 -11   4   3   38.54    5.59
  11  -4  -3   32.65    5.47
 -11   4   3   47.02    6.81
 -10   4   3    3.54    2.91
  10  -4  -3    4.01    2.70
 -10   4   3    1.82    2.82
  -9   4   3   10.77    3.55
   9  -4  -3   17.38    3.73
  -9   4   3   23.93    4.93
   8  -4  -3  122.61    9.06
  -8   4   3  107.79    9.13
  -8   4   3  128.77   10.18
   7  -4  -3  187.12   12.75
  -7   4   3  204.81   14.15
  -6   4   3  516.47   31.78
   6  -4  -3  483.73   28.92
  -5   4   3  162.85   11.16
   5  -4  -3  153.80    9.76
   5  -4  -3  165.23   10.30
  -4   4   3   17.07    2.65
   4  -4  -3   14.23    1.81
   4  -4  -3   15.69    2.20
  -4   4   3   13.78    2.61
   3  -4  -3    7.11    1.57
  -3   4   3    3.08    1.64
   3  -4  -3    7.92    1.74
  -3   4   3    8.10    1.83
  -2   4   3  172.68   10.90
   2  -4  -3  159.40   10.40
  -2   4   3  171.54   10.99
   1  -4  -3   18.05    2.45
   1  -4  -3   16.59    1.96
  -1   4   3   14.26    2.48
   1  -4  -3   17.52    2.52
   0   4   3    1.12    1.30
   0  -4  -3    2.12    1.54
   0  -4  -3    0.99    1.10
   0  -4  -3   -0.02    0.89
   1   4   3   56.96    4.47
  -1  -4  -3   55.69    5.12
   1   4   3   62.92    4.65
   1   4   3   52.15    4.64
   2   4   3  287.90   18.16
  -2  -4  -3  325.68   19.39
   2   4   3  291.18   17.81
   3   4   3   28.72    2.75
  -3  -4  -3   21.16    3.40
  -3  -4  -3   32.85    3.59
   3   4   3   44.13    4.36
  -4  -4  -3   26.52    4.08
   4   4   3   26.31    2.39
   4   4   3   23.61    3.93
  -4  -4  -3   26.60    3.80
   5   4   3    2.24    2.30
  -5  -4  -3   -0.69    2.07
  -5  -4  -3   -1.83    1.99
   6   4   3   45.38    5.29
  -6  -4  -3   32.10    5.65
  -6  -4  -3   42.63    5.66
  -7  -4  -3   20.47    4.65
   7   4   3   30.36    5.30
  -7  -4  -3   36.35    5.19
   8   4   3   25.21    5.35
  -8  -4  -3   23.73    5.14
  -8  -4  -3   25.36    5.33
  -9  -4  -3    5.51    4.09
   9   4   3   -1.76    3.46
  -9  -4  -3    0.66    3.34
 -10  -4  -3    6.53    4.26
 -10  -4  -3    6.67    4.38
  10   4   3    1.47    3.71
  11   4   3   -0.63    3.31
 -11  -4  -3    0.16    3.82
 -11  -4  -3   -8.18    4.07
 -15   5   3   -1.38    4.56
  14  -5  -3    1.95    3.84
 -14   5   3    2.62    4.63
  13  -5  -3   16.01    4.42
 -13   5   3   16.08    5.63
 -12   5   3   18.19    4.70
 -12   5   3   10.18    4.89
  12  -5  -3   12.55    3.99
 -11   5   3    4.27    3.82
  11  -5  -3    1.37    2.79
 -11   5   3    0.43    3.31
  10  -5  -3   48.43    5.74
 -10   5   3   53.85    6.10
 -10   5   3   45.61    6.26
   9  -5  -3  383.77   23.99
  -9   5   3  397.43   25.03
  -9   5   3  390.86   26.45
   8  -5  -3   11.58    3.12
  -8   5   3    8.48    3.24
  -8   5   3    3.38    2.91
  -7   5   3    4.97    2.84
  -7   5   3    6.04    2.72
   7  -5  -3    4.17    2.24
  -6   5   3   21.09    3.74
   6  -5  -3   20.14    2.10
   6  -5  -3   19.83    3.30
  -6   5   3   24.38    3.88
  -5   5   3  291.33   19.32
   5  -5  -3  312.07   18.15
   5  -5  -3  297.77   18.25
  -5   5   3  295.20   18.97
   4  -5  -3   49.54    3.77
  -4   5   3   42.47    4.53
  -4   5   3   40.18    4.04
   4  -5  -3   42.02    4.01
   3  -5  -3   11.93    2.24
  -3   5   3   19.22    2.34
  -3   5   3   17.69    3.00
   3  -5  -3   16.89    2.35
   2  -5  -3   77.52    5.78
   2  -5  -3   75.09    5.54
  -2   5   3   61.31    5.62
  -2   5   3   72.17    5.28
   1  -5  -3   83.45    5.70
   1  -5  -3   86.82    6.59
   1  -5  -3   78.65    5.97
  -1   5   3   73.11    6.20
   0  -5  -3    0.76    1.54
   0   5   3    1.04    1.61
   0  -5  -3    0.97    0.91
   0  -5  -3   -0.11    1.21
  -1  -5  -3  168.02   10.27
   1   5   3  174.24   10.00
   1   5   3  147.97   10.20
   1   5   3  125.71    9.72
  -2  -5  -3  417.80   27.08
   2   5   3  432.91   25.14
   2   5   3  428.53   25.29
  -2  -5  -3  425.54   26.63
   3   5   3    4.28    1.55
  -3  -5  -3    1.64    2.18
   3   5   3    3.56    2.20
  -3  -5  -3    5.80    2.23
  -4  -5  -3    4.61    2.85
  -4  -5  -3    3.10    2.05
   4   5   3    1.81    2.47
  -5  -5  -3    7.03    3.17
  -5  -5  -3    5.07    2.75
   5   5   3    8.47    3.21
  -6  -5  -3   26.11    4.90
   6   5   3   26.26    4.98
  -6  -5  -3   25.22    4.81
   7   5   3   66.21    7.27
  -7  -5  -3   39.25    6.44
  -7  -5  -3   73.55    7.48
   8   5   3    4.17    3.42
  -8  -5  -3    1.80    3.62
  -8  -5  -3    3.02    3.68
   9   5   3    7.08    3.82
  -9  -5  -3    7.39    4.57
  -9  -5  -3   -0.25    3.54
 -10  -5  -3    1.15    3.94
 -10  -5  -3   14.07    4.31
  10   5   3    0.65    4.24
 -11  -5  -3    6.95    5.25
  11   5   3   -1.23    4.09
 -11  -5  -3    5.97    5.03
 -15   6   3    8.03    5.68
 -14   6   3   -0.96    4.54
  14  -6  -3   -1.82    3.73
 -13   6   3    3.94    4.71
  13  -6  -3   14.49    4.31
 -12   6   3    0.97    3.59
 -12   6   3   -5.82    3.60
  12  -6  -3    2.86    2.74
 -11   6   3   -3.86    3.20
  11  -6  -3   -2.71    2.50
 -11   6   3    1.84    3.54
 -10   6   3   12.15    3.80
  10  -6  -3   14.29    3.62
 -10   6   3   13.50    4.04
  -9   6   3   34.97    5.76
  -9   6   3   38.73    5.85
   9  -6  -3   38.94    5.01
  -8   6   3  145.25   11.41
  -8   6   3  158.13   11.39
   8  -6  -3  130.86   10.30
  -7   6   3  250.70   16.45
   7  -6  -3  235.73   15.44
  -7   6   3  236.93   16.60
   6  -6  -3  105.39    7.11
  -6   6   3   97.71    8.26
   6  -6  -3  104.94    7.99
  -5   6   3  137.00   10.12
  -5   6   3  138.30    9.85
   5  -6  -3  133.93    9.15
   5  -6  -3  139.21    9.49
  -4   6   3   87.58    7.26
   4  -6  -3   85.49    6.67
   4  -6  -3   88.87    6.63
  -4   6   3   95.11    6.80
   3  -6  -3   17.40    2.84
  -3   6   3   29.97    2.83
  -3   6   3   28.58    3.58
   3  -6  -3   27.08    3.21
   2  -6  -3    0.05    1.40
  -2   6   3   -0.28    1.68
   2  -6  -3    1.00    1.18
  -2   6   3    0.60    1.08
  -1   6   3    6.38    2.27
   1  -6  -3    4.41    2.01
   1  -6  -3    1.84    1.46
   1  -6  -3    4.54    1.29
   0  -6  -3    3.98    1.68
   0  -6  -3    3.45    1.25
   0  -6  -3    4.33    2.05
   0   6   3    3.59    1.93
  -1  -6  -3  114.02    7.46
   1   6   3   89.27    7.66
  -1  -6  -3  114.50    8.69
   1   6   3   86.23    7.24
   1   6   3  108.57    7.57
   2   6   3   15.73    3.37
  -2  -6  -3   14.76    3.48
  -2  -6  -3   19.41    2.76
   2   6   3   14.01    3.35
   2   6   3   16.08    2.71
   3   6   3   47.47    4.31
   3   6   3   54.73    5.68
  -3  -6  -3   49.26    4.90
  -3  -6  -3   43.01    5.42
  -4  -6  -3  160.17   11.76
   4   6   3  152.31   11.45
  -5  -6  -3   31.00    4.99
  -5  -6  -3   19.96    4.57
   5   6   3   22.70    4.63
   6   6   3   27.60    5.30
  -6  -6  -3   28.22    4.99
  -6  -6  -3   27.00    5.33
   7   6   3   76.28    8.02
  -7  -6  -3   54.38    7.14
  -7  -6  -3   78.07    8.47
  -8  -6  -3    8.67    4.34
  -8  -6  -3   11.60    4.70
   8   6   3    3.47    3.65
   9   6   3    0.57    3.86
  -9  -6  -3   13.83    4.34
  -9  -6  -3   -5.11    3.56
 -10  -6  -3   43.85    7.82
  10   6   3   43.20    7.82
 -15   7   3   -3.51    5.09
 -14   7   3   55.29    9.21
  14  -7  -3   45.49    7.32
 -13   7   3   12.64    5.07
 -13   7   3    6.99    5.11
  13  -7  -3    7.73    3.59
 -12   7   3   10.42    4.70
  12  -7  -3    8.83    3.58
 -12   7   3    5.33    4.80
 -11   7   3   21.92    5.22
  11  -7  -3   13.58    3.81
 -11   7   3   16.65    4.99
 -10   7   3   48.91    6.73
  10  -7  -3   56.38    5.98
 -10   7   3   43.11    6.32
  -9   7   3    1.97    2.59
  -9   7   3    0.00    2.97
   9  -7  -3    3.43    2.55
  -8   7   3  106.33    8.76
  -8   7   3   84.28    8.34
   8  -7  -3   98.74    8.08
   7  -7  -3   -0.36    1.82
  -7   7   3    5.94    3.04
  -7   7   3    4.32    2.80
  -6   7   3    1.11    2.19
  -6   7   3    1.39    2.64
   6  -7  -3    0.86    1.40
   6  -7  -3    3.60    2.15
  -5   7   3    1.64    2.51
  -5   7   3    3.02    1.98
   5  -7  -3    1.24    1.84
   5  -7  -3    2.56    1.66
  -4   7   3   37.10    4.94
   4  -7  -3   37.95    4.38
   4  -7  -3   33.58    3.91
  -4   7   3   36.55    3.73
  -3   7   3  206.56   12.99
   3  -7  -3  193.18   13.10
   2  -7  -3    4.00    2.07
  -2   7   3    2.97    2.25
  -2   7   3    3.76    1.44
   2  -7  -3    5.56    2.16
  -1   7   3   10.79    2.93
   1  -7  -3    8.75    2.74
   1  -7  -3   13.45    2.86
   0  -7  -3   30.51    4.69
   0  -7  -3   14.59    3.16
   0   7   3   22.23    3.73
   0  -7  -3   21.68    2.50
   1   7   3    4.80    2.54
  -1  -7  -3   10.24    3.18
  -1  -7  -3    6.53    1.88
   1   7   3    4.65    2.50
   1   7   3    5.22    2.39
  -2  -7  -3   35.67    3.86
   2   7   3   32.37    4.07
   2   7   3   28.63    4.62
  -2  -7  -3   41.26    5.22
   2   7   3   28.88    4.40
  -3  -7  -3   17.37    4.07
  -3  -7  -3   23.94    3.45
   3   7   3   27.11    4.39
  -4  -7  -3   29.34    4.18
   4   7   3   27.38    4.94
  -4  -7  -3   18.06    4.61
  -5  -7  -3   -0.15    2.77
   5   7   3    2.65    2.78
  -6  -7  -3   66.17    7.81
   6   7   3   74.79    7.77
   7   7   3    0.46    3.17
  -7  -7  -3    8.61    3.82
   8   7   3   16.54    5.05
  -8  -7  -3   27.41    6.16
   9   7   3   13.21    4.98
  -9  -7  -3   19.30    6.14
 -10  -7  -3    2.56    4.61
 -15   8   3    2.97    5.51
 -14   8   3    5.29    5.33
  14  -8  -3    5.52    4.44
  13  -8  -3   19.18    4.94
 -13   8   3   20.84    6.11
 -13   8   3   25.71    6.20
 -12   8   3   53.53    7.53
  12  -8  -3   34.23    5.79
 -12   8   3   38.14    7.49
 -11   8   3   18.83    5.02
  11  -8  -3   22.02    4.73
 -11   8   3   20.56    5.58
 -10   8   3   34.72    6.21
  10  -8  -3   15.63    4.17
 -10   8   3   21.69    4.85
   9  -8  -3  401.68   25.35
  -9   8   3  396.78   26.74
  -9   8   3  415.78   27.26
   8  -8  -3  182.18   12.57
  -8   8   3  178.31   13.04
  -8   8   3  149.38   12.89
   7  -8  -3   54.94    5.80
  -7   8   3   68.53    7.29
  -7   8   3   57.83    6.05
   6  -8  -3    4.89    2.59
   6  -8  -3    2.83    1.99
  -6   8   3    6.73    2.67
  -6   8   3    8.63    3.30
  -5   8   3    0.02    2.62
   5  -8  -3   -0.49    1.52
   5  -8  -3    2.08    1.74
  -5   8   3    1.37    1.99
  -4   8   3   52.54    5.98
   4  -8  -3   50.52    5.14
  -4   8   3   51.62    4.62
   3  -8  -3   28.70    4.40
  -3   8   3   23.32    4.34
   3  -8  -3   27.36    3.66
   2  -8  -3  103.86    8.66
   2  -8  -3  106.97    8.27
  -2   8   3  104.18    8.64
   1  -8  -3  146.58   10.35
  -1   8   3  133.60   10.46
   0  -8  -3    4.23    2.68
   0   8   3    0.22    2.16
   0   8   3    3.21    2.44
   0   8   3   -0.64    1.95
   1   8   3    8.80    2.93
   1   8   3    6.91    2.77
  -1  -8  -3    9.28    3.11
   1   8   3    6.25    2.89
  -2  -8  -3   95.67    8.37
   2   8   3   83.45    7.08
   2   8   3   85.69    7.92
   3   8   3   88.45    8.02
  -3  -8  -3   86.43    8.52
  -4  -8  -3   18.18    4.56
   4   8   3   17.74    4.52
  -5  -8  -3   35.63    6.22
   5   8   3   25.21    5.55
   6   8   3   52.31    6.95
  -6  -8  -3   45.91    6.93
   7   8   3    0.31    3.73
  -7  -8  -3    2.90    3.89
   8   8   3   39.52    7.60
  -8  -8  -3   58.43    8.27
  -9  -8  -3    6.50    4.95
  14  -9  -3   32.56    6.70
 -14   9   3   54.88    8.90
 -14   9   3   47.80    8.67
 -13   9   3    2.38    5.17
 -13   9   3    1.21    4.65
  13  -9  -3    4.50    4.29
  12  -9  -3   10.44    4.18
 -12   9   3   14.16    5.76
 -12   9   3   15.20    5.22
  11  -9  -3   23.60    5.36
 -11   9   3   42.90    7.41
 -11   9   3   26.71    5.95
  10  -9  -3    4.35    3.37
 -10   9   3    4.91    3.98
 -10   9   3   -2.22    3.13
  -9   9   3   51.68    7.47
  -9   9   3   83.94    7.71
   9  -9  -3   64.75    6.86
  -8   9   3   57.75    7.17
   8  -9  -3   46.76    5.68
   7  -9  -3   22.48    4.41
  -7   9   3   26.54    5.55
  -6   9   3   -1.56    2.60
   6  -9  -3    1.53    2.28
   6  -9  -3    2.27    1.76
   5  -9  -3    2.29    2.09
   5  -9  -3    5.03    2.05
  -5   9   3    7.00    3.31
   4  -9  -3   43.43    4.98
   4  -9  -3   34.04    4.80
  -4   9   3   39.52    5.45
  -3   9   3   46.29    5.85
   3  -9  -3   54.12    5.74
   3  -9  -3   51.32    5.36
   2  -9  -3   26.52    4.71
   2  -9  -3   39.82    5.14
  -2   9   3   34.59    4.99
   1  -9  -3   46.14    5.15
   1  -9  -3   49.70    6.16
  -1   9   3   43.25    5.38
   0   9   3   56.94    5.89
   0   9   3   56.00    5.85
   0   9   3   68.78    6.12
   0  -9  -3   38.05    5.49
   1   9   3   53.21    6.16
   1   9   3   52.37    5.90
   1   9   3   53.47    5.62
   2   9   3   86.40    8.26
  -2  -9  -3   99.53    9.09
   3   9   3   59.80    6.85
  -3  -9  -3   56.43    7.14
   4   9   3   67.69    7.24
  -4  -9  -3   29.08    5.96
   5   9   3    4.05    3.61
  -5  -9  -3    8.44    4.22
   6   9   3    1.45    3.46
  -6  -9  -3   10.58    4.50
  -7  -9  -3    5.56    4.50
   7   9   3    8.27    4.78
  -8  -9  -3   21.25    6.53
 -14  10   3   12.58    6.15
 -13  10   3    4.37    4.82
  13 -10  -3    3.51    4.60
 -12  10   3   20.74    6.34
  12 -10  -3   20.72    5.17
 -11  10   3   -3.36    4.19
  11 -10  -3    1.74    3.27
  10 -10  -3    4.51    3.48
 -10  10   3   10.60    4.91
   9 -10  -3   45.18    6.26
  -9  10   3   86.21    8.49
   8 -10  -3    8.49    3.71
  -8  10   3    5.64    3.81
  -7  10   3    3.32    3.65
   7 -10  -3    3.46    3.32
  -6  10   3  156.66   12.49
   6 -10  -3  151.55   11.74
   5 -10  -3    4.47    3.11
  -5  10   3    2.89    2.85
   5 -10  -3    5.85    2.91
   4 -10  -3   92.50    8.00
   4 -10  -3   79.17    7.71
  -4  10   3   81.06    8.03
   3 -10  -3  102.05    8.70
  -3  10   3   92.28    8.81
   3 -10  -3   86.23    8.11
   2 -10  -3   84.94    7.85
  -2  10   3   75.26    7.73
   1 -10  -3   43.80    6.04
  -1  10   3   38.82    5.49
   1 -10  -3   34.65    5.72
   0 -10  -3   40.60    5.91
   0  10   3   41.25    5.41
   0  10   3   44.03    5.48
   0  10   3   30.35    5.12
  -1 -10  -3   47.56    6.39
   1  10   3   46.61    5.87
   1  10   3   40.21    5.90
   1  10   3   36.99    5.33
  -2 -10  -3    1.42    3.21
   2  10   3    9.37    3.59
  -3 -10  -3    3.51    3.01
   3  10   3    2.74    3.17
   4  10   3   -0.43    2.84
  -4 -10  -3    1.28    3.28
  -5 -10  -3    5.54    4.14
   5  10   3   11.85    4.55
  -6 -10  -3   17.14    5.59
   6  10   3   12.88    5.13
  13 -11  -3    3.47    4.53
 -13  11   3   15.23    5.69
  12 -11  -3    3.43    4.08
 -12  11   3    6.91    5.27
 -11  11   3    9.07    5.55
  11 -11  -3    8.69    4.35
  10 -11  -3   16.09    4.60
 -10  11   3   12.18    4.90
   9 -11  -3   37.90    6.39
  -9  11   3   29.66    6.27
   8 -11  -3   16.60    4.52
  -8  11   3   14.70    5.02
  -7  11   3    7.43    3.65
   7 -11  -3    4.42    3.42
   6 -11  -3   56.88    6.97
  -6  11   3   60.28    7.28
   5 -11  -3   19.65    4.43
  -5  11   3   23.95    5.17
   5 -11  -3   12.87    4.04
   4 -11  -3    2.02    2.99
   4 -11  -3    1.33    2.75
  -4  11   3   -1.21    2.91
   3 -11  -3   14.12    3.99
   3 -11  -3   22.36    4.89
  -3  11   3   25.70    5.31
   2 -11  -3    1.13    3.05
  -2  11   3   -3.71    2.91
   2 -11  -3    1.43    2.92
   1 -11  -3    3.55    3.05
  -1  11   3    0.83    2.76
  -1  11   3    8.62    3.72
  -1  11   3    2.20    2.69
   0  11   3    2.33    2.96
   0 -11  -3    5.70    3.03
   0  11   3    2.48    3.04
   0  11   3    0.99    2.64
   1  11   3   27.86    5.43
   1  11   3   26.54    4.97
  -1 -11  -3   29.11    5.66
  -2 -11  -3   19.82    4.79
   2  11   3   22.38    5.12
   3  11   3   26.56    5.94
  -3 -11  -3   28.74    6.23
  -4 -11  -3    7.83    4.31
   4  11   3    8.18    3.93
  -5 -11  -3    3.30    4.34
   5  11   3    1.39    3.89
  12 -12  -3   -1.74    4.29
 -12  12   3    3.38    5.49
  11 -12  -3    6.95    4.56
 -11  12   3    9.92    5.37
  10 -12  -3    0.49    3.69
 -10  12   3    0.47    4.31
  -9  12   3   -1.96    3.93
   9 -12  -3    2.96    3.64
   8 -12  -3   11.33    4.62
  -8  12   3    9.09    4.10
  -7  12   3   22.22    5.65
   7 -12  -3   25.66    5.46
   6 -12  -3   78.18    8.27
  -6  12   3   87.70    9.16
   5 -12  -3  103.86    9.10
   5 -12  -3   75.48    8.34
  -5  12   3   77.46    9.19
   4 -12  -3   97.40    9.30
   4 -12  -3  103.73   10.03
  -4  12   3  112.02   10.24
   3 -12  -3   11.01    3.76
   3 -12  -3   18.14    4.35
  -3  12   3   11.83    4.48
   2 -12  -3   -0.18    3.26
   2 -12  -3    4.67    3.41
  -2  12   3    1.50    2.99
  -1  12   3   43.85    6.45
  -1  12   3   45.88    6.21
   1 -12  -3   41.19    6.31
  -1  12   3   44.72    6.62
   0  12   3    6.55    3.48
   0 -12  -3   10.25    4.51
   0  12   3    3.55    3.13
  -1 -12  -3   -1.86    3.40
   1  12   3    4.07    3.14
   1  12   3    5.55    3.38
  -2 -12  -3   -1.64    3.51
   2  12   3   -0.18    3.14
   3  12   3    5.17    4.33
  -3 -12  -3   12.60    4.09
   4  12   3    7.71    4.45
  -4 -12  -3    7.20    4.74
 -11  13   3    3.38    5.17
  11 -13  -3    5.80    4.58
 -10  13   3    0.48    4.41
  10 -13  -3    2.80    4.76
   9 -13  -3   -2.57    3.59
  -9  13   3    5.26    4.89
  -8  13   3    9.48    4.70
   8 -13  -3    5.54    4.20
  -7  13   3   55.99    8.79
   7 -13  -3   47.45    6.89
  -6  13   3   11.43    4.73
   6 -13  -3    9.80    4.23
   5 -13  -3   13.74    4.57
  -5  13   3   19.08    5.47
   4 -13  -3   25.94    5.83
  -4  13   3   10.54    4.77
   4 -13  -3   17.19    4.88
  -3  13   3   10.56    4.07
   3 -13  -3    3.69    3.45
   3 -13  -3    8.90    3.95
  -2  13   3   13.15    4.74
  -2  13   3    9.37    3.67
  -2  13   3   10.66    4.14
   2 -13  -3   11.48    4.43
   1 -13  -3   40.93    7.46
  -1  13   3   40.46    7.24
  -1  13   3   36.30    6.57
  -1  13   3   40.28    6.67
   0  13   3   79.05    8.47
   0  13   3   82.72    9.05
   0 -13  -3   76.41    9.17
  -1 -13  -3   39.29    7.23
   1  13   3   43.84    7.12
   2  13   3    1.91    3.72
  -2 -13  -3    0.36    4.30
   9 -14  -3    6.57    4.81
  -9  14   3    9.68    4.24
   8 -14  -3   23.48    6.10
  -8  14   3   33.24    7.37
  -7  14   3   54.66    8.85
   7 -14  -3   61.08    7.67
  -6  14   3   83.12    9.36
   6 -14  -3   69.18    8.48
  -5  14   3   50.03    7.99
   5 -14  -3   38.01    7.00
  -4  14   3   11.82    4.44
   4 -14  -3    3.97    3.74
   4 -14  -3   -2.05    4.25
   3 -14  -3   22.53    5.01
   3 -14  -3   13.15    4.44
  -3  14   3   21.55    5.98
  -2  14   3   20.10    5.88
   2 -14  -3   18.60    5.90
  -2  14   3   11.92    4.90
  -2  14   3   20.24    5.31
  -1  14   3   -1.17    3.48
  -1  14   3    4.69    3.92
   1 -14  -3   -4.65    4.07
   0 -14  -3   17.84    4.97
   0  14   3    9.47    4.60
   0  14   3   10.28    4.99
  -7  15   3    3.18    4.86
  -6  15   3    4.53    5.08
   5 -15  -3   10.86    4.66
  -5  15   3   -2.83    4.21
  -4  15   3   -5.64    4.21
   3 -15  -3   17.68    5.80
  -3  15   3   13.24    5.66
   2 -15  -3   21.40    6.77
  -1  16  -4   -2.97    4.02
  -1  16  -4    6.06    4.80
  -1  16  -4    8.51    5.39
  -2  16  -4   31.93    6.63
  -2  16  -4   23.08    6.78
  -2  16  -4   22.50    6.26
   2 -16   4   26.16    6.94
  -3  16  -4   59.99    8.23
  -3  16  -4   78.28    8.45
   3 -16   4   67.00    8.50
  -3  16  -4   43.58    7.96
   4 -16   4    7.58    5.00
   4 -16   4    4.64    5.22
  -4  16  -4   11.80    5.37
  -5  16  -4   32.05    7.34
   5 -16   4   30.30    6.23
   5 -16   4   38.64    5.91
  -6  16  -4    0.56    4.99
   6 -16   4    2.92    4.75
   7 -16   4    1.09    4.59
   8 -16   4   -4.45    5.01
   1  15  -4    2.55    3.96
   0  15  -4   38.65    7.33
   0  15  -4   52.20    7.03
   0  15  -4   56.78    7.24
   0 -15   4   28.02    6.03
  -1  15  -4   25.11    5.78
  -1  15  -4   10.84    4.65
   1 -15   4    6.95    4.66
  -1  15  -4   28.07    6.53
  -2  15  -4   14.98    4.85
  -2  15  -4   22.40    5.69
  -2  15  -4   19.36    6.07
   2 -15   4   15.61    5.22
  -3  15  -4   16.01    5.39
   3 -15   4    5.39    4.07
   3 -15   4   12.43    4.19
   4 -15   4    5.84    4.46
  -4  15  -4    0.98    4.04
   4 -15   4    7.59    4.23
   5 -15   4   13.09    4.87
   5 -15   4   12.59    4.91
  -5  15  -4    5.87    4.69
   6 -15   4   61.46    8.04
   6 -15   4   64.77    8.16
  -6  15  -4   69.60    8.71
  -7  15  -4   11.68    5.69
   7 -15   4   19.52    5.65
   8 -15   4    7.25    4.47
  -8  15  -4    8.03    5.02
   9 -15   4   35.01    7.68
  -9  15  -4   43.84    8.04
  10 -15   4   -1.47    4.68
   3  14  -4   33.20    6.65
  -3 -14   4   21.75    7.14
  -2 -14   4    0.42    4.21
   2  14  -4   -2.14    3.82
   1  14  -4   11.92    5.13
  -1 -14   4   10.56    3.65
   1  14  -4    9.50    4.55
   0  14  -4   -0.01    3.44
   0  14  -4    4.02    4.26
   0  14  -4    3.19    3.65
   0 -14   4    2.99    3.65
  -1  14  -4  106.12    9.60
  -1  14  -4  104.87   10.50
  -1  14  -4   90.24    9.40
   1 -14   4  105.66   10.43
   2 -14   4  136.30   12.11
  -2  14  -4  118.72   11.05
  -2  14  -4  131.15   12.23
  -2  14  -4  138.40   10.97
  -3  14  -4  110.01   11.15
   3 -14   4  112.78   11.10
   3 -14   4  135.36   10.98
   4 -14   4   19.44    5.16
  -4  14  -4   21.09    5.76
   4 -14   4   31.03    6.18
   5 -14   4   -5.56    2.94
  -5  14  -4    3.05    4.01
   5 -14   4    2.05    3.76
   6 -14   4    9.85    4.59
  -6  14  -4   14.69    5.14
   6 -14   4    7.33    3.93
   7 -14   4   -2.07    3.38
  -7  14  -4   10.11    4.37
  -8  14  -4    3.12    4.30
   8 -14   4    1.34    3.78
  -9  14  -4   -3.95    3.58
   9 -14   4    0.94    4.11
 -10  14  -4    8.40    5.15
  10 -14   4   11.57    5.07
  11 -14   4   21.43    6.61
 -11  14  -4   30.43    7.06
   5  13  -4   -0.74    4.28
  -4 -13   4   18.11    5.52
   4  13  -4   12.06    5.14
   3  13  -4    1.57    3.86
  -3 -13   4    6.30    4.91
   2  13  -4   -4.00    3.03
  -2 -13   4    3.44    3.72
   1  13  -4    1.57    3.55
   1  13  -4   -1.37    3.83
  -1 -13   4   -1.21    3.12
   0  13  -4    3.99    3.45
   0  13  -4   12.40    4.84
   0  13  -4    5.61    3.44
   0 -13   4    9.24    3.81
  -1  13  -4  125.27   11.83
  -1  13  -4  142.71   10.90
   1 -13   4  137.98   11.91
  -1  13  -4  123.20   10.88
   2 -13   4   10.62    3.98
  -2  13  -4   12.01    4.84
   2 -13   4   12.07    4.19
  -3  13  -4   33.95    6.58
   3 -13   4   40.11    6.44
   3 -13   4   34.56    6.27
   4 -13   4    0.54    2.94
   4 -13   4    0.46    3.10
  -4  13  -4   -4.40    3.51
   5 -13   4    8.87    3.73
  -5  13  -4    3.15    3.86
   5 -13   4    3.39    3.40
   6 -13   4   14.99    4.27
   6 -13   4   11.48    4.23
  -6  13  -4   12.39    4.55
  -7  13  -4    4.21    3.88
   7 -13   4    3.41    2.94
  -8  13  -4   23.08    5.50
   8 -13   4   18.64    4.74
   9 -13   4   25.90    5.56
  -9  13  -4   42.41    7.58
 -10  13  -4   28.28    6.76
  10 -13   4   32.33    6.34
  11 -13   4    3.70    4.12
 -11  13  -4    7.56    5.25
  12 -13   4   59.33    8.31
 -12  13  -4   68.16    9.06
   6  12  -4    6.24    4.89
  -6 -12   4   11.54    4.70
   5  12  -4    3.93    4.04
  -5 -12   4    4.48    4.23
   4  12  -4   -4.23    3.31
  -4 -12   4    5.61    3.81
   3  12  -4   -0.61    3.16
  -3 -12   4   -1.70    3.17
  -2 -12   4   21.68    5.01
   2  12  -4   18.40    4.69
   2  12  -4   22.42    4.95
   1  12  -4    5.11    3.13
   1  12  -4    3.30    3.20
   1  12  -4   16.25    4.63
  -1 -12   4    4.63    3.19
   0  12  -4   22.95    4.53
   0  12  -4   18.92    4.38
   0 -12   4   23.86    5.23
   0  12  -4   13.75    4.45
  -1  12  -4   15.49    3.89
   1 -12   4   18.69    4.71
  -1  12  -4   17.46    4.81
  -1  12  -4   12.49    3.91
   2 -12   4  188.85   13.94
  -2  12  -4  209.27   15.10
   2 -12   4  187.96   14.96
  -3  12  -4   22.69    5.20
   3 -12   4   39.32    5.79
   3 -12   4   39.49    5.66
   4 -12   4   70.30    7.54
   4 -12   4   66.05    6.96
  -4  12  -4   64.48    7.50
  -5  12  -4   26.13    5.43
   5 -12   4   23.34    4.75
   5 -12   4   20.86    4.51
   6 -12   4    2.91    2.58
  -6  12  -4   -1.68    3.10
   6 -12   4    1.12    3.07
   7 -12   4   90.72    8.62
  -7  12  -4   91.65    9.36
   7 -12   4   88.70    8.62
   8 -12   4   44.45    6.72
  -8  12  -4   47.36    7.58
  -9  12  -4    6.17    3.56
   9 -12   4    4.43    3.70
 -10  12  -4    7.84    3.80
  10 -12   4    2.22    3.45
 -11  12  -4   13.94    4.78
  11 -12   4    9.39    4.32
 -12  12  -4    0.47    4.30
  12 -12   4   -3.19    3.58
 -13  12  -4   20.02    6.69
  13 -12   4    5.50    4.84
  -7 -11   4   16.90    6.29
   7  11  -4   15.28    5.42
  -6 -11   4    5.37    4.31
   6  11  -4    4.39    4.04
  -5 -11   4    7.37    4.10
   5  11  -4   -1.32    3.22
   4  11  -4   11.12    4.10
  -4 -11   4    7.12    4.04
   3  11  -4   16.22    4.16
   3  11  -4   17.20    4.61
  -3 -11   4   13.03    4.71
  -2 -11   4   71.44    7.52
   2  11  -4   60.17    6.81
   2  11  -4   55.25    6.94
   1  11  -4    8.37    3.30
  -1 -11   4   -0.62    2.89
   1  11  -4   -2.52    2.74
   1  11  -4    6.57    3.47
   0 -11   4   70.68    7.41
   0  11  -4   62.19    6.65
   0  11  -4   64.60    7.22
  -1  11  -4  802.87   47.48
   1 -11   4  766.21   49.07
   1 -11   4  777.60   45.63
   2 -11   4    2.85    2.92
  -2  11  -4    2.18    3.21
   2 -11   4    0.50    2.62
  -3  11  -4  114.74    9.93
   3 -11   4  107.19    9.12
   3 -11   4  121.33   10.03
   4 -11   4   65.89    6.62
   4 -11   4   72.42    7.28
  -4  11  -4   73.08    7.54
   5 -11   4   60.31    6.68
  -5  11  -4   70.65    7.40
  -6  11  -4    2.02    3.15
   6 -11   4    5.82    2.20
   6 -11   4    0.88    2.90
  -7  11  -4    6.00    3.47
   7 -11   4   -0.49    2.79
   7 -11   4    3.13    2.81
   8 -11   4   71.43    7.58
  -8  11  -4   82.20    8.52
  -9  11  -4   18.25    5.15
   9 -11   4   23.15    4.85
  10 -11   4   12.77    4.60
 -10  11  -4   30.46    6.12
  11 -11   4    7.51    3.79
 -11  11  -4    7.43    4.27
  12 -11   4   67.16    8.00
 -12  11  -4   69.40    8.59
  13 -11   4   -1.66    3.77
  -9 -10   4    1.74    5.83
  -8 -10   4   13.61    4.81
   8  10  -4   11.52    5.32
   7  10  -4   33.22    6.61
  -7 -10   4   30.61    6.91
   6  10  -4   50.87    6.96
  -6 -10   4   50.49    7.61
   5  10  -4  221.61   15.21
  -5 -10   4  181.29   15.82
   4  10  -4  154.97   12.11
   3  10  -4   52.43    6.25
  -3 -10   4   40.77    6.33
   3  10  -4   58.46    6.06
   2  10  -4   79.15    7.49
   2  10  -4   75.90    7.35
   1  10  -4  111.67    8.97
  -1 -10   4  103.10    9.59
   1  10  -4  104.53    9.11
   1  10  -4  115.40    8.60
   0 -10   4   24.49    4.93
   0  10  -4   21.37    4.45
   0  10  -4   27.92    4.32
   0  10  -4   17.48    3.87
   1 -10   4   44.97    5.64
   1 -10   4   43.36    5.11
  -1  10  -4   36.03    5.34
  -2  10  -4    5.62    2.90
   2 -10   4    3.06    2.59
   2 -10   4   -0.80    2.03
   3 -10   4  120.90    9.37
  -3  10  -4  101.24    9.19
   3 -10   4   97.83    8.27
  -4  10  -4   -2.70    2.18
   4 -10   4    0.96    2.46
   4 -10   4    0.60    2.24
   5 -10   4   -0.90    2.11
  -5  10  -4    7.26    3.58
   5 -10   4    3.26    2.61
   6 -10   4   15.77    3.73
   6 -10   4   14.36    3.58
  -6  10  -4   16.12    4.21
   7 -10   4   18.15    3.90
  -7  10  -4   11.94    4.10
   7 -10   4    7.02    2.96
   8 -10   4    2.55    2.83
  -8  10  -4    6.25    3.60
  -9  10  -4   10.04    4.38
   9 -10   4   10.50    3.77
 -10  10  -4   55.28    7.28
  10 -10   4   58.60    6.96
 -11  10  -4    3.19    4.09
  11 -10   4    6.40    4.20
  12 -10   4   -1.22    3.61
 -12  10  -4   -7.11    3.69
  13 -10   4   -0.48    3.82
  14 -10   4    6.12    4.59
  -9  -9   4   51.60    7.79
   9   9  -4   73.57    8.74
   8   9  -4   13.48    4.99
  -8  -9   4    6.23    5.05
   7   9  -4   43.02    6.99
  -7  -9   4   48.11    7.00
  -6  -9   4   65.46    8.28
   6   9  -4   63.54    7.35
  -5  -9   4   20.92    5.24
   5   9  -4   29.85    5.53
   4   9  -4    6.00    3.31
   4   9  -4    7.48    3.10
  -4  -9   4    6.80    3.63
  -3  -9   4   76.81    7.80
   3   9  -4   81.81    7.52
   3   9  -4   83.88    7.20
   2   9  -4   52.29    5.85
  -2  -9   4   60.13    6.65
   2   9  -4   61.15    6.12
   1   9  -4   61.53    6.20
   1   9  -4   57.29    5.56
   1   9  -4   62.07    6.00
  -1  -9   4   52.91    6.33
   0   9  -4    1.70    2.73
   0   9  -4    1.64    2.23
   0  -9   4    1.12    2.34
   0   9  -4    2.83    2.14
  -1   9  -4   59.25    6.04
   1  -9   4   47.19    5.75
   2  -9   4  104.58    9.00
   2  -9   4  118.93    8.42
  -2   9  -4  100.22    8.90
  -3   9  -4   13.27    3.56
   3  -9   4    7.02    2.83
   3  -9   4    7.05    2.61
   4  -9   4   56.19    5.63
  -4   9  -4   48.05    5.87
   4  -9   4   43.12    4.91
   5  -9   4    2.14    2.58
  -5   9  -4    2.15    2.33
   5  -9   4   -0.03    1.97
   6  -9   4    3.43    2.49
  -6   9  -4    1.14    1.74
  -6   9  -4    2.38    3.14
   6  -9   4    1.95    2.24
   7  -9   4    1.52    2.50
  -7   9  -4   -0.49    2.87
   7  -9   4   -1.67    2.39
  -7   9  -4    3.46    2.19
   8  -9   4   42.36    4.78
   8  -9   4   34.89    4.91
  -8   9  -4   31.77    4.74
  -8   9  -4   31.26    5.65
  -9   9  -4   18.97    4.31
  -9   9  -4   21.45    4.92
   9  -9   4   20.00    4.43
 -10   9  -4   34.30    5.87
  10  -9   4   25.84    4.98
 -10   9  -4   27.16    5.74
 -11   9  -4  101.04    9.67
  11  -9   4   98.61    8.99
 -11   9  -4   78.82    8.81
 -12   9  -4   47.43    7.67
  12  -9   4   35.32    6.35
  13  -9   4   85.76    9.14
 -13   9  -4   87.27    9.84
  14  -9   4    2.06    4.26
 -14   9  -4    8.14    5.50
  10   8  -4   -0.01    4.37
 -10  -8   4   -0.08    4.43
   9   8  -4    5.92    4.13
  -9  -8   4   -1.73    4.03
  -8  -8   4    0.71    3.77
   8   8  -4    2.98    3.59
   7   8  -4    2.89    3.64
  -7  -8   4   -2.70    3.37
  -6  -8   4    1.53    3.31
   6   8  -4    2.86    3.17
   5   8  -4    3.01    2.61
   5   8  -4    2.34    2.44
  -5  -8   4   -2.90    2.97
  -4  -8   4   -0.69    2.66
   4   8  -4    2.64    2.18
   4   8  -4    1.86    2.51
  -3  -8   4    0.23    2.45
   3   8  -4   -2.03    1.84
   3   8  -4    2.91    2.46
   2   8  -4    8.27    2.97
   2   8  -4    8.27    2.87
  -2  -8   4   11.56    3.49
   1   8  -4   61.31    5.83
  -1  -8   4   65.61    6.61
   1   8  -4   64.01    5.54
   1   8  -4   71.41    6.33
   0   8  -4   94.40    7.88
   0  -8   4   92.19    7.89
  -1   8  -4  126.26    9.07
   1  -8   4  107.56    7.99
   1  -8   4  104.24    8.94
   2  -8   4   71.06    5.62
  -2   8  -4   57.81    6.26
   2  -8   4   71.57    6.37
   3  -8   4    4.55    2.28
  -3   8  -4    5.12    2.63
  -3   8  -4    9.88    1.47
   3  -8   4   14.21    2.66
  -4   8  -4  105.73    7.30
   4  -8   4  101.21    7.69
   4  -8   4   97.32    8.26
  -4   8  -4  112.97    8.60
  -5   8  -4  270.44   18.80
   5  -8   4  288.81   18.97
   5  -8   4  260.46   17.63
  -5   8  -4  324.56   18.79
   6  -8   4   78.74    6.85
  -6   8  -4   80.43    6.73
  -6   8  -4   79.19    7.46
   6  -8   4   78.76    6.82
  -7   8  -4  133.48   10.70
  -7   8  -4  146.14   10.53
   7  -8   4  127.97    9.93
   7  -8   4  139.41   10.27
   8  -8   4   13.51    3.42
   8  -8   4    9.41    2.91
  -8   8  -4   12.29    3.79
  -8   8  -4    8.79    3.27
  -9   8  -4   42.54    5.68
  -9   8  -4   39.22    5.97
   9  -8   4   42.56    5.46
 -10   8  -4   93.95    8.40
  10  -8   4   73.54    7.65
 -10   8  -4   74.12    8.01
 -11   8  -4   -3.41    3.23
 -11   8  -4    4.76    3.91
  11  -8   4    0.05    3.11
 -12   8  -4   -1.06    3.82
  12  -8   4    2.09    3.62
  13  -8   4    1.09    3.80
 -13   8  -4    5.70    4.45
  14  -8   4    6.94    4.54
 -14   8  -4   18.68    5.99
  11   7  -4   16.55    5.80
  10   7  -4    7.25    4.55
 -10  -7   4    3.97    4.72
   9   7  -4   20.21    5.16
  -9  -7   4   15.13    5.07
  -8  -7   4    2.91    3.97
   8   7  -4   -0.96    2.86
  -8  -7   4    8.79    3.50
   7   7  -4   23.96    5.04
  -7  -7   4   37.32    5.69
  -7  -7   4   24.80    5.38
  -6  -7   4   64.05    7.09
   6   7  -4   53.74    6.52
  -6  -7   4   65.52    6.63
   5   7  -4  180.94   12.04
  -5  -7   4  163.56   13.25
   5   7  -4  174.04   12.52
   4   7  -4  266.05   15.12
  -4  -7   4  239.14   15.83
   4   7  -4  233.06   14.55
  -4  -7   4  167.89   14.51
  -3  -7   4  298.38   20.52
  -3  -7   4  318.38   19.69
   3   7  -4  302.44   18.99
   3   7  -4  299.13   19.26
  -2  -7   4   36.21    4.69
   2   7  -4   40.72    4.45
   2   7  -4   43.83    4.81
  -2  -7   4   43.57    3.88
   1   7  -4   30.25    3.96
  -1  -7   4   29.61    2.85
   1   7  -4   28.40    3.64
  -1  -7   4   33.24    4.22
   1   7  -4   39.46    3.57
   0  -7   4  125.20    8.74
   0  -7   4  131.25    9.80
   0   7  -4  131.11    9.47
  -1   7  -4   98.47    7.89
   1  -7   4   98.07    7.99
   1  -7   4  106.60    7.21
   2  -7   4    5.34    2.18
   2  -7   4    3.13    1.53
  -2   7  -4    4.57    2.16
  -2   7  -4    3.09    0.87
   3  -7   4  215.45   14.63
   3  -7   4  250.19   15.93
  -3   7  -4  254.00   15.76
  -4   7  -4  304.60   20.10
   4  -7   4  321.77   19.11
   4  -7   4  329.47   20.58
   5  -7   4  265.12   16.29
  -5   7  -4  256.41   17.20
   5  -7   4  266.95   17.32
  -5   7  -4  262.45   17.10
   6  -7   4  131.75    9.50
   6  -7   4  131.28    9.09
  -6   7  -4  124.71    9.67
  -6   7  -4  121.65    9.41
  -7   7  -4   -2.53    2.32
  -7   7  -4    0.24    2.11
   7  -7   4    1.78    2.03
   7  -7   4    0.28    2.11
  -8   7  -4   34.41    5.03
   8  -7   4   31.11    4.14
  -8   7  -4   27.72    4.82
   8  -7   4   39.33    4.89
  -9   7  -4   67.85    6.81
  -9   7  -4   64.41    6.92
   9  -7   4   56.88    6.14
  10  -7   4   68.02    7.57
 -10   7  -4   88.86    8.67
 -10   7  -4  100.81    8.22
 -11   7  -4   20.39    5.22
  11  -7   4   17.23    4.48
 -12   7  -4    5.96    3.96
  12  -7   4    3.58    3.55
  13  -7   4   12.50    4.37
 -13   7  -4   15.71    5.57
  14  -7   4   28.86    6.28
 -14   7  -4   50.10    8.43
 -11  -6   4   -2.48    4.58
  11   6  -4    1.70    4.50
  10   6  -4   11.07    4.47
 -10  -6   4    8.19    4.38
 -10  -6   4    8.64    4.50
   9   6  -4   -0.01    3.28
  -9  -6   4    8.36    3.83
  -9  -6   4    3.08    3.58
   8   6  -4    1.29    2.96
  -8  -6   4    1.74    3.46
  -8  -6   4    1.22    3.40
  -7  -6   4    0.47    2.63
   7   6  -4    4.76    3.16
  -7  -6   4    3.49    2.91
  -6  -6   4   87.18    8.04
   6   6  -4   91.93    8.10
   5   6  -4   -1.58    1.80
  -5  -6   4   -0.54    2.10
   5   6  -4   -0.18    2.24
  -5  -6   4    1.39    2.37
   4   6  -4    7.22    2.62
   4   6  -4    4.48    2.13
  -4  -6   4    7.94    2.56
  -4  -6   4    9.41    3.11
  -3  -6   4   30.87    3.42
  -3  -6   4   31.51    4.01
   3   6  -4   26.03    3.43
   3   6  -4   26.93    3.52
   2   6  -4   76.36    6.17
   2   6  -4   65.98    5.71
  -2  -6   4   73.34    5.54
  -2  -6   4   79.33    6.60
  -1  -6   4   33.29    3.01
   1   6  -4   34.95    3.83
   1   6  -4   32.83    3.56
  -1  -6   4   35.14    3.96
   1   6  -4   32.19    3.26
   0  -6   4   92.79    6.28
   0  -6   4   89.46    7.04
   0  -6   4   80.46    5.70
   0   6  -4  102.56    7.12
   1  -6   4  406.30   23.91
  -1   6  -4  385.14   24.06
   1  -6   4  388.53   22.80
   1  -6   4  402.58   24.97
  -2   6  -4  318.01   19.14
   2  -6   4  316.27   18.34
  -2   6  -4  302.29   19.38
   2  -6   4  313.26   20.00
  -3   6  -4   58.90    4.51
  -3   6  -4   56.91    5.28
   3  -6   4   62.47    4.76
   3  -6   4   54.26    5.16
   4  -6   4  110.05    8.40
   4  -6   4  114.09    7.81
  -4   6  -4  118.23    8.50
  -5   6  -4  275.80   17.57
  -5   6  -4  267.96   17.14
   5  -6   4  271.68   17.44
   5  -6   4  257.05   16.23
   6  -6   4  192.99   12.93
  -6   6  -4  216.75   14.10
  -6   6  -4  189.28   13.37
   6  -6   4  207.92   13.68
  -7   6  -4  305.61   19.60
   7  -6   4  308.99   19.85
   7  -6   4  306.39   19.04
  -7   6  -4  308.56   20.62
   8  -6   4  397.80   25.13
  -8   6  -4  401.37   26.35
  -8   6  -4  366.69   24.58
   8  -6   4  423.42   24.25
  -9   6  -4  252.56   16.44
   9  -6   4  218.22   15.93
  -9   6  -4  239.94   17.69
   9  -6   4  264.84   16.59
 -10   6  -4   12.62    3.63
  10  -6   4    8.35    3.28
 -10   6  -4    2.97    3.24
  11  -6   4    7.93    3.73
 -11   6  -4   14.34    4.45
  12  -6   4    7.90    3.85
 -12   6  -4    9.34    4.40
 -13   6  -4    1.51    3.97
  13  -6   4    1.76    3.69
  14  -6   4    6.13    4.43
 -14   6  -4    0.26    4.05
 -12  -5   4   58.90    8.60
  12   5  -4   79.16    9.11
 -11  -5   4   26.23    5.79
  11   5  -4   48.63    7.55
 -10  -5   4   19.52    4.92
 -10  -5   4   28.29    6.21
  10   5  -4   25.99    5.47
  -9  -5   4   -1.41    2.84
  -9  -5   4    3.20    3.89
   9   5  -4    2.75    3.31
   8   5  -4  343.39   22.40
  -8  -5   4  354.75   23.51
  -7  -5   4   29.43    4.84
   7   5  -4   44.52    4.50
  -7  -5   4   49.61    6.19
   7   5  -4   45.20    5.46
   6   5  -4  139.51    9.77
  -6  -5   4  117.85    9.86
   6   5  -4  142.86    8.99
  -6  -5   4   89.11    9.31
   5   5  -4   12.73    3.28
  -5  -5   4   16.44    3.40
   5   5  -4   15.28    2.84
  -5  -5   4    7.92    2.69
   4   5  -4  141.11    9.68
  -4  -5   4  135.18   10.09
   4   5  -4  141.28    9.56
  -4  -5   4  141.15   10.38
  -3  -5   4   54.59    5.33
  -3  -5   4   55.49    4.94
   3   5  -4   55.68    4.85
   3   5  -4   58.89    4.91
   2   5  -4   41.22    3.80
  -2  -5   4   41.96    4.36
   2   5  -4   33.66    3.81
  -2  -5   4   46.30    3.79
  -1  -5   4   32.32    2.98
   1   5  -4   36.38    3.34
   1   5  -4   35.90    3.04
   0   5  -4  181.66   11.68
   0  -5   4  175.85   10.82
   0  -5   4  178.76   12.10
  -1   5  -4    0.93    0.79
  -1   5  -4    1.36    1.37
   1  -5   4   -0.54    1.27
   1  -5   4    1.06    1.04
  -2   5  -4    2.63    1.06
  -2   5  -4   -0.27    1.32
   2  -5   4   -0.23    1.31
   2  -5   4   -1.29    0.94
   3  -5   4  461.64   24.86
  -3   5  -4  411.89   26.00
   3  -5   4  430.81   26.87
  -4   5  -4   30.14    3.65
  -4   5  -4   32.07    3.54
   4  -5   4   34.13    3.71
   4  -5   4   33.86    3.40
  -5   5  -4   81.47    6.51
   5  -5   4   84.61    6.30
  -5   5  -4   87.54    6.80
   5  -5   4   80.48    6.49
   6  -5   4   21.95    3.39
   6  -5   4   21.25    3.29
  -6   5  -4   23.47    3.83
  -6   5  -4   24.66    3.54
   7  -5   4    9.80    2.86
  -7   5  -4   11.42    2.93
  -7   5  -4   12.29    3.13
   7  -5   4   12.70    2.77
  -8   5  -4   48.21    5.96
   8  -5   4   51.99    5.51
   8  -5   4   54.87    5.24
  -8   5  -4   49.58    5.18
   9  -5   4   41.09    4.66
  -9   5  -4   42.86    5.65
   9  -5   4   36.19    5.01
  -9   5  -4   36.92    4.51
  10  -5   4   -0.10    2.84
 -10   5  -4    0.25    3.20
  11  -5   4   -0.08    2.83
 -11   5  -4    0.97    3.42
  12  -5   4    2.77    3.25
 -12   5  -4    7.51    4.16
  13  -5   4   31.43    6.05
 -13   5  -4   21.11    5.80
 -14   5  -4   73.55    9.89
  14  -5   4  102.90    9.96
 -13  -4   4   10.95    5.50
  12   4  -4   33.12    6.35
 -12  -4   4   29.18    6.50
  11   4  -4   20.19    4.93
 -11  -4   4   15.96    5.45
  10   4  -4   -1.01    3.27
 -10  -4   4    5.86    4.33
   9   4  -4   34.64    5.75
  -9  -4   4   45.68    6.29
  -9  -4   4   34.08    5.07
   8   4  -4   97.28    8.62
  -8  -4   4   92.53    9.08
  -8  -4   4   96.54    8.29
  -7  -4   4  179.37   13.91
  -7  -4   4  180.27   13.32
   7   4  -4  189.66   12.87
   7   4  -4  184.16   12.13
  -6  -4   4  142.05   11.25
   6   4  -4  149.42   10.04
   6   4  -4  148.95   10.61
  -5  -4   4    5.99    2.58
   5   4  -4   12.72    2.42
   5   4  -4   10.22    2.64
  -5  -4   4    5.94    2.31
  -4  -4   4  234.78   15.77
   4   4  -4  235.74   14.72
   4   4  -4  247.93   14.90
  -4  -4   4  230.76   15.65
   3   4  -4  105.85    7.33
  -3  -4   4  105.08    7.95
   3   4  -4  111.02    7.55
  -2  -4   4  432.77   25.98
  -2  -4   4  405.36   25.73
   2   4  -4  409.52   23.86
   2   4  -4  428.92   24.84
   1   4  -4  823.77   44.78
   1   4  -4  807.45   42.40
  -1  -4   4  815.47   48.60
  -1  -4   4  792.63   48.58
   0  -4   4 1882.95  108.60
   0  -4   4 1771.08  107.72
   0  -4   4 1870.64   99.60
   0   4  -4 1776.04  103.66
   1  -4   4 1083.58   60.48
  -1   4  -4 1025.27   58.16
  -1   4  -4  871.13   60.49
   1  -4   4 1091.24   55.68
  -2   4  -4  467.21   27.81
   2  -4   4  480.87   26.46
   2  -4   4  469.42   28.83
  -3   4  -4  504.10   31.02
   3  -4   4  527.65   29.72
   3  -4   4  541.08   32.25
  -3   4  -4  548.15   32.61
  -4   4  -4   32.73    3.51
   4  -4   4   30.75    3.31
  -4   4  -4   28.39    3.25
   4  -4   4   36.08    3.40
  -5   4  -4  112.22    7.85
  -5   4  -4  107.82    8.36
   5  -4   4  124.65    7.84
   5  -4   4  102.66    7.98
  -6   4  -4  178.19   12.51
   6  -4   4  171.25   11.35
  -6   4  -4  177.28   11.48
   6  -4   4  173.68   11.90
  -7   4  -4   -1.11    1.69
   7  -4   4    0.24    1.77
  -7   4  -4    2.19    2.41
   7  -4   4    0.50    1.89
   8  -4   4  106.68    8.48
  -8   4  -4  104.05    9.34
   8  -4   4  114.09    8.59
  -8   4  -4  118.88    8.29
   9  -4   4   51.69    5.14
   9  -4   4   56.92    5.85
  -9   4  -4   40.00    5.94
 -10   4  -4  113.96   10.38
  10  -4   4  107.48    9.21
 -11   4  -4    6.73    3.91
  11  -4   4    4.73    3.40
  12  -4   4    0.87    3.54
 -12   4  -4    1.66    3.66
  13  -4   4    6.91    3.97
 -13   4  -4    2.58    3.89
  14  -4   4   10.22    5.01
 -14   4  -4    5.23    4.92
 -13  -3   4   19.14    5.50
  13   3  -4   11.72    5.03
 -12  -3   4   -1.03    4.05
  12   3  -4    1.97    4.01
 -11  -3   4   -1.54    3.81
  11   3  -4   -0.85    3.35
  10   3  -4   -4.29    2.79
 -10  -3   4    1.37    3.45
  -9  -3   4    2.13    3.59
   9   3  -4    5.52    3.23
  -9  -3   4    5.70    2.78
   8   3  -4   99.51    8.72
   8   3  -4   89.91    7.37
  -8  -3   4  109.62    9.67
  -8  -3   4  113.76    8.52
   7   3  -4  310.15   19.14
  -7  -3   4  295.16   20.80
   6   3  -4   34.11    3.72
  -6  -3   4   46.58    4.53
  -6  -3   4   34.78    4.83
   6   3  -4   39.47    4.50
   5   3  -4   14.29    2.68
  -5  -3   4   14.98    3.10
   5   3  -4   11.85    2.35
  -5  -3   4   14.12    2.70
   4   3  -4   45.60    3.99
  -4  -3   4   46.95    4.12
   4   3  -4   50.26    3.99
  -4  -3   4   26.58    3.80
  -3  -3   4  347.46   21.59
  -3  -3   4  345.20   21.85
   3   3  -4  355.56   20.77
   3   3  -4  341.02   20.07
  -2  -3   4 1056.02   63.95
  -2  -3   4 1072.80   63.32
   2   3  -4 1069.62   60.92
   2   3  -4 1063.93   58.58
   1   3  -4  989.29   53.82
   1   3  -4  969.24   56.16
  -1  -3   4 1011.00   58.40
  -1  -3   4  961.62   58.83
   0   3  -4   -0.46    0.89
   0  -3   4    1.42    1.51
   0  -3   4    1.14    0.82
   0   3  -4    1.77    1.29
  -1   3  -4 2950.10  176.62
  -1   3  -4 2942.71  168.00
   1  -3   4 3041.67  161.54
   2  -3   4  788.19   46.74
   2  -3   4  794.09   43.03
  -2   3  -4  766.42   44.94
  -3   3  -4   -1.84    0.98
  -3   3  -4   -0.37    1.15
   3  -3   4   -1.67    0.99
   3  -3   4    0.27    1.34
  -4   3  -4   43.18    3.75
   4  -3   4   46.24    4.12
   4  -3   4   44.53    3.91
  -4   3  -4   45.19    4.30
  -5   3  -4   46.88    4.77
   5  -3   4   41.31    4.29
   5  -3   4   57.00    4.74
  -5   3  -4   57.36    4.35
   6  -3   4   57.07    5.06
  -6   3  -4   65.13    4.95
   6  -3   4   62.27    5.27
  -6   3  -4   54.23    5.60
   7  -3   4  104.83    7.75
  -7   3  -4  101.04    8.64
   7  -3   4   99.33    7.73
  -7   3  -4   93.34    6.98
   8  -3   4   57.63    5.58
   8  -3   4   59.60    5.95
  -8   3  -4   64.75    5.17
  -8   3  -4   56.75    6.57
  -9   3  -4   27.77    5.06
   9  -3   4   31.52    4.00
   9  -3   4   18.48    4.07
  10  -3   4   54.38    5.86
 -10   3  -4   60.15    7.17
  10  -3   4   59.41    6.45
 -11   3  -4    8.78    4.16
  11  -3   4    8.49    3.53
 -12   3  -4   54.04    7.44
  12  -3   4   46.28    7.13
 -13   3  -4   69.41    8.63
  13  -3   4   66.00    7.97
  14  -3   4   40.10    7.57
 -14   3  -4   28.50    6.94
 -13  -2   4   12.64    5.22
  13   2  -4   16.32    5.36
  12   2  -4   19.27    5.18
 -12  -2   4   21.06    6.08
 -11  -2   4   53.04    7.83
  11   2  -4   93.64    8.52
 -10  -2   4   18.90    5.06
  10   2  -4    8.11    3.84
  -9  -2   4   19.55    5.28
   9   2  -4   24.41    4.55
  -9  -2   4   21.35    3.63
   8   2  -4    2.83    2.91
   8   2  -4    1.90    1.91
  -8  -2   4    5.77    3.07
  -8  -2   4    0.41    1.98
   7   2  -4   92.02    7.04
   7   2  -4   96.78    7.69
  -7  -2   4   91.88    7.46
  -7  -2   4  110.44    8.93
   6   2  -4   10.34    2.19
   6   2  -4    4.62    1.90
  -6  -2   4   11.73    2.49
  -6  -2   4    6.11    2.67
  -5  -2   4   95.28    8.29
  -5  -2   4  117.03    7.75
   5   2  -4  114.37    7.49
   5   2  -4   97.83    7.34
   4   2  -4  403.81   23.29
  -4  -2   4  395.08   24.85
  -4  -2   4  395.97   24.09
   4   2  -4  374.68   22.55
  -3  -2   4   49.69    3.90
   3   2  -4   38.00    3.73
   3   2  -4   44.47    3.70
  -3  -2   4   54.68    4.34
   2   2  -4  274.79   15.29
   2   2  -4  269.55   16.08
  -2  -2   4  253.47   16.82
  -2  -2   4  274.16   16.63
   1   2  -4  218.22   13.52
  -1  -2   4  222.00   14.12
   1   2  -4  226.90   12.64
  -1  -2   4  230.37   14.05
   0   2  -4 9999.03  520.84
   0  -2   4 9425.56  561.02
   0   2  -4 9536.06  568.52
   0   2  -4 9559.46  539.78
   0  -2   4 9549.21  521.07
  -1   2  -4   63.12    4.59
   1  -2   4   58.05    4.78
   1  -2   4   62.55    3.80
  -1   2  -4   61.29    4.50
  -2   2  -4    4.57    1.60
   2  -2   4    3.26    1.11
  -2   2  -4    6.19    1.45
   2  -2   4    4.31    1.47
  -3   2  -4    9.68    2.15
   3  -2   4    8.07    1.89
   3  -2   4   10.44    1.78
  -3   2  -4    9.59    1.62
   4  -2   4  157.13    9.50
  -4   2  -4  152.05   10.53
  -4   2  -4  144.51    9.33
   5  -2   4   17.14    2.63
  -5   2  -4   12.80    2.85
   5  -2   4    6.41    1.96
  -5   2  -4   14.70    2.02
  -6   2  -4   51.28    5.53
  -6   2  -4   54.22    4.18
   6  -2   4   56.23    4.93
   6  -2   4   51.53    4.94
   7  -2   4    2.07    2.00
  -7   2  -4   -1.38    2.18
  -7   2  -4   -0.56    1.24
   7  -2   4    0.22    2.04
   8  -2   4   16.48    3.38
  -8   2  -4   18.94    4.31
   8  -2   4   16.74    3.70
  -9   2  -4  157.85   12.91
   9  -2   4  167.05   11.91
   9  -2   4  155.72   11.74
  10  -2   4   91.62    7.94
 -10   2  -4   76.77    8.54
  10  -2   4   93.50    8.45
  11  -2   4    2.07    3.06
 -11   2  -4    2.30    3.43
  12  -2   4   28.28    6.00
 -12   2  -4   23.61    5.76
 -13   2  -4   15.26    5.38
  13  -2   4   12.53    4.92
  14  -2   4   -4.96    3.82
  14   1  -4   37.26    7.35
 -14  -1   4   28.45    7.59
 -13  -1   4    7.40    4.77
  13   1  -4   13.05    4.31
 -12  -1   4   -0.73    3.73
  12   1  -4    8.06    4.02
  11   1  -4    2.94    3.37
 -11  -1   4    0.35    3.84
 -10  -1   4   14.65    4.53
  10   1  -4    6.84    3.40
   9   1  -4   25.02    3.77
   9   1  -4   23.16    4.64
  -9  -1   4   27.67    5.64
  -9  -1   4   29.67    3.93
  -8  -1   4  133.62    9.80
   8   1  -4  142.07    9.69
   8   1  -4  154.34   10.58
  -8  -1   4  135.97   11.60
  -7  -1   4    1.92    2.59
   7   1  -4    1.94    2.27
  -7  -1   4    1.51    1.44
   7   1  -4    0.47    1.46
   6   1  -4    7.16    2.03
  -6  -1   4    2.48    1.34
   6   1  -4    4.10    1.60
  -6  -1   4    1.23    2.26
  -5  -1   4    1.38    1.92
   5   1  -4    0.47    1.32
  -5  -1   4   -0.79    1.11
   5   1  -4    0.78    1.37
  -4  -1   4    5.84    1.46
  -4  -1   4    4.30    1.84
   4   1  -4    3.38    1.42
   4   1  -4    3.95    1.44
  -3  -1   4   16.50    2.37
   3   1  -4   13.99    1.95
   3   1  -4   17.05    2.21
  -3  -1   4   14.07    1.91
   2   1  -4   45.80    3.62
   2   1  -4   44.22    3.23
  -2  -1   4   47.95    3.99
  -2  -1   4   46.91    3.64
  -1  -1   4 1925.94  110.90
   1   1  -4 1864.26  106.80
   1   1  -4 1893.75  102.66
   1   1  -4 1881.62  112.48
   0   1  -4  297.41   17.75
   0  -1   4  301.79   18.49
   0   1  -4  313.28   18.77
  -1   1  -4  377.35   22.79
   1  -1   4  378.09   22.51
  -1   1  -4  361.34   21.37
   1  -1   4  360.80   20.39
   2  -1   4  241.01   13.81
  -2   1  -4  237.43   14.13
  -2   1  -4  241.30   15.52
   2  -1   4  247.20   15.20
   3  -1   4   10.91    1.87
   3  -1   4   11.05    2.15
  -3   1  -4   11.46    1.59
  -3   1  -4   12.26    2.47
   4  -1   4   39.76    3.69
  -4   1  -4   38.83    2.93
  -4   1  -4   41.87    4.22
   4  -1   4   37.37    3.82
  -5   1  -4  253.91   16.38
   5  -1   4  259.25   15.87
  -5   1  -4  221.71   14.08
   5  -1   4  242.98   14.75
  -6   1  -4   61.11    6.14
  -6   1  -4   60.92    4.37
   6  -1   4   69.78    5.83
   6  -1   4   68.85    5.71
  -7   1  -4   34.41    4.97
   7  -1   4   35.41    4.63
   7  -1   4   39.97    4.40
  -8   1  -4    6.49    3.00
   8  -1   4    6.20    2.59
   8  -1   4    7.18    2.84
   9  -1   4   33.88    4.80
   9  -1   4   28.34    5.06
  -9   1  -4   31.26    5.70
  10  -1   4   13.44    4.11
 -10   1  -4   22.10    4.97
  10  -1   4   17.16    4.15
  11  -1   4    8.09    3.84
 -11   1  -4   -0.24    3.24
  12  -1   4   35.07    6.86
 -12   1  -4   45.02    6.83
  13  -1   4   17.12    4.86
 -13   1  -4   21.19    5.89
  14   0  -4   -0.82    4.19
 -14   0   4    3.35    4.65
 -13   0   4    2.25    4.27
  13   0  -4    6.11    4.03
 -12   0   4    1.11    3.65
  12   0  -4    2.15    3.26
  11   0  -4   23.37    4.80
 -11   0   4   33.47    6.64
 -10   0   4   30.82    6.15
  10   0  -4   37.82    5.81
  10   0  -4   31.20    4.38
   9   0  -4   42.01    5.45
  -9   0   4   46.26    6.33
   9   0  -4   41.73    4.56
   8   0  -4  340.16   21.46
  -8   0   4  362.27   23.90
   8   0  -4  337.16   21.38
  -8   0   4  357.57   21.65
  -7   0   4   72.24    5.76
   7   0  -4   82.12    6.13
   7   0  -4   88.40    6.58
  -7   0   4   76.22    7.40
  -6   0   4   99.92    8.11
   6   0  -4  104.12    7.00
  -6   0   4   87.87    6.32
   6   0  -4   89.54    6.68
   5   0  -4  212.83   13.11
  -5   0   4  200.42   12.94
   5   0  -4  216.53   12.87
  -5   0   4  213.00   14.29
   4   0  -4  436.30   24.89
  -4   0   4  443.92   26.11
  -4   0   4  438.66   27.46
   4   0  -4  434.64   25.76
   3   0  -4  131.48    8.66
  -3   0   4  136.10    9.30
   3   0  -4  137.18    8.25
  -3   0   4  137.24    8.43
  -2   0   4  395.36   23.38
   2   0  -4  392.42   22.91
  -2   0   4  397.58   24.24
   2   0  -4  385.22   21.79
   1   0  -4 6590.42  376.86
  -1   0   4 6729.36  391.66
   1   0  -4 6807.44  363.23
   0   0  -4 8081.37  472.53
   0   0   4 8063.30  466.20
   0   0  -4 7813.35  448.40
   1   0   4  381.51   20.53
  -1   0  -4  359.03   22.66
  -1   0  -4  363.25   22.38
  -1   0  -4  363.97   21.13
  -2   0  -4  101.82    7.91
  -2   0  -4  115.80    6.75
  -2   0  -4  115.42    7.83
   2   0   4  116.85    7.17
   3   0   4   16.66    2.38
  -3   0  -4    7.60    2.10
  -3   0  -4   23.70    3.01
  -4   0  -4    1.18    1.52
   4   0   4    5.51    1.86
  -4   0  -4    3.00    1.76
   5   0   4   57.93    5.12
  -5   0  -4   52.61    5.15
  -5   0  -4   61.10    5.50
  -6   0  -4    7.92    2.58
   6   0   4   16.07    3.27
  -6   0  -4   11.55    3.16
  -7   0  -4   20.84    3.69
   7   0   4   18.01    3.86
  -7   0  -4   20.56    4.15
  -8   0  -4   31.56    5.43
   8   0   4   29.25    4.89
  -8   0  -4   28.79    4.65
  -9   0  -4   94.07    9.13
   9   0   4   91.84    8.21
 -10   0  -4    1.08    3.20
  10   0   4    0.22    3.12
  10   0   4    0.48    2.99
  11   0   4   -0.21    3.58
 -11   0  -4    0.46    3.28
  12   0   4   11.90    4.79
 -12   0  -4    8.18    4.46
 -13   0  -4   17.61    5.86
  13   0   4   16.07    5.29
 -14   1   4   21.64    6.46
  14  -1  -4   17.58    5.68
  13  -1  -4   31.08    6.17
 -13   1   4   31.74    7.33
 -12   1   4   66.83    8.67
  12  -1  -4   72.23    7.47
  11  -1  -4   16.83    4.29
 -11   1   4   15.74    4.88
  10  -1  -4   90.14    7.94
 -10   1   4   86.97    9.06
  10  -1  -4   80.71    7.25
   9  -1  -4  359.43   22.33
   9  -1  -4  381.26   22.48
  -9   1   4  339.81   24.62
  -8   1   4  364.77   21.28
   8  -1  -4  340.56   21.26
   8  -1  -4  332.47   21.44
  -8   1   4  345.46   23.60
  -7   1   4    2.87    1.20
   7  -1  -4    1.34    1.60
   7  -1  -4    7.76    2.20
  -7   1   4    1.89    2.47
  -6   1   4   92.02    5.99
   6  -1  -4   96.23    6.88
   6  -1  -4   94.42    6.85
   5  -1  -4  305.39   18.57
   5  -1  -4  299.40   17.97
  -5   1   4  313.43   19.99
   4  -1  -4  127.84    8.59
  -4   1   4  132.79    9.29
   4  -1  -4  129.01    8.19
  -3   1   4   45.17    3.04
  -3   1   4   43.53    3.05
  -3   1   4   52.34    4.29
   3  -1  -4   49.02    3.56
   3  -1  -4   50.22    3.88
   2  -1  -4   38.06    3.27
  -2   1   4   41.70    2.93
   2  -1  -4   35.54    2.87
  -2   1   4   38.14    3.47
   1  -1  -4  724.89   42.09
   1  -1  -4  711.76   39.93
   1  -1  -4  643.38   38.34
   0  -1  -4  336.15   19.62
   0  -1  -4  347.24   20.64
   0  -1  -4  335.04   18.97
   0  -1  -4  336.63   20.86
  -1  -1  -4   42.44    3.66
  -1  -1  -4   42.17    3.00
  -1  -1  -4   41.29    3.76
   1   1   4   40.88    3.35
   2   1   4  484.35   27.24
  -2  -1  -4  471.81   27.38
  -2  -1  -4  478.04   29.47
  -2  -1  -4  500.55   29.94
   3   1   4  463.11   26.99
  -3  -1  -4  517.05   29.86
  -3  -1  -4  442.73   29.06
   4   1   4  189.04   12.18
  -4  -1  -4  189.50   13.29
  -4  -1  -4  200.72   13.18
  -5  -1  -4   35.58    4.32
  -5  -1  -4   42.39    4.52
   5   1   4   40.85    4.25
  -6  -1  -4   12.85    3.34
   6   1   4   11.17    3.22
  -6  -1  -4   12.34    3.24
   7   1   4  258.11   16.67
  -7  -1  -4  252.80   18.00
  -7  -1  -4  249.72   17.42
   8   1   4   63.26    6.79
  -8  -1  -4   50.81    6.09
  -8  -1  -4   72.43    7.22
  -9  -1  -4    9.09    3.36
  -9  -1  -4    9.53    3.72
   9   1   4   12.77    4.10
 -10  -1  -4    9.12    3.92
  10   1   4   18.69    4.87
 -10  -1  -4   12.17    4.38
 -11  -1  -4   50.19    7.47
  11   1   4   64.32    7.39
  11   1   4   60.29    7.23
 -12  -1  -4   31.21    7.02
  12   1   4   43.16    7.59
  13   1   4    1.42    4.67
 -13  -1  -4   -2.52    4.73
 -14   2   4    5.84    5.29
  14  -2  -4   12.59    4.87
  13  -2  -4   54.32    6.81
 -13   2   4   31.05    6.77
 -12   2   4   10.12    5.05
  12  -2  -4   14.19    4.37
  11  -2  -4  122.09   10.12
 -11   2   4  122.47   11.70
  11  -2  -4  121.29    9.75
 -10   2   4  306.72   23.19
  10  -2  -4  339.84   21.19
  10  -2  -4  346.02   21.24
  -9   2   4   30.19    5.67
   9  -2  -4   31.60    4.85
   9  -2  -4   34.05    4.41
   8  -2  -4    1.17    2.04
  -8   2   4    0.06    2.31
   8  -2  -4    2.86    2.15
  -7   2   4  149.16   11.47
   7  -2  -4  143.73   10.08
   7  -2  -4  145.15    9.92
  -6   2   4    7.43    2.68
   6  -2  -4    3.90    1.78
   6  -2  -4    4.75    1.61
  -5   2   4    6.20    2.08
   5  -2  -4    5.47    1.82
   5  -2  -4    2.07    1.42
  -4   2   4  236.75   15.66
   4  -2  -4  239.13   14.24
   4  -2  -4  244.21   14.88
   3  -2  -4   27.25    2.58
  -3   2   4   26.83    3.09
   3  -2  -4   24.26    2.11
   3  -2  -4   29.21    2.98
   2  -2  -4   19.16    2.03
   2  -2  -4   13.58    1.99
  -2   2   4   18.74    2.40
   2  -2  -4   18.59    2.24
   1  -2  -4 4678.96  257.23
   1  -2  -4 4322.01  260.54
   1  -2  -4 4375.66  238.48
   1  -2  -4 4212.83  247.36
   0  -2  -4  133.85    9.07
   0  -2  -4  138.35    8.54
   0  -2  -4  132.95    8.42
   0  -2  -4  145.16    9.35
   1   2   4 1349.16   73.68
  -1  -2  -4 1359.71   75.88
   1   2   4 1316.27   69.78
  -2  -2  -4   13.94    2.46
  -2  -2  -4   12.42    2.59
   2   2   4   10.11    2.15
   2   2   4   14.10    1.60
   3   2   4   36.12    3.73
  -3  -2  -4   39.10    4.20
  -4  -2  -4  149.38   10.52
  -4  -2  -4  141.90   10.31
   4   2   4  124.48    9.41
  -5  -2  -4  633.20   40.67
   5   2   4  658.99   37.45
  -5  -2  -4  653.06   40.18
  -6  -2  -4 1415.45   82.56
   6   2   4 1378.59   76.81
  -6  -2  -4 1316.64   83.53
  -7  -2  -4  782.32   48.94
  -7  -2  -4  739.63   47.96
   7   2   4  806.39   45.11
  -8  -2  -4   33.71    5.76
  -8  -2  -4   35.61    5.79
   8   2   4   39.84    5.59
  -9  -2  -4    5.76    3.69
   9   2   4    5.68    3.66
  -9  -2  -4    3.33    3.27
 -10  -2  -4   -2.15    3.11
 -10  -2  -4    2.29    3.76
  10   2   4   -1.00    3.52
 -11  -2  -4   -1.77    3.61
 -11  -2  -4    0.90    4.14
  11   2   4   -1.54    3.77
  12   2   4    7.91    5.18
 -12  -2  -4   19.72    5.58
 -14   3   4   25.02    5.90
  14  -3  -4   28.90    6.00
 -13   3   4   10.76    4.72
  13  -3  -4   22.12    4.87
  12  -3  -4   23.85    4.87
 -12   3   4   11.10    5.20
 -11   3   4   54.07    7.27
  11  -3  -4   47.34    6.13
 -11   3   4   69.31    6.72
  10  -3  -4    8.36    3.37
 -10   3   4    8.82    4.14
  10  -3  -4    7.38    2.89
  -9   3   4  114.49   10.22
   9  -3  -4  122.87    9.22
   9  -3  -4  107.72    8.91
   8  -3  -4    1.67    2.03
  -8   3   4    6.41    2.97
   8  -3  -4    3.38    2.20
  -7   3   4   38.90    5.19
   7  -3  -4   42.92    4.39
   7  -3  -4   46.74    4.61
   6  -3  -4  225.39   14.31
   6  -3  -4  228.70   13.82
  -6   3   4  207.59   15.12
   5  -3  -4   40.31    3.80
  -5   3   4   40.44    4.28
   5  -3  -4   38.23    4.04
   4  -3  -4  461.21   26.86
  -4   3   4  489.18   28.22
   4  -3  -4  398.65   26.68
   4  -3  -4  479.76   25.82
   3  -3  -4    1.57    1.23
   3  -3  -4    1.62    1.17
   3  -3  -4    0.77    0.90
  -3   3   4    0.12    1.36
   2  -3  -4    1.73    1.20
   2  -3  -4    0.80    1.00
  -2   3   4    1.80    1.30
   2  -3  -4    1.12    1.15
   1  -3  -4  171.51   10.38
   1  -3  -4  177.66   11.08
   1  -3  -4  162.63   10.66
   0  -3  -4  107.90    7.32
   0  -3  -4  100.22    6.98
   0  -3  -4  110.01    7.67
   1   3   4  216.77   12.94
   1   3   4  229.24   13.73
   1   3   4  221.26   13.54
  -1  -3  -4  237.91   14.85
   2   3   4  208.22   13.22
   2   3   4  211.99   12.73
  -2  -3  -4  206.44   14.27
  -2  -3  -4  228.43   14.21
  -3  -3  -4  148.39    9.98
   3   3   4  138.21    9.34
   3   3   4  121.66    7.98
  -3  -3  -4  147.32   10.13
  -4  -3  -4  245.62   16.20
   4   3   4  218.33   14.71
  -5  -3  -4  184.76   12.84
  -5  -3  -4  141.09   12.30
   5   3   4  179.20   11.91
  -6  -3  -4    5.64    3.04
  -6  -3  -4    8.57    3.39
   6   3   4    6.32    3.00
  -7  -3  -4   -1.71    2.28
  -7  -3  -4    1.45    2.91
   7   3   4    2.36    2.58
  -8  -3  -4   23.24    5.08
   8   3   4   16.16    4.22
  -8  -3  -4   14.15    4.17
  -9  -3  -4   13.89    4.39
  -9  -3  -4   12.77    4.44
   9   3   4   13.46    4.52
 -10  -3  -4    1.93    3.54
  10   3   4    0.85    3.61
 -10  -3  -4   -3.22    3.38
  11   3   4    3.31    4.17
 -11  -3  -4    2.63    4.48
 -11  -3  -4   -0.99    4.83
 -12  -3  -4   33.98    6.81
  12   3   4   44.57    7.91
 -15   4   4   -5.73    4.61
  14  -4  -4   13.13    4.55
 -14   4   4   22.53    5.96
 -13   4   4    6.25    4.51
  13  -4  -4    6.16    3.77
 -12   4   4    2.25    4.27
  12  -4  -4    4.54    3.10
 -12   4   4    8.33    3.85
  11  -4  -4   39.11    5.98
 -11   4   4   44.66    5.66
 -11   4   4   31.71    6.04
 -10   4   4   31.72    5.99
  10  -4  -4   25.26    4.77
 -10   4   4   39.66    5.15
  -9   4   4   42.91    5.64
   9  -4  -4   37.87    5.00
   8  -4  -4   39.81    4.60
  -8   4   4   25.45    4.96
   8  -4  -4   27.54    4.49
   7  -4  -4   19.29    3.42
  -7   4   4   18.46    3.99
   7  -4  -4   20.63    3.63
  -6   4   4   58.58    6.35
   6  -4  -4   89.80    6.21
   6  -4  -4   85.44    6.50
   5  -4  -4   39.68    2.97
   5  -4  -4   43.50    3.92
   5  -4  -4   42.03    4.36
  -5   4   4   38.01    4.22
   4  -4  -4  124.11    8.13
  -4   4   4  129.72    8.98
   4  -4  -4  125.17    8.80
  -3   4   4  217.12   14.01
   3  -4  -4  219.10   13.58
   3  -4  -4  216.90   13.16
   3  -4  -4  206.71   13.64
  -2   4   4  731.89   42.48
   2  -4  -4  697.05   40.80
  -2   4   4  738.62   44.19
   2  -4  -4  749.11   43.75
   1  -4  -4 1859.71  110.51
   1  -4  -4 1857.57  109.48
  -1   4   4 1885.56  105.39
   1  -4  -4 1815.75  101.65
   0  -4  -4  334.95   20.16
   0   4   4  353.71   20.59
   0  -4  -4  343.17   21.40
   1   4   4  270.11   15.31
   1   4   4  264.70   16.09
  -1  -4  -4  273.54   17.39
  -1  -4  -4  252.30   16.82
  -2  -4  -4  550.96   33.32
   2   4   4  552.85   31.13
   2   4   4  503.65   31.12
  -2  -4  -4  555.06   33.53
  -3  -4  -4   15.29    3.26
   3   4   4   12.98    1.80
   3   4   4   11.52    2.78
  -4  -4  -4    4.17    2.24
  -4  -4  -4    4.32    2.58
   4   4   4    3.26    2.52
  -5  -4  -4    4.34    2.96
  -5  -4  -4    7.47    2.90
   5   4   4    3.40    2.77
  -6  -4  -4   35.64    5.27
   6   4   4   36.39    5.02
  -6  -4  -4   31.02    5.54
   7   4   4   24.63    5.05
  -7  -4  -4   28.75    5.36
  -7  -4  -4   19.30    4.58
   8   4   4   37.82    6.40
  -8  -4  -4   37.87    5.82
  -8  -4  -4   40.06    6.72
  -9  -4  -4   15.33    4.35
  -9  -4  -4   12.47    4.39
   9   4   4    8.62    4.45
 -10  -4  -4   14.22    5.26
 -10  -4  -4    9.68    4.30
  10   4   4    9.94    4.58
 -11  -4  -4   21.81    6.30
 -11  -4  -4   31.18    6.35
  11   4   4   23.81    6.53
 -15   5   4   19.59    6.69
 -14   5   4   -0.96    4.54
  14  -5  -4    0.45    3.34
  13  -5  -4    4.73    3.70
 -13   5   4    4.27    4.90
 -12   5   4    4.13    4.28
  12  -5  -4    2.36    2.97
 -12   5   4    6.38    4.12
 -11   5   4   10.36    4.35
  11  -5  -4    9.41    3.56
 -11   5   4   11.16    3.99
  10  -5  -4  119.15    9.79
 -10   5   4  123.21   11.07
 -10   5   4  128.90   10.50
  -9   5   4  162.75   12.02
   9  -5  -4  159.64   11.51
  -9   5   4  147.35   12.48
  -8   5   4  151.25   11.87
   8  -5  -4  150.91   10.84
   7  -5  -4   69.26    6.36
  -7   5   4   81.84    7.37
  -7   5   4   78.63    7.15
  -6   5   4   11.80    3.16
  -6   5   4   11.27    2.80
   6  -5  -4   15.37    2.93
   6  -5  -4   15.19    1.75
  -5   5   4   51.17    5.50
  -5   5   4   60.51    5.48
   5  -5  -4   68.79    4.67
   4  -5  -4   43.73    4.00
  -4   5   4   44.68    4.39
  -4   5   4   35.78    3.83
   4  -5  -4   41.04    3.62
   3  -5  -4  372.18   22.02
  -3   5   4  336.16   22.07
  -3   5   4  352.44   21.79
   2  -5  -4  109.92    8.16
  -2   5   4  120.16    7.91
  -2   5   4  107.61    8.10
   2  -5  -4  113.54    7.81
   1  -5  -4    5.64    1.45
  -1   5   4    5.14    2.04
   1  -5  -4    2.50    1.48
   1  -5  -4    2.62    1.58
   0  -5  -4  145.36    9.80
   0   5   4  152.11   10.07
   0  -5  -4  139.58   10.48
   0  -5  -4  152.74    9.99
   1   5   4    4.80    1.72
  -1  -5  -4    2.93    1.43
  -1  -5  -4   -0.61    1.19
   1   5   4    3.45    1.77
   1   5   4    2.93    1.78
   2   5   4   34.74    3.40
   2   5   4   37.01    4.24
  -2  -5  -4   29.78    3.53
  -2  -5  -4   25.99    4.17
  -3  -5  -4   71.71    6.07
   3   5   4   72.99    6.50
  -3  -5  -4   64.51    6.35
   3   5   4   64.69    4.96
  -4  -5  -4   26.62    4.13
  -4  -5  -4   27.19    4.15
   4   5   4   26.11    4.46
  -5  -5  -4   10.18    3.42
   5   5   4    7.25    3.03
  -5  -5  -4    9.02    3.54
   6   5   4   38.44    6.06
  -6  -5  -4   44.32    6.17
  -6  -5  -4   43.14    5.77
  -7  -5  -4   28.04    5.79
   7   5   4   25.92    5.36
  -7  -5  -4   15.14    4.06
   8   5   4   22.81    5.44
  -8  -5  -4   30.52    6.13
  -8  -5  -4   23.55    5.18
  -9  -5  -4   36.38    6.82
  -9  -5  -4   28.05    5.92
   9   5   4   31.71    6.42
 -10  -5  -4   10.05    4.96
  10   5   4    5.66    4.56
 -10  -5  -4   17.83    5.30
 -11  -5  -4    1.49    4.94
 -11  -5  -4   -0.46    5.15
 -15   6   4    1.82    5.20
  14  -6  -4    5.91    3.79
 -14   6   4   12.02    5.83
 -13   6   4    0.97    4.27
  13  -6  -4   -4.34    2.64
 -13   6   4    1.97    4.56
 -12   6   4    2.05    3.63
 -12   6   4   -2.46    4.00
  12  -6  -4    4.02    2.89
 -11   6   4    9.02    4.21
  11  -6  -4   14.40    3.81
 -11   6   4   10.69    3.87
  10  -6  -4   43.29    5.28
 -10   6   4   56.40    6.61
 -10   6   4   46.11    6.45
  -9   6   4    4.00    3.14
  -9   6   4    7.20    3.50
   9  -6  -4    2.71    2.28
  -8   6   4   18.26    4.35
   8  -6  -4   15.16    3.52
  -8   6   4   25.68    4.72
  -7   6   4    1.04    2.35
  -7   6   4   -0.10    2.23
   7  -6  -4    0.06    2.16
   6  -6  -4  156.10   10.33
   6  -6  -4  127.28    9.38
  -6   6   4  157.00   10.89
  -6   6   4  153.18   10.97
   5  -6  -4    2.06    1.39
  -5   6   4    1.43    1.80
   5  -6  -4   -0.84    1.52
  -5   6   4    0.48    1.80
   4  -6  -4    0.83    1.59
  -4   6   4    4.96    1.87
  -4   6   4    6.01    2.48
   4  -6  -4    6.49    1.84
  -3   6   4   49.08    4.55
   3  -6  -4   47.29    4.70
   3  -6  -4   68.03    5.21
  -3   6   4   57.42    5.31
   2  -6  -4   11.30    2.53
  -2   6   4    7.78    2.54
  -2   6   4    8.46    1.88
   2  -6  -4    8.36    2.18
   1  -6  -4  122.13    8.30
   1  -6  -4  122.42    7.94
  -1   6   4   89.66    8.19
   1  -6  -4  118.59    8.79
   0  -6  -4   49.02    5.25
   0  -6  -4   58.73    4.53
   0  -6  -4   49.50    5.01
   0   6   4   50.53    4.94
   1   6   4   23.96    3.76
  -1  -6  -4   23.70    2.88
   1   6   4   26.73    4.06
  -1  -6  -4   21.78    3.89
   1   6   4   21.09    3.35
   2   6   4   -0.45    1.87
  -2  -6  -4    1.16    1.45
   2   6   4    1.23    1.68
   2   6   4    0.68    2.03
  -2  -6  -4    1.55    2.39
   3   6   4   67.75    6.47
  -3  -6  -4   62.74    5.69
   3   6   4   56.17    4.97
  -3  -6  -4   66.81    6.63
  -4  -6  -4    3.24    2.73
   4   6   4   -0.70    2.31
  -4  -6  -4    0.46    1.99
   5   6   4  151.17   11.82
  -5  -6  -4  155.14   12.12
  -5  -6  -4  153.91   12.44
  -6  -6  -4    0.69    3.00
   6   6   4    2.00    3.04
  -6  -6  -4    0.47    3.28
   7   6   4   51.03    6.79
  -7  -6  -4   50.20    6.70
  -7  -6  -4   30.65    6.38
  -8  -6  -4    8.14    4.49
  -8  -6  -4    7.80    4.90
   8   6   4    5.25    4.33
   9   6   4    4.31    4.06
  -9  -6  -4   -1.93    3.86
 -10  -6  -4    9.06    5.31
  10   6   4    7.18    4.78
 -15   7   4   66.53    9.85
  14  -7  -4   11.91    4.37
 -14   7   4    9.24    4.91
  13  -7  -4    8.38    3.65
 -13   7   4   -2.18    4.09
 -13   7   4    4.04    4.20
  12  -7  -4    7.94    3.60
 -12   7   4   16.50    5.42
 -12   7   4   19.26    5.35
 -11   7   4    2.87    3.91
  11  -7  -4    4.69    2.93
 -11   7   4    2.67    3.95
  10  -7  -4  116.81    9.57
 -10   7   4  104.68   10.44
 -10   7   4  119.83   10.25
  -9   7   4    2.09    2.82
  -9   7   4   -1.52    2.69
   9  -7  -4   -0.26    2.46
   8  -7  -4    0.01    2.24
  -8   7   4   -2.20    2.47
  -8   7   4   -0.10    2.86
   7  -7  -4   60.35    5.76
  -7   7   4   53.92    6.19
  -7   7   4   56.94    6.45
   6  -7  -4  154.11   10.08
  -6   7   4  142.30   11.19
   6  -7  -4  138.76   10.49
  -6   7   4  146.47   10.89
  -5   7   4   75.82    7.30
  -5   7   4   79.28    6.69
   5  -7  -4   84.93    6.79
   5  -7  -4   82.32    6.43
   4  -7  -4   89.23    7.31
  -4   7   4   85.69    7.95
  -4   7   4   95.69    7.23
   4  -7  -4  105.70    7.58
  -3   7   4   36.41    5.13
   3  -7  -4   33.78    4.13
   3  -7  -4   26.70    3.85
  -3   7   4   31.31    3.34
  -2   7   4   42.03    3.82
   2  -7  -4   42.86    4.68
  -2   7   4   39.20    4.94
   2  -7  -4   40.61    4.65
  -1   7   4  171.29   11.99
   1  -7  -4  158.29   12.39
   1  -7  -4  192.93   12.11
   0  -7  -4    8.73    3.07
   0  -7  -4   12.13    2.08
   0   7   4   12.18    3.04
  -1  -7  -4   29.44    4.89
  -1  -7  -4   29.48    3.32
   1   7   4   30.64    4.62
   1   7   4   31.87    4.07
   1   7   4   31.66    4.13
   2   7   4  149.30   10.38
  -2  -7  -4  157.62   10.87
   2   7   4  157.10   11.40
  -2  -7  -4  146.83   11.99
   3   7   4    3.19    2.51
  -3  -7  -4    2.68    1.88
  -3  -7  -4    0.52    2.36
   4   7   4   15.39    3.83
  -4  -7  -4   12.29    4.05
  -5  -7  -4   -1.48    2.77
   5   7   4   -0.78    2.66
   6   7   4   18.21    4.93
  -6  -7  -4   17.04    5.42
  -7  -7  -4    6.10    4.45
   7   7   4   -3.00    2.74
  -8  -7  -4   -3.67    3.62
   8   7   4    4.43    3.92
   9   7   4   12.96    5.16
  -9  -7  -4    8.56    5.33
 -14   8   4   19.07    6.26
  14  -8  -4   19.29    4.86
 -14   8   4    6.37    6.21
 -13   8   4   10.65    5.26
 -13   8   4   13.82    5.39
  13  -8  -4   17.28    4.71
 -12   8   4    9.28    5.12
  12  -8  -4   21.72    4.75
 -12   8   4   10.47    5.07
 -11   8   4    6.50    4.19
  11  -8  -4    8.97    3.50
 -11   8   4    9.23    4.29
 -10   8   4   60.98    7.56
 -10   8   4   74.65    7.97
  10  -8  -4   60.35    6.83
  -9   8   4    3.85    3.52
   9  -8  -4    0.17    2.80
  -9   8   4    5.14    3.37
  -8   8   4  256.78   18.09
   8  -8  -4  264.12   17.20
  -8   8   4  252.01   18.13
  -7   8   4  374.88   24.20
  -7   8   4  362.49   24.16
   7  -8  -4  363.36   22.95
   6  -8  -4  150.17   10.77
  -6   8   4  137.77   10.71
  -6   8   4  154.28   11.68
   5  -8  -4   29.62    4.11
  -5   8   4   38.70    5.91
   5  -8  -4   37.80    4.20
  -5   8   4   28.54    3.92
  -4   8   4  274.23   17.75
  -4   8   4  253.50   16.31
   4  -8  -4  247.28   16.90
   4  -8  -4  237.23   16.26
   3  -8  -4  679.74   39.45
   3  -8  -4  580.56   36.54
  -2   8   4  454.09   28.45
   2  -8  -4  492.89   29.58
   2  -8  -4  429.97   27.37
  -1   8   4   10.99    3.23
   1  -8  -4    4.23    2.39
   1  -8  -4    8.67    3.15
   0   8   4    1.17    2.55
   0  -8  -4   -1.28    2.05
   0   8   4   -1.24    2.15
   0   8   4    4.44    2.72
   1   8   4   15.68    3.77
  -1  -8  -4   17.19    4.21
   1   8   4   14.71    3.80
   1   8   4   16.66    3.42
   2   8   4    1.37    2.37
  -2  -8  -4   -3.98    2.23
  -3  -8  -4   -1.35    1.97
   3   8   4   -1.55    2.63
   4   8   4   39.69    5.64
  -4  -8  -4   36.78    6.43
  -5  -8  -4    6.59    4.00
   5   8   4   -1.57    2.99
   6   8   4   30.14    6.03
  -6  -8  -4   30.51    6.41
  -7  -8  -4   47.00    8.39
   7   8   4   53.84    7.63
  -8  -8  -4   21.00    6.21
   8   8   4    5.26    4.64
 -14   9   4   16.58    5.94
  14  -9  -4   18.27    5.19
 -13   9   4    6.59    5.25
 -13   9   4   -7.26    4.76
  13  -9  -4    3.37    3.81
  12  -9  -4    0.88    3.25
 -12   9   4    8.04    4.42
 -12   9   4   -1.98    4.41
 -11   9   4   14.96    5.32
  11  -9  -4   20.66    4.87
 -11   9   4   16.63    5.09
 -10   9   4   63.34    7.54
  10  -9  -4   56.10    6.46
   9  -9  -4  175.54   13.07
   8  -9  -4   22.07    4.42
  -8   9   4   11.01    4.03
   7  -9  -4   25.62    4.40
  -7   9   4   18.39    4.81
  -6   9   4    4.21    3.09
   6  -9  -4   12.24    3.29
  -5   9   4   17.16    4.44
   5  -9  -4   14.49    3.26
   5  -9  -4   15.95    3.60
  -4   9   4   27.99    5.13
   4  -9  -4   30.06    4.79
   4  -9  -4   23.45    4.29
   3  -9  -4   17.95    4.00
  -3   9   4   28.92    4.85
   3  -9  -4   18.18    3.94
   2  -9  -4   63.76    7.48
  -2   9   4   93.01    8.05
   2  -9  -4  102.47    7.78
   1  -9  -4    3.57    2.91
   1  -9  -4    7.93    2.80
  -1   9   4    7.76    3.19
   0   9   4   22.72    4.40
   0   9   4   20.81    4.51
   0   9   4   35.94    4.73
   0  -9  -4   27.59    5.06
  -1  -9  -4   61.70    7.02
   1   9   4   80.40    6.60
   1   9   4   61.92    6.62
   1   9   4   63.58    6.95
  -2  -9  -4   75.88    7.88
   2   9   4   60.33    7.03
  -3  -9  -4   56.64    6.92
   3   9   4   55.88    6.85
   4   9   4    5.55    3.63
  -4  -9  -4   18.55    4.64
   5   9   4   -2.64    3.34
  -5  -9  -4    3.82    3.50
  -6  -9  -4   29.30    6.74
   6   9   4   45.45    7.51
  -7  -9  -4    6.84    5.08
   7   9   4    4.31    4.92
 -14  10   4   15.57    6.56
 -13  10   4   15.95    6.09
  13 -10  -4   12.84    4.97
  12 -10  -4   27.74    5.63
 -12  10   4   27.67    5.92
  11 -10  -4   10.74    3.83
 -11  10   4    5.64    4.49
 -10  10   4    3.57    4.20
  10 -10  -4    4.33    3.37
  -9  10   4   37.64    6.98
   9 -10  -4   37.72    5.93
  -8  10   4   14.36    4.93
   8 -10  -4   21.02    4.57
  -7  10   4    5.66    3.29
   7 -10  -4   10.85    3.70
   6 -10  -4   33.40    5.29
  -6  10   4   25.56    5.47
   5 -10  -4    9.93    3.07
  -5  10   4    4.21    3.33
   5 -10  -4    7.82    3.39
   4 -10  -4    0.37    2.19
  -4  10   4    0.78    2.49
   4 -10  -4    3.21    2.32
   3 -10  -4   60.03    5.93
  -3  10   4   40.77    5.84
   3 -10  -4   53.63    6.28
   2 -10  -4   80.30    7.84
   2 -10  -4   72.34    6.97
  -2  10   4   66.59    7.45
  -1  10   4   37.57    5.52
   1 -10  -4   41.58    5.86
   0  10   4   54.19    6.18
   0  10   4   50.78    6.00
   0  10   4   44.86    5.79
   0 -10  -4   54.45    6.63
   1  10   4   24.26    4.94
   1  10   4   33.90    5.72
  -1 -10  -4   32.71    5.83
  -2 -10  -4    7.88    3.84
   2  10   4    2.88    2.99
   3  10   4    4.21    3.30
  -3 -10  -4   -1.78    3.22
   4  10   4    4.47    3.23
  -4 -10  -4    6.22    3.72
   5  10   4   17.01    5.16
  -5 -10  -4    9.20    4.89
  -6 -10  -4   18.75    5.93
   6  10   4   13.24    5.14
 -13  11   4   -3.63    5.05
  12 -11  -4    6.93    4.36
 -12  11   4    7.87    5.64
  11 -11  -4    3.31    3.75
 -11  11   4    4.86    4.67
  10 -11  -4    1.52    3.05
 -10  11   4    2.23    4.12
   9 -11  -4    8.43    3.38
  -9  11   4    0.76    3.86
   8 -11  -4    4.87    3.07
  -8  11   4    6.34    3.91
   7 -11  -4    4.10    2.82
  -7  11   4    3.79    3.82
  -6  11   4    2.73    3.25
   6 -11  -4    4.34    2.70
  -5  11   4    0.32    3.16
   5 -11  -4    1.69    2.45
   5 -11  -4    0.49    3.02
   4 -11  -4   96.20    8.75
   4 -11  -4   81.63    7.82
  -4  11   4   79.89    8.49
   3 -11  -4    3.93    2.68
   3 -11  -4   11.13    3.65
  -3  11   4    7.26    3.70
  -2  11   4   12.97    4.33
   2 -11  -4   26.45    4.71
   2 -11  -4   16.15    3.95
  -1  11   4   10.01    3.84
  -1  11   4   12.02    4.16
   1 -11  -4   11.93    4.35
  -1  11   4   13.54    3.93
   0 -11  -4    5.61    3.60
   0  11   4    5.40    3.32
   0  11   4    3.71    3.39
   0  11   4    3.38    3.18
   1  11   4    6.18    4.06
   1  11   4   12.86    4.08
  -1 -11  -4    1.81    3.67
  -2 -11  -4    6.25    4.15
   2  11   4    5.04    3.38
  -3 -11  -4    4.45    3.70
   3  11   4    8.32    4.05
  -4 -11  -4   10.96    4.96
   4  11   4   15.93    5.45
   5  11   4   53.28    7.46
  -5 -11  -4   50.60    8.59
  12 -12  -4    6.78    4.90
 -12  12   4   10.64    5.41
  11 -12  -4   18.57    5.82
 -11  12   4   32.83    6.15
  10 -12  -4    0.37    3.72
 -10  12   4    9.65    4.20
  -9  12   4    7.90    4.30
   9 -12  -4    5.15    3.95
  -8  12   4    8.86    4.54
   8 -12  -4    8.02    3.95
  -7  12   4    9.06    4.32
   7 -12  -4    5.54    3.50
  -6  12   4   13.85    4.78
   6 -12  -4   11.01    3.75
   5 -12  -4    1.54    2.89
  -5  12   4   -0.04    3.79
   4 -12  -4   48.55    6.59
   4 -12  -4   39.72    5.61
  -4  12   4   29.05    5.80
  -3  12   4    4.58    3.54
   3 -12  -4    5.85    2.90
   3 -12  -4    7.87    3.30
   2 -12  -4   -0.51    3.69
  -2  12   4    3.67    3.52
   2 -12  -4    6.16    2.57
  -1  12   4    8.08    3.68
   1 -12  -4    7.44    4.35
  -1  12   4    5.72    4.07
  -1  12   4   11.49    3.97
   0  12   4   16.07    4.48
   0  12   4   30.13    5.58
   0 -12  -4   22.49    5.08
   1  12   4    7.01    3.90
   1  12   4    6.49    3.88
  -1 -12  -4    3.39    4.14
   2  12   4   11.90    4.60
  -2 -12  -4   13.41    4.72
  -3 -12  -4    6.69    4.40
   3  12   4   -1.29    4.05
 -10  13   4  101.00   10.85
  10 -13  -4   87.68   10.05
  -9  13   4    1.80    4.37
   9 -13  -4   14.36    4.82
  -8  13   4   -1.07    3.75
   8 -13  -4    3.14    4.24
  -7  13   4   -1.72    3.75
   7 -13  -4    2.84    3.67
   6 -13  -4   20.75    5.72
  -6  13   4   24.09    6.36
   5 -13  -4   18.52    5.21
  -5  13   4   21.61    5.68
  -4  13   4   14.24    4.95
   4 -13  -4   18.92    5.29
   4 -13  -4   17.74    5.28
   3 -13  -4   49.66    7.43
   3 -13  -4   64.35    8.45
  -3  13   4   75.39    8.39
  -2  13   4  120.42   11.33
  -2  13   4  112.02   10.49
  -2  13   4  113.47   10.97
   2 -13  -4  127.55   11.64
  -1  13   4    2.29    3.54
  -1  13   4    3.55    3.61
   1 -13  -4    8.45    4.15
   0 -13  -4   13.11    5.22
   0  13   4   15.96    4.92
   0  13   4   13.99    4.92
  -1 -13  -4    4.72    4.48
   1  13   4    1.85    4.13
   9 -14  -4   11.57    5.80
  -9  14   4    6.51    4.61
  -8  14   4    9.96    4.81
   8 -14  -4    3.56    4.40
   7 -14  -4    4.50    4.28
  -7  14   4   -2.78    4.16
  -6  14   4   55.09    8.80
   6 -14  -4   54.20    8.47
   5 -14  -4   89.79    9.72
  -5  14   4   99.43   10.48
   4 -14  -4    9.17    4.88
  -4  14   4   15.98    5.30
   3 -14  -4   -0.99    4.34
  -3  14   4    5.59    4.25
   2 -14  -4   75.68    9.04
  -2  14   4   69.34    8.83
  -2  14   4   78.39    8.75
  -1  14   4   57.00    7.45
  -1  14   4   49.21    8.02
   1 -14  -4   46.28    8.02
   0 -14  -4   19.54    6.17
  -6  15   4    5.13    5.20
  -5  15   4   23.10    5.88
  -4  15   4    2.70    5.10
   3 -15  -4   11.97    5.55
  -1  16  -5   27.83    6.81
  -1  16  -5   25.01    6.13
  -1  16  -5   17.81    5.95
  -2  16  -5    2.20    5.32
  -2  16  -5   -3.94    4.03
  -2  16  -5    5.63    4.35
   2 -16   5    8.22    4.69
  -3  16  -5    4.49    5.55
   3 -16   5   12.26    4.82
  -3  16  -5    2.57    4.22
  -3  16  -5    1.86    3.98
  -4  16  -5    4.25    4.67
   4 -16   5    3.11    4.57
   4 -16   5    2.38    4.34
   5 -16   5    6.80    4.37
  -5  16  -5    7.38    4.67
   5 -16   5    0.15    4.30
   6 -16   5    1.02    4.79
  -6  16  -5   -2.59    4.33
   7 -16   5    4.50    5.07
   8 -16   5    3.40    5.09
   2  15  -5   13.98    5.51
   1  15  -5    8.19    4.84
  -1 -15   5   16.40    4.94
   0  15  -5    4.80    4.26
   0  15  -5    2.47    3.90
   0 -15   5    5.96    4.35
   0  15  -5    3.88    5.13
  -1  15  -5    1.59    3.71
   1 -15   5   11.91    4.47
  -1  15  -5    7.45    4.81
  -1  15  -5    7.78    4.08
  -2  15  -5    8.51    4.57
  -2  15  -5    3.92    4.26
  -2  15  -5    3.16    4.61
   2 -15   5   10.69    4.23
   3 -15   5    1.99    4.36
   3 -15   5   11.79    4.54
  -3  15  -5    4.85    4.11
  -4  15  -5    7.03    4.44
   4 -15   5    0.95    3.87
   4 -15   5    2.33    3.96
  -5  15  -5    0.13    4.26
   5 -15   5    2.45    4.12
   5 -15   5    7.00    4.35
  -6  15  -5    2.12    4.22
   6 -15   5    2.17    4.35
   6 -15   5    6.57    4.32
  -7  15  -5    8.47    4.06
   7 -15   5    0.63    4.19
  -8  15  -5   12.19    5.37
   8 -15   5    7.01    4.62
   9 -15   5    1.69    4.71
  -9  15  -5   -3.74    4.47
  10 -15   5   -1.16    4.69
   4  14  -5    8.60    5.28
  -3 -14   5   -2.80    4.44
   3  14  -5    1.24    3.84
   2  14  -5    4.44    4.25
  -2 -14   5   12.84    5.02
  -1 -14   5    3.77    3.80
   1  14  -5   -0.22    3.73
   1  14  -5    3.98    4.16
   0  14  -5   -0.94    3.19
   0  14  -5    9.74    4.28
   0  14  -5    3.55    3.29
   0 -14   5    2.35    3.68
  -1  14  -5   12.02    4.39
  -1  14  -5   15.55    5.32
  -1  14  -5    7.50    3.96
   1 -14   5    7.36    3.71
  -2  14  -5    2.11    3.23
  -2  14  -5   -0.75    4.04
  -2  14  -5    1.91    3.32
   2 -14   5    0.37    3.75
   3 -14   5   -0.28    3.44
  -3  14  -5    5.83    4.13
   3 -14   5    5.62    3.97
  -4  14  -5    7.55    4.20
   4 -14   5    3.46    3.60
   4 -14   5    4.48    3.37
   5 -14   5    3.00    3.55
   5 -14   5   -1.34    3.35
  -5  14  -5   -0.97    3.67
   6 -14   5   12.66    4.37
   6 -14   5    7.31    4.43
  -6  14  -5   17.34    5.24
  -7  14  -5   -2.15    3.56
   7 -14   5   -4.10    3.45
  -8  14  -5   -5.68    3.60
   8 -14   5    8.71    3.55
  -9  14  -5    0.83    3.87
   9 -14   5    4.97    4.30
  10 -14   5    7.15    3.50
 -10  14  -5    3.51    4.53
 -11  14  -5    7.03    5.39
  11 -14   5    8.32    5.16
  -5 -13   5   12.91    5.07
   5  13  -5    9.41    5.19
  -4 -13   5   18.15    4.89
   4  13  -5   34.46    6.54
   3  13  -5   16.09    4.99
  -3 -13   5   23.83    5.99
  -2 -13   5   42.70    7.33
   2  13  -5   43.86    7.36
   2  13  -5   43.76    7.04
   1  13  -5    6.96    3.76
  -1 -13   5    5.80    3.96
   1  13  -5   16.09    5.05
   0  13  -5   10.74    4.01
   0 -13   5    6.83    3.71
   0  13  -5   13.83    4.71
   0  13  -5   17.10    4.41
   1 -13   5   10.02    4.17
  -1  13  -5   11.03    4.03
  -1  13  -5   12.92    4.86
  -1  13  -5    5.79    3.53
   2 -13   5   12.73    4.47
  -2  13  -5   27.22    5.89
   2 -13   5   20.37    5.04
   3 -13   5  110.94    9.98
   3 -13   5  112.30   10.39
  -3  13  -5  114.56   10.70
   4 -13   5    6.64    3.69
   4 -13   5   10.57    3.86
  -4  13  -5    3.65    4.17
   5 -13   5   -0.60    3.12
  -5  13  -5    6.63    4.23
   5 -13   5   -0.16    3.10
   6 -13   5   12.02    4.27
   6 -13   5    8.37    3.88
  -6  13  -5   16.87    4.85
   7 -13   5   15.99    4.44
   7 -13   5   18.21    4.58
  -7  13  -5   20.36    5.49
  -8  13  -5   20.15    5.45
   8 -13   5   14.42    4.93
   9 -13   5    0.06    3.54
  -9  13  -5   -0.58    3.88
  10 -13   5    0.67    3.80
 -10  13  -5   -3.37    4.16
  11 -13   5   -6.47    3.82
 -11  13  -5    0.46    4.51
 -12  13  -5    8.88    5.33
  12 -13   5    8.59    5.22
  -6 -12   5   13.59    5.43
   6  12  -5   14.87    5.44
   5  12  -5    4.05    4.03
  -5 -12   5   -3.43    4.32
  -4 -12   5    9.59    4.87
   4  12  -5   10.44    4.50
   3  12  -5   -0.36    3.04
   3  12  -5    0.35    3.46
  -3 -12   5    1.33    3.82
  -2 -12   5    8.23    3.91
   2  12  -5    6.51    4.01
   2  12  -5    5.94    3.47
   1  12  -5    2.07    2.77
   1  12  -5   -0.43    3.53
   1  12  -5    4.56    3.18
  -1 -12   5    0.81    3.12
   0  12  -5   13.15    3.94
   0  12  -5   11.18    3.76
   0  12  -5   11.06    4.22
   0 -12   5   15.28    4.54
  -1  12  -5    0.19    2.91
  -1  12  -5    4.21    2.94
   1 -12   5    1.25    2.93
  -1  12  -5   -2.01    3.06
   2 -12   5    0.92    3.02
   2 -12   5    6.65    3.65
  -2  12  -5    4.60    3.68
   3 -12   5    7.65    3.48
   3 -12   5   12.60    4.06
  -3  12  -5    5.41    3.57
  -4  12  -5   48.70    6.39
   4 -12   5   47.88    5.81
   4 -12   5   41.66    5.91
  -5  12  -5   46.05    7.27
   5 -12   5   50.30    6.23
   5 -12   5   47.54    5.76
  -6  12  -5  126.29   11.16
   6 -12   5  111.94   10.01
   6 -12   5  143.64   11.16
   7 -12   5    8.97    3.45
  -7  12  -5   -0.46    3.30
   7 -12   5    1.16    3.16
   8 -12   5   -1.73    2.95
  -8  12  -5   -0.97    3.32
   9 -12   5    3.80    3.85
  -9  12  -5    3.78    4.01
 -10  12  -5   10.53    4.76
  10 -12   5    4.15    3.89
  11 -12   5    3.96    3.81
 -11  12  -5    2.07    4.25
  12 -12   5   13.80    4.99
 -12  12  -5   20.63    6.00
  13 -12   5   -1.29    4.49
  -8 -11   5   -0.07    5.19
  -7 -11   5   15.10    4.78
   7  11  -5    5.70    4.54
   6  11  -5    3.33    4.07
  -6 -11   5   11.22    4.75
   5  11  -5    6.47    3.76
  -5 -11   5    9.40    4.45
   4  11  -5   54.22    6.59
  -4 -11   5   33.10    6.27
  -3 -11   5   48.51    6.99
   3  11  -5   58.27    6.54
   3  11  -5   64.48    7.00
  -2 -11   5   26.90    5.79
   2  11  -5   41.99    5.52
   2  11  -5   39.10    6.25
   1  11  -5  116.76    9.06
   1  11  -5  117.33    8.68
   1  11  -5   71.51    8.31
  -1 -11   5  106.92    9.78
   0 -11   5  244.49   18.99
   0  11  -5  279.34   17.76
   0  11  -5  251.66   16.76
   0  11  -5  296.29   18.94
  -1  11  -5  236.99   16.87
   1 -11   5  260.38   17.37
   1 -11   5  204.80   15.48
  -2  11  -5  355.49   23.43
   2 -11   5  355.27   22.16
   2 -11   5  347.94   23.92
  -3  11  -5  482.20   31.13
   3 -11   5  497.66   31.80
   3 -11   5  483.84   29.35
   4 -11   5  109.14    9.28
   4 -11   5   91.24    8.14
  -4  11  -5  101.26    9.28
   5 -11   5   35.47    5.01
   5 -11   5   67.39    6.49
  -5  11  -5   53.10    6.50
   6 -11   5   48.08    5.85
   6 -11   5   52.68    6.01
  -6  11  -5   43.85    6.87
   7 -11   5    6.64    3.15
  -7  11  -5    1.44    3.38
   7 -11   5    7.35    3.31
   8 -11   5   -1.37    2.67
  -8  11  -5   -1.61    3.21
  -9  11  -5   15.85    4.83
   9 -11   5   14.78    4.32
 -10  11  -5    8.79    4.59
  10 -11   5   16.77    4.56
  11 -11   5    2.77    3.35
 -11  11  -5    4.20    4.45
 -12  11  -5   22.43    6.13
  12 -11   5   12.90    4.81
  13 -11   5   -3.03    4.05
  -9 -10   5    8.73    5.91
  -8 -10   5   -3.01    4.76
   8  10  -5    2.43    4.75
   7  10  -5    2.19    4.29
  -7 -10   5   -0.32    4.30
  -6 -10   5   -2.11    3.59
   6  10  -5    1.60    3.55
  -5 -10   5    0.68    3.75
   5  10  -5    2.40    3.14
   4  10  -5    3.06    2.81
  -4 -10   5   -0.34    2.94
   4  10  -5    0.96    2.73
  -3 -10   5    0.06    2.91
   3  10  -5    5.31    2.76
   3  10  -5    3.83    2.94
  -2 -10   5   43.08    6.12
   2  10  -5   45.00    5.80
   2  10  -5   44.48    5.44
   1  10  -5  152.64   10.97
   1  10  -5  136.92   10.24
   1  10  -5  157.78   11.57
  -1 -10   5  137.34   11.66
   0  10  -5  253.69   16.80
   0  10  -5  259.30   16.02
   0  10  -5  275.85   17.87
   0 -10   5  245.17   18.22
  -1  10  -5   29.28    5.16
   1 -10   5   30.46    4.66
   1 -10   5   34.18    5.10
   2 -10   5    8.55    2.98
   2 -10   5   12.64    3.72
  -2  10  -5    9.57    3.50
   3 -10   5   93.95    7.92
  -3  10  -5  104.35    8.96
  -4  10  -5   19.20    4.31
   4 -10   5   16.40    3.72
   4 -10   5   19.00    4.19
   5 -10   5   37.52    4.76
  -5  10  -5   33.78    5.54
   5 -10   5   29.00    4.90
   6 -10   5   24.18    4.29
   6 -10   5   24.25    4.53
  -6  10  -5   17.55    4.49
   7 -10   5    2.01    2.62
   7 -10   5    4.25    2.86
  -7  10  -5    3.41    3.20
  -8  10  -5   12.83    4.56
   8 -10   5   17.36    3.97
   8 -10   5   16.57    3.83
   9 -10   5    3.36    3.03
  -9  10  -5   -0.97    3.19
  10 -10   5    8.13    3.75
 -10  10  -5    3.82    3.87
 -11  10  -5    9.28    4.49
  11 -10   5   17.43    4.92
  12 -10   5    2.49    3.93
  13 -10   5    2.79    4.13
 -10  -9   5   10.55    5.90
  -9  -9   5    2.36    4.64
   9   9  -5    4.90    4.25
   8   9  -5   47.50    7.60
  -8  -9   5   36.66    7.30
  -7  -9   5   -0.71    3.48
   7   9  -5    7.70    3.80
  -6  -9   5   18.36    5.05
   6   9  -5    7.53    3.66
  -5  -9   5   33.52    6.31
   5   9  -5   44.43    5.33
   5   9  -5   44.24    5.68
   4   9  -5   24.61    4.69
   4   9  -5   32.34    4.49
  -4  -9   5   23.73    4.87
   3   9  -5   -0.23    2.40
   3   9  -5   -1.74    2.28
  -3  -9   5    3.49    2.72
   2   9  -5  125.47    9.81
   2   9  -5  118.77    9.19
  -2  -9   5  111.78    9.97
   1   9  -5   23.55    4.42
   1   9  -5   26.63    4.22
  -1  -9   5   26.92    4.73
   1   9  -5   25.88    4.02
   0   9  -5   25.16    4.08
   0   9  -5   30.73    4.21
   0   9  -5   24.18    4.57
   0  -9   5   30.17    5.00
   1  -9   5   25.92    3.87
  -1   9  -5   48.75    5.36
   1  -9   5   42.43    5.03
   2  -9   5    2.09    1.81
   2  -9   5   -3.97    1.97
  -2   9  -5   -1.61    2.13
   3  -9   5   -0.81    2.32
   3  -9   5   -0.93    1.57
  -3   9  -5    2.97    2.64
   4  -9   5   11.23    2.90
  -4   9  -5    8.69    3.09
   4  -9   5   10.42    3.26
   5  -9   5   34.55    4.31
  -5   9  -5   36.71    5.46
  -5   9  -5   30.17    3.64
   5  -9   5   36.92    4.66
  -6   9  -5   32.47    5.42
   6  -9   5   27.23    4.67
   6  -9   5   27.23    4.40
  -6   9  -5   40.61    4.38
   7  -9   5   12.41    3.24
  -7   9  -5   12.05    3.10
   7  -9   5   12.86    3.48
  -7   9  -5    8.45    3.39
  -8   9  -5    3.38    2.78
  -8   9  -5    4.68    2.80
   8  -9   5    0.54    2.44
   8  -9   5    2.05    2.50
  -9   9  -5   32.74    5.15
  -9   9  -5   33.85    5.74
   9  -9   5   37.73    5.24
 -10   9  -5   34.63    6.02
  10  -9   5   41.96    5.78
 -10   9  -5   43.59    5.98
 -11   9  -5   -2.22    3.40
 -11   9  -5    7.04    3.95
  11  -9   5    4.23    3.47
 -12   9  -5   26.95    6.36
  12  -9   5   22.04    5.25
 -13   9  -5   14.91    6.12
  13  -9   5   13.86    4.88
 -14   9  -5   32.16    6.80
  14  -9   5   22.55    6.02
  10   8  -5    6.61    4.91
 -10  -8   5    4.34    4.81
  -9  -8   5    0.36    4.22
   9   8  -5   -2.61    3.48
  -8  -8   5    2.83    4.25
   8   8  -5   -0.43    3.32
  -7  -8   5    5.72    3.69
   7   8  -5    4.29    3.69
  -6  -8   5    6.38    4.08
   6   8  -5    7.32    3.62
   5   8  -5   -1.03    2.63
   5   8  -5    3.76    2.79
  -5  -8   5    5.94    3.36
   4   8  -5   -0.80    2.39
   4   8  -5    1.47    2.47
  -4  -8   5    1.80    2.72
   3   8  -5   73.15    6.60
   3   8  -5   72.34    6.58
  -3  -8   5   66.32    7.14
   2   8  -5   29.68    3.99
   2   8  -5   19.78    4.18
  -2  -8   5   24.57    4.56
   1   8  -5    4.52    2.70
   1   8  -5    9.12    2.38
  -1  -8   5    8.23    2.80
   1   8  -5    9.94    2.65
   0  -8   5    3.12    2.43
   0   8  -5    6.49    2.72
   1  -8   5   -0.06    1.50
   1  -8   5   -1.87    2.01
  -1   8  -5   -1.18    1.83
   2  -8   5   20.97    3.21
  -2   8  -5   25.12    4.29
   2  -8   5   24.27    4.08
  -3   8  -5   18.90    3.88
   3  -8   5   19.21    3.08
   3  -8   5   14.84    3.40
  -3   8  -5   16.41    2.04
  -4   8  -5   79.34    7.50
   4  -8   5   82.51    7.37
  -4   8  -5   94.88    6.56
   4  -8   5   90.40    6.83
   5  -8   5   72.87    5.82
   5  -8   5   81.33    6.41
  -5   8  -5   64.82    6.58
  -5   8  -5   49.17    5.35
   6  -8   5    5.77    2.42
  -6   8  -5    6.06    3.14
   6  -8   5    8.14    2.57
  -6   8  -5    2.52    2.02
  -7   8  -5    6.00    3.00
  -7   8  -5    2.79    2.49
   7  -8   5    4.68    2.67
   7  -8   5    3.25    2.52
   8  -8   5  132.30   10.57
   8  -8   5  135.73   10.35
  -8   8  -5  147.85   11.20
  -8   8  -5  139.26   10.90
   9  -8   5  198.81   13.88
  -9   8  -5  190.31   14.75
  -9   8  -5  205.03   14.40
 -10   8  -5   78.19    8.14
  10  -8   5   72.75    7.34
 -10   8  -5   69.64    7.57
  11  -8   5   35.68    5.85
 -11   8  -5   31.62    6.16
  12  -8   5   10.52    4.19
 -12   8  -5   17.63    5.15
  13  -8   5   10.83    4.47
 -13   8  -5   12.84    5.31
 -14   8  -5   11.08    5.91
  14  -8   5   20.04    5.44
  11   7  -5    4.73    5.17
 -10  -7   5    3.36    4.20
  10   7  -5    6.69    4.15
  -9  -7   5    9.46    4.10
   9   7  -5    4.30    3.80
   8   7  -5    4.91    3.49
  -8  -7   5    8.73    3.32
  -8  -7   5   -1.28    3.53
  -7  -7   5   41.41    6.33
  -7  -7   5   66.02    7.61
   7   7  -5   71.34    7.08
  -6  -7   5   21.45    4.29
   6   7  -5   20.02    4.53
   6   7  -5   22.88    3.62
  -6  -7   5   22.21    4.97
  -5  -7   5    8.86    3.46
   5   7  -5    9.50    3.29
  -5  -7   5   12.12    3.46
   5   7  -5   10.04    2.94
  -4  -7   5   30.08    3.99
  -4  -7   5   31.12    4.98
   4   7  -5   28.69    4.47
   4   7  -5   26.72    3.92
  -3  -7   5   19.60    4.01
   3   7  -5   18.89    3.34
  -3  -7   5   14.80    2.79
   3   7  -5   14.14    3.16
  -2  -7   5   99.16    7.46
   2   7  -5  120.37    7.97
   2   7  -5  102.40    8.13
  -2  -7   5  105.31    8.72
   1   7  -5   -0.20    1.74
   1   7  -5    3.37    1.61
  -1  -7   5    6.44    1.70
  -1  -7   5   10.97    3.00
   1   7  -5    8.57    2.20
   0  -7   5   41.32    4.72
   0  -7   5   51.68    4.48
   0   7  -5   45.39    4.86
   0  -7   5   48.90    3.55
  -1   7  -5    5.39    2.39
   1  -7   5    6.69    1.21
   1  -7   5    7.87    1.93
   1  -7   5    4.90    2.38
   2  -7   5    0.38    1.42
  -2   7  -5    3.84    1.05
   2  -7   5    1.34    1.88
  -2   7  -5    1.35    1.81
  -3   7  -5   91.01    7.44
  -3   7  -5   92.98    6.50
   3  -7   5   90.30    7.44
   4  -7   5   39.14    4.03
  -4   7  -5   40.49    4.52
   4  -7   5   44.72    4.76
  -4   7  -5   44.63    4.06
  -5   7  -5   30.86    4.17
   5  -7   5   25.52    3.73
  -5   7  -5   29.30    3.68
   5  -7   5   29.40    3.92
   6  -7   5   69.45    5.88
  -6   7  -5   67.58    6.29
   6  -7   5   60.98    6.02
  -7   7  -5    1.26    2.32
  -7   7  -5    3.53    2.76
   7  -7   5    4.55    2.30
   7  -7   5    3.07    2.27
  -8   7  -5    3.84    3.07
  -8   7  -5    1.39    2.43
   8  -7   5    1.36    2.41
   8  -7   5   -1.59    2.18
  -9   7  -5   14.41    4.07
   9  -7   5   13.59    3.46
   9  -7   5   14.48    3.82
  -9   7  -5   12.96    3.75
 -10   7  -5    0.75    3.07
  10  -7   5    5.59    3.12
 -10   7  -5    4.38    3.34
  11  -7   5    7.37    3.61
 -11   7  -5    3.56    3.66
 -12   7  -5   24.98    5.84
  12  -7   5   17.88    5.09
 -13   7  -5   90.22   10.15
  13  -7   5   86.78    9.07
 -14   7  -5   47.44    8.53
  14  -7   5   44.78    7.83
 -12  -6   5   21.84    6.43
 -11  -6   5   11.03    4.73
  11   6  -5    4.45    4.49
  10   6  -5    6.10    4.42
 -10  -6   5    2.67    4.06
   9   6  -5    1.79    3.50
  -9  -6   5    0.31    3.59
  -9  -6   5   -0.56    3.81
  -8  -6   5   17.64    4.68
  -8  -6   5   13.89    3.75
   8   6  -5   28.47    5.24
   7   6  -5   83.27    7.61
  -7  -6   5   91.36    8.10
  -7  -6   5   55.21    7.32
  -6  -6   5   16.51    3.98
   6   6  -5   14.31    3.70
   6   6  -5   13.51    2.94
  -6  -6   5   19.63    4.29
   5   6  -5   32.92    3.90
  -5  -6   5   27.96    4.61
   5   6  -5   28.40    4.48
  -5  -6   5   23.56    3.63
  -4  -6   5   31.17    4.57
  -4  -6   5   30.92    4.12
   4   6  -5   36.98    4.16
   4   6  -5   36.38    4.16
   3   6  -5   83.97    6.80
   3   6  -5   89.58    6.76
  -3  -6   5   88.38    7.48
  -3  -6   5   87.51    6.77
  -2  -6   5  114.46    9.11
   2   6  -5  123.66    8.19
  -2  -6   5  115.94    8.26
   2   6  -5  124.01    8.67
   1   6  -5   37.33    4.32
   1   6  -5   45.82    4.12
  -1  -6   5   41.03    3.64
   1   6  -5   51.48    3.85
   0  -6   5    1.61    1.60
   0   6  -5    0.63    1.67
   0  -6   5    4.50    1.25
   0  -6   5    2.52    1.34
  -1   6  -5    0.20    1.58
   1  -6   5   -1.61    1.32
  -1   6  -5    1.02    0.92
   1  -6   5   -0.39    1.16
  -2   6  -5    4.95    2.11
   2  -6   5    3.63    1.98
  -2   6  -5    3.24    1.10
   2  -6   5    2.29    1.34
  -3   6  -5   18.21    2.32
   3  -6   5   12.81    2.81
  -3   6  -5   16.35    3.09
   3  -6   5   15.09    2.46
  -4   6  -5    0.25    1.77
  -4   6  -5    3.22    1.73
   4  -6   5    2.86    1.89
   4  -6   5    2.11    1.55
   5  -6   5   44.32    4.51
   5  -6   5   38.63    3.90
  -5   6  -5   31.65    4.10
  -5   6  -5   42.92    4.48
  -6   6  -5    7.68    2.74
   6  -6   5   13.89    2.97
   6  -6   5   13.25    2.80
  -6   6  -5   12.36    2.98
   7  -6   5   26.15    3.74
  -7   6  -5   21.27    4.08
   7  -6   5   22.96    3.94
  -7   6  -5   21.93    3.90
  -8   6  -5  187.20   13.62
   8  -6   5  177.78   12.39
   8  -6   5  168.50   12.63
  -8   6  -5  187.13   12.62
  -9   6  -5    4.96    3.06
   9  -6   5    1.53    2.27
  -9   6  -5    2.33    2.84
   9  -6   5    1.38    2.66
 -10   6  -5   55.04    7.04
  10  -6   5   66.44    6.68
 -11   6  -5   29.96    5.88
  11  -6   5   26.33    5.11
  12  -6   5   14.50    4.31
 -12   6  -5   16.24    5.01
 -13   6  -5    0.65    3.70
  13  -6   5   -0.18    3.46
  14  -6   5    7.32    4.81
 -14   6  -5    9.31    5.29
  12   5  -5   19.79    5.83
 -12  -5   5   22.39    5.97
 -11  -5   5    2.17    4.32
  11   5  -5   11.88    4.68
 -10  -5   5   48.55    7.01
  10   5  -5   39.77    6.78
  -9  -5   5   30.53    5.63
  -9  -5   5   18.05    5.32
   9   5  -5   42.35    6.45
  -8  -5   5   48.11    6.30
   8   5  -5   52.47    6.16
  -8  -5   5   30.23    4.73
   7   5  -5   27.44    4.71
  -7  -5   5   15.29    3.72
  -7  -5   5   15.99    4.17
   7   5  -5   19.22    3.46
   6   5  -5  340.88   20.86
  -6  -5   5  297.93   21.85
   6   5  -5  352.31   20.77
  -6  -5   5  336.53   22.32
   5   5  -5  158.36   11.29
   5   5  -5  172.32   11.26
  -5  -5   5  167.99   12.02
  -5  -5   5  160.78   12.02
   4   5  -5   12.26    2.70
   4   5  -5   15.29    2.82
  -4  -5   5    8.18    2.67
  -4  -5   5   15.42    3.06
   3   5  -5  556.12   32.00
   3   5  -5  526.61   30.81
  -3  -5   5  529.70   33.30
  -3  -5   5  542.27   33.41
   2   5  -5  406.96   23.90
  -2  -5   5  421.51   25.76
   2   5  -5  409.93   25.01
  -2  -5   5  426.00   26.21
   1   5  -5    7.51    1.52
   1   5  -5   10.30    1.85
  -1  -5   5    6.11    2.23
   1   5  -5    1.95    1.77
  -1  -5   5    8.26    1.64
   0  -5   5  234.06   15.68
   0  -5   5  237.45   14.09
   0  -5   5  245.11   15.04
   0   5  -5  246.03   15.22
  -1   5  -5  600.70   35.50
   1  -5   5  576.36   32.74
   1  -5   5  585.68   35.85
  -2   5  -5  508.88   30.54
   2  -5   5  511.48   31.65
   2  -5   5  523.93   28.94
  -2   5  -5  517.00   31.40
  -3   5  -5  228.36   14.22
   3  -5   5  207.85   12.96
  -3   5  -5  222.81   14.02
   3  -5   5  216.25   14.39
   4  -5   5  123.93    8.53
  -4   5  -5   87.17    8.14
  -4   5  -5  124.50    8.28
   4  -5   5  130.97    7.77
   5  -5   5  236.33   15.72
   5  -5   5  239.70   14.59
  -5   5  -5  241.81   15.29
  -6   5  -5  210.48   14.58
   6  -5   5  206.46   14.04
   6  -5   5  207.40   13.21
   7  -5   5  162.16   12.49
   7  -5   5  217.98   13.55
  -7   5  -5  201.48   14.11
  -7   5  -5  193.52   12.87
  -8   5  -5  146.52   11.97
  -8   5  -5  161.83   10.81
   8  -5   5  156.63   11.24
   8  -5   5  145.51   10.85
  -9   5  -5    4.26    3.16
   9  -5   5   11.05    3.23
   9  -5   5    7.58    2.85
  -9   5  -5   11.39    2.52
 -10   5  -5   53.31    6.27
  10  -5   5   34.53    5.56
 -11   5  -5    2.10    3.25
  11  -5   5    1.66    3.03
  12  -5   5   10.89    4.02
 -12   5  -5   10.25    4.20
  13  -5   5   27.81    5.75
 -13   5  -5   18.97    5.44
  14  -5   5    3.13    4.33
 -14   5  -5    5.89    4.87
 -13  -4   5   26.05    6.36
  12   4  -5   50.47    7.91
 -12  -4   5   51.07    8.59
  11   4  -5   54.72    7.16
 -11  -4   5   45.73    7.98
  10   4  -5   11.70    4.39
 -10  -4   5    3.49    3.84
  -9  -4   5    1.27    3.61
   9   4  -5    2.87    3.04
  -9  -4   5    5.52    3.08
   8   4  -5    8.63    3.43
  -8  -4   5    5.83    2.99
   8   4  -5   14.71    2.88
  -8  -4   5    8.77    3.40
   7   4  -5  131.42    8.80
  -7  -4   5  108.47    9.88
   7   4  -5  117.42    9.34
  -7  -4   5  105.23    9.26
   6   4  -5    3.08    2.30
   6   4  -5   -1.29    1.59
  -6  -4   5   -0.62    1.75
  -6  -4   5   -2.57    2.13
   5   4  -5    3.91    1.86
   5   4  -5    5.16    2.18
  -5  -4   5    2.62    2.46
  -5  -4   5    2.75    1.95
  -4  -4   5   -1.19    1.59
  -4  -4   5    1.18    1.83
   4   4  -5    1.07    1.59
   4   4  -5    1.01    1.52
   3   4  -5    2.49    1.34
  -3  -4   5    1.96    1.59
   3   4  -5   -0.46    1.30
  -3  -4   5    0.05    1.54
   2   4  -5  361.36   21.40
  -2  -4   5  343.79   22.07
  -2  -4   5  363.23   22.28
   2   4  -5  351.53   20.34
   1   4  -5   16.21    1.85
   1   4  -5   17.89    2.64
  -1  -4   5   13.90    2.14
  -1  -4   5   13.86    2.63
   1   4  -5   13.82    2.00
   0  -4   5  195.54   11.62
   0  -4   5  198.44   13.11
   0   4  -5  210.65   12.80
   1  -4   5   39.30    4.06
  -1   4  -5   41.14    3.96
   1  -4   5   44.75    3.15
  -2   4  -5 1935.01  113.36
  -2   4  -5 1852.69  107.89
   2  -4   5 1883.88  112.16
   2  -4   5 1931.36  103.57
  -3   4  -5 1608.97   93.91
   3  -4   5 1652.26   97.62
   3  -4   5 1687.72   90.21
   4  -4   5  105.12    6.53
   4  -4   5  102.25    7.18
  -4   4  -5   73.04    7.03
  -4   4  -5   96.04    6.76
  -5   4  -5  202.84   12.91
  -5   4  -5  208.19   14.04
   5  -4   5  204.92   12.60
   5  -4   5  196.22   13.51
   6  -4   5  468.93   29.05
   6  -4   5  469.96   27.14
  -6   4  -5  460.46   29.81
  -6   4  -5  464.63   27.72
   7  -4   5  438.94   25.93
  -7   4  -5  449.90   26.27
   7  -4   5  421.94   27.46
  -7   4  -5  440.23   28.54
  -8   4  -5  310.16   22.14
   8  -4   5  328.46   21.16
   8  -4   5  328.31   20.23
  -8   4  -5  329.99   20.02
   9  -4   5   94.29    8.49
   9  -4   5  116.45    8.75
  -9   4  -5  100.47    9.51
 -10   4  -5   -2.00    2.36
  10  -4   5    0.74    2.69
  10  -4   5   -2.11    2.54
  11  -4   5    1.47    3.41
 -11   4  -5    2.30    3.53
  12  -4   5   -0.26    3.25
 -12   4  -5   -0.80    3.62
  13  -4   5    7.03    4.04
 -13   4  -5   10.93    4.76
 -14   4  -5    4.60    4.87
  14  -4   5    2.80    4.26
 -13  -3   5   10.74    5.38
  13   3  -5   14.83    5.39
  12   3  -5    4.00    4.01
 -12  -3   5    4.17    4.74
 -11  -3   5    4.81    4.01
  11   3  -5    0.40    2.95
 -10  -3   5    6.97    4.25
  10   3  -5    3.63    3.52
  -9  -3   5    7.52    4.16
   9   3  -5    4.53    2.94
  -9  -3   5    4.00    2.86
  -8  -3   5   35.85    4.57
   8   3  -5   39.55    4.33
   8   3  -5   41.59    5.47
  -8  -3   5   31.83    5.77
   7   3  -5    1.89    1.86
  -7  -3   5    5.03    2.21
   7   3  -5    4.17    2.78
  -7  -3   5    7.31    3.32
  -6  -3   5  108.70    9.09
   6   3  -5  123.60    8.44
   6   3  -5  127.09    8.21
  -6  -3   5   90.49    8.18
  -5  -3   5   20.09    3.61
   5   3  -5   19.61    3.15
   5   3  -5   21.90    3.17
  -5  -3   5   22.54    3.05
  -4  -3   5  163.35   11.65
   4   3  -5  161.90   10.51
   4   3  -5  170.26   10.98
  -4  -3   5  169.41   11.26
   3   3  -5  218.46   13.33
   3   3  -5  225.34   12.73
  -3  -3   5  200.77   13.86
  -3  -3   5  200.47   13.67
   2   3  -5  290.52   16.68
  -2  -3   5  279.98   18.21
   2   3  -5  306.66   17.70
  -2  -3   5  289.15   18.36
  -1  -3   5   38.06    3.75
   1   3  -5   33.64    3.45
  -1  -3   5   38.75    3.36
   1   3  -5   38.85    2.87
   0  -3   5 3867.56  223.58
   0  -3   5 3820.94  206.80
   0   3  -5 3838.75  226.26
   0   3  -5 3739.07  215.09
  -1   3  -5   35.86    3.57
  -1   3  -5   44.61    3.91
   1  -3   5   48.75    3.07
   1  -3   5   53.28    4.08
   2  -3   5  606.51   37.86
  -2   3  -5  641.48   38.28
   2  -3   5  639.44   34.66
  -2   3  -5  625.63   36.38
   3  -3   5  207.31   11.89
  -3   3  -5  180.32   13.30
  -3   3  -5  206.21   12.48
   3  -3   5  208.95   13.18
   4  -3   5  350.14   22.04
   4  -3   5  353.96   20.33
  -5   3  -5   48.70    4.05
   5  -3   5   50.45    4.61
   5  -3   5   45.30    4.23
  -5   3  -5   46.99    4.88
   6  -3   5   -1.35    1.46
  -6   3  -5    1.42    1.50
   6  -3   5   -2.61    1.42
  -6   3  -5    1.79    1.96
  -7   3  -5  126.27    8.57
   7  -3   5  111.27    9.02
  -7   3  -5  142.79   10.53
   7  -3   5  132.80    9.64
   8  -3   5  243.35   15.55
   8  -3   5  240.46   16.17
  -8   3  -5  224.83   16.91
  -9   3  -5    5.06    3.20
   9  -3   5    5.19    2.97
   9  -3   5    1.20    2.49
  10  -3   5   -1.62    2.40
  10  -3   5   -0.85    2.52
 -10   3  -5   -0.22    2.57
 -11   3  -5   -1.02    3.05
  11  -3   5   -1.51    3.00
 -12   3  -5    6.48    4.07
  12  -3   5    5.60    3.76
 -13   3  -5    1.65    3.78
  13  -3   5   -3.68    3.60
  14  -3   5   49.85    8.28
 -13  -2   5    6.54    5.03
  13   2  -5    0.75    4.10
  12   2  -5   -0.20    3.34
 -12  -2   5    6.11    4.36
 -11  -2   5   -1.60    3.72
  11   2  -5    5.46    3.50
 -10  -2   5   83.04    9.03
  10   2  -5   78.43    7.93
  -9  -2   5    3.37    3.11
   9   2  -5    6.29    2.44
  -9  -2   5    4.48    2.25
   9   2  -5    4.33    2.90
  -8  -2   5   63.75    5.69
  -8  -2   5   57.95    6.93
   8   2  -5   65.03    5.47
   8   2  -5   51.13    6.00
  -7  -2   5   17.57    4.11
  -7  -2   5   15.06    2.92
   7   2  -5   19.97    3.12
   7   2  -5   14.56    3.25
  -6  -2   5   15.10    2.68
  -6  -2   5   10.38    2.89
   6   2  -5   13.90    2.76
   6   2  -5   12.46    2.51
   5   2  -5   22.95    2.96
  -5  -2   5   27.10    2.87
   5   2  -5   27.93    3.06
  -5  -2   5   16.32    3.22
  -4  -2   5  126.81    8.88
   4   2  -5  121.69    8.17
  -4  -2   5  114.45    8.11
   4   2  -5  114.76    7.73
  -3  -2   5   46.66    3.81
  -3  -2   5   43.58    4.01
   3   2  -5   39.14    3.26
   3   2  -5   32.32    3.51
  -2  -2   5   39.70    4.35
   2   2  -5   61.25    3.84
  -2  -2   5   60.97    4.46
   2   2  -5   59.22    4.38
   1   2  -5  302.67   18.20
  -1  -2   5  307.34   18.83
   1   2  -5  305.69   16.92
   0   2  -5   19.69    2.38
   0   2  -5   23.55    2.65
   0  -2   5   20.72    2.81
   1  -2   5  114.75    7.60
  -1   2  -5  105.96    7.08
   1  -2   5  106.67    6.28
  -1   2  -5  107.89    7.43
  -2   2  -5   22.75    2.80
   2  -2   5   27.97    3.01
   2  -2   5   26.35    2.26
  -2   2  -5   20.83    2.52
  -3   2  -5   95.03    6.70
   3  -2   5   80.66    5.55
  -3   2  -5   78.94    5.61
   3  -2   5   80.03    6.18
   4  -2   5   25.04    3.05
  -4   2  -5   25.69    3.41
   4  -2   5   20.35    3.10
  -4   2  -5   26.82    2.59
   5  -2   5    3.33    1.81
   5  -2   5    4.02    1.80
  -5   2  -5    7.07    2.33
  -5   2  -5    4.87    1.42
  -6   2  -5   27.79    2.77
   6  -2   5   23.15    3.54
  -6   2  -5   20.72    3.96
   6  -2   5   26.14    3.58
  -7   2  -5   -1.56    1.78
   7  -2   5   -3.03    1.84
   7  -2   5   -0.09    1.95
   8  -2   5   -0.15    1.92
   8  -2   5   -1.05    2.37
  -8   2  -5    2.94    2.52
   9  -2   5    6.32    3.20
  -9   2  -5   14.80    4.04
   9  -2   5    3.89    2.69
  10  -2   5   25.10    4.91
  10  -2   5   32.15    4.74
 -10   2  -5   14.94    4.69
  11  -2   5    4.41    3.67
 -11   2  -5    8.08    3.99
 -12   2  -5    8.60    4.09
  12  -2   5    6.91    4.19
  13  -2   5   12.17    4.93
 -13   2  -5    7.22    4.87
  14   1  -5    6.12    4.87
 -14  -1   5    8.80    5.41
 -13  -1   5   14.45    5.51
  13   1  -5   15.30    5.05
 -12  -1   5    6.11    4.62
  12   1  -5   12.47    4.42
 -11  -1   5   30.64    6.42
  11   1  -5   20.86    5.03
 -10  -1   5   -0.75    3.21
  10   1  -5    1.91    2.72
   9   1  -5   -0.63    2.63
  -9  -1   5    3.20    3.45
   9   1  -5    4.06    2.29
   8   1  -5    1.18    2.44
   8   1  -5    2.36    1.97
  -8  -1   5    1.94    3.10
  -8  -1   5    3.47    1.84
  -7  -1   5    1.93    1.61
   7   1  -5    2.35    1.82
   7   1  -5    1.99    2.01
  -7  -1   5    1.92    2.89
   6   1  -5   97.53    7.79
  -6  -1   5  130.68    8.14
   6   1  -5  115.38    8.13
  -6  -1   5  114.92    9.26
   5   1  -5   53.41    4.33
  -5  -1   5   48.78    4.00
  -5  -1   5   48.54    4.93
  -4  -1   5  703.61   40.76
   4   1  -5  657.60   38.09
   4   1  -5  682.84   39.70
  -4  -1   5  691.75   42.12
   3   1  -5  261.11   15.12
   3   1  -5  261.97   15.97
  -3  -1   5  267.22   16.18
  -3  -1   5  263.13   16.94
  -2  -1   5  769.32   45.98
  -2  -1   5  774.70   44.98
   2   1  -5  739.92   43.56
   2   1  -5  747.19   41.55
  -1  -1   5 1147.29   68.96
   1   1  -5 1203.95   66.61
   1   1  -5 1160.91   63.61
   0  -1   5  477.38   29.12
   0   1  -5  481.62   27.97
   0   1  -5  492.77   29.58
  -1   1  -5  558.11   33.95
   1  -1   5  561.95   30.55
   1  -1   5  554.46   33.53
  -1   1  -5  552.77   31.95
   2  -1   5   97.91    6.15
   2  -1   5   95.73    6.96
  -2   1  -5   99.96    7.12
  -2   1  -5   99.13    6.24
  -3   1  -5  103.27    6.58
   3  -1   5  108.81    7.72
   3  -1   5  102.21    6.87
  -3   1  -5  114.65    8.07
  -4   1  -5   24.64    3.40
   4  -1   5   25.07    3.28
  -4   1  -5   28.65    2.27
   4  -1   5   22.51    2.97
   5  -1   5    5.65    2.18
  -5   1  -5    8.06    2.50
  -5   1  -5    9.12    1.26
   5  -1   5    5.73    2.07
   6  -1   5    9.41    2.80
  -6   1  -5    9.37    2.91
  -6   1  -5   11.14    1.59
   6  -1   5   12.08    2.81
   7  -1   5   15.27    3.27
  -7   1  -5   21.82    4.24
   7  -1   5   20.19    3.60
  -8   1  -5   13.95    3.80
   8  -1   5   15.92    3.85
   8  -1   5   16.07    3.79
  -9   1  -5    3.11    2.77
   9  -1   5    3.47    3.11
   9  -1   5    0.56    2.73
  10  -1   5   10.02    3.95
  10  -1   5   15.26    3.91
 -10   1  -5   10.34    4.26
  11  -1   5    7.60    3.96
 -11   1  -5   -0.38    3.03
 -12   1  -5    9.13    4.55
  12  -1   5    1.66    4.02
 -13   1  -5   10.92    5.91
  13  -1   5   13.88    4.70
  14   0  -5   23.83    6.17
 -14   0   5   27.91    7.38
  13   0  -5   23.84    5.61
 -13   0   5   37.15    7.33
  12   0  -5   -1.32    3.52
 -12   0   5   -0.74    3.87
  11   0  -5   41.92    5.77
 -11   0   5   42.82    7.61
  10   0  -5  211.90   14.35
 -10   0   5  218.80   16.74
  10   0  -5  209.47   14.90
   9   0  -5   60.14    6.49
  -9   0   5   73.67    7.77
   9   0  -5   66.52    6.03
  -8   0   5   68.14    5.88
   8   0  -5   85.68    6.65
  -8   0   5   97.49    8.42
   8   0  -5   84.52    6.97
   7   0  -5  231.32   14.47
   7   0  -5  202.74   14.06
  -7   0   5  225.16   14.00
  -7   0   5  238.02   16.34
  -6   0   5  504.31   28.90
   6   0  -5  486.05   28.65
   6   0  -5  480.98   27.85
  -6   0   5  444.79   30.67
  -5   0   5  187.39   11.93
   5   0  -5  128.96   10.11
   5   0  -5  171.56   10.80
  -5   0   5  173.49   10.29
  -4   0   5   43.44    4.11
   4   0  -5   41.58    3.70
   4   0  -5   37.49    3.35
  -4   0   5   39.54    3.04
   3   0  -5  429.34   23.19
  -3   0   5  428.16   24.62
  -3   0   5  391.75   25.68
   3   0  -5  394.81   24.26
   2   0  -5   21.84    2.07
   2   0  -5   23.11    2.52
  -2   0   5   25.23    2.38
  -2   0   5   23.41    2.74
   1   0  -5  119.30    8.12
  -1   0   5  119.75    7.85
   1   0  -5  119.23    7.66
   1   0  -5  119.66    6.93
   0   0   5 1012.08   54.72
   0   0  -5  978.13   56.99
   0   0   5 1004.38   59.41
   0   0   5 1018.23   51.85
   1   0   5   79.36    5.16
  -1   0  -5   78.66    5.92
  -1   0  -5   81.58    5.24
   1   0   5   85.17    6.06
  -2   0  -5   18.86    2.60
  -2   0  -5   16.33    1.62
   2   0   5   13.54    2.01
  -2   0  -5   12.00    2.35
  -3   0  -5   48.59    4.72
  -3   0  -5   47.32    3.15
   3   0   5   48.36    4.06
  -3   0  -5   52.82    4.55
  -4   0  -5    2.27    1.56
   4   0   5    1.94    1.56
  -4   0  -5    1.52    1.56
  -5   0  -5  278.47   18.83
  -5   0  -5  268.58   18.21
   5   0   5  290.00   17.13
   6   0   5   -0.34    2.06
  -6   0  -5    2.51    2.34
  -6   0  -5    3.40    2.16
  -7   0  -5   35.03    5.00
   7   0   5   29.31    4.57
  -7   0  -5   29.28    4.35
  -8   0  -5   69.53    7.63
   8   0   5   78.83    7.37
   9   0   5   48.16    5.93
  -9   0  -5   51.21    6.58
   9   0   5   46.32    5.98
  10   0   5   16.99    4.50
 -10   0  -5   13.04    4.58
  10   0   5   25.67    4.98
 -11   0  -5    0.09    3.69
  11   0   5    6.18    4.07
  11   0   5    5.93    3.90
 -12   0  -5    3.31    3.97
  12   0   5    0.35    3.58
 -13   0  -5   10.05    5.83
  13   0   5    8.06    5.00
 -14   1   5   17.42    5.99
  14  -1  -5    6.94    4.65
 -13   1   5    9.72    5.28
  13  -1  -5    6.33    3.94
  12  -1  -5    8.11    3.76
 -12   1   5    0.95    4.00
  11  -1  -5   37.33    5.26
 -11   1   5   37.03    7.00
  11  -1  -5   52.98    6.10
  10  -1  -5   80.12    7.76
  10  -1  -5   91.17    7.55
 -10   1   5   79.22    8.85
   9  -1  -5  192.64   13.30
  -9   1   5  192.35   14.79
   9  -1  -5  190.83   13.09
  -8   1   5  444.33   29.28
   8  -1  -5  463.78   26.51
   8  -1  -5  421.54   26.78
  -7   1   5  169.36   14.55
   7  -1  -5  202.66   13.08
  -7   1   5  216.91   12.53
   7  -1  -5  212.67   13.52
  -6   1   5  165.50   11.78
   6  -1  -5  160.51   10.71
   6  -1  -5  154.11   10.31
   5  -1  -5  188.62   11.70
  -5   1   5  193.79   13.15
   5  -1  -5  185.12   12.18
   4  -1  -5  461.99   27.31
   4  -1  -5  469.50   26.21
  -4   1   5  456.16   28.91
  -3   1   5  215.90   13.10
   3  -1  -5  212.47   13.36
   3  -1  -5  222.26   12.71
   2  -1  -5   40.09    3.41
   2  -1  -5   40.31    2.95
  -2   1   5   40.24    3.12
  -2   1   5   32.56    3.62
   1  -1  -5 4248.98  254.24
   1  -1  -5 4396.88  232.41
   1  -1  -5 4300.35  250.69
   1  -1  -5 4205.67  241.27
   0  -1  -5  643.90   35.09
   0  -1  -5  622.52   38.06
   0  -1  -5  645.55   36.41
   0  -1  -5  624.19   38.55
  -1  -1  -5  294.29   18.90
  -1  -1  -5  298.28   19.05
   1   1   5  302.39   17.31
  -1  -1  -5  309.09   17.58
  -2  -1  -5   85.37    5.17
  -2  -1  -5   78.65    6.34
  -2  -1  -5   85.67    6.47
   2   1   5   79.56    5.82
  -3  -1  -5   11.48    2.52
   3   1   5    7.03    2.03
  -3  -1  -5    4.13    1.99
   4   1   5   35.65    3.80
  -4  -1  -5   26.76    3.64
  -4  -1  -5   40.43    4.33
  -5  -1  -5   11.55    2.92
   5   1   5   11.90    2.91
  -5  -1  -5   18.38    3.76
  -6  -1  -5   89.50    7.89
  -6  -1  -5   72.25    7.12
   6   1   5   80.23    7.01
  -7  -1  -5   66.55    7.13
   7   1   5   66.93    6.77
  -7  -1  -5   63.16    6.65
   8   1   5   47.61    5.80
  -8  -1  -5   50.59    6.16
  -8  -1  -5   46.16    5.64
  -9  -1  -5   45.77    6.14
   9   1   5   47.82    6.30
  -9  -1  -5   39.86    6.76
  10   1   5   10.28    4.15
 -10  -1  -5   16.24    5.03
  11   1   5   21.93    5.20
 -11  -1  -5   21.82    5.66
  11   1   5   23.77    5.50
  12   1   5   41.29    7.62
 -12  -1  -5   41.82    8.53
  14  -2  -5   43.79    7.17
 -14   2   5   29.65    6.97
 -13   2   5    1.70    3.86
  13  -2  -5    2.65    3.80
 -12   2   5   25.09    5.98
  12  -2  -5   13.39    4.09
  11  -2  -5   93.86    8.79
  11  -2  -5  103.17    8.62
 -10   2   5   34.92    6.05
  10  -2  -5   25.65    4.46
  10  -2  -5   23.36    4.47
   9  -2  -5   10.89    3.20
   9  -2  -5   12.55    3.44
  -9   2   5   12.50    4.37
   8  -2  -5   10.95    2.98
  -8   2   5   10.56    3.70
   8  -2  -5    8.19    2.61
   7  -2  -5   62.36    5.53
  -7   2   5   78.92    7.17
   7  -2  -5   71.20    6.00
   6  -2  -5    0.64    1.31
   6  -2  -5    2.68    1.76
  -6   2   5    2.77    2.34
  -5   2   5  652.87   39.69
   5  -2  -5  613.86   36.00
   5  -2  -5  652.93   37.54
   4  -2  -5  137.15    8.43
   4  -2  -5  126.89    8.87
  -4   2   5  128.64    9.39
   3  -2  -5  362.34   20.97
  -3   2   5  379.60   23.21
   3  -2  -5  362.46   21.95
   2  -2  -5  112.64    7.24
   2  -2  -5  106.01    7.36
  -2   2   5  114.29    7.82
   2  -2  -5  105.89    6.93
   1  -2  -5   42.61    3.65
   1  -2  -5   39.71    3.24
   1  -2  -5   42.29    3.64
   1  -2  -5   39.18    3.43
   0  -2  -5   54.99    4.13
   0  -2  -5   57.89    4.53
   0  -2  -5   56.74    4.12
   0  -2  -5   52.60    4.60
   1   2   5  227.42   12.83
  -1  -2  -5  212.43   14.60
  -1  -2  -5  226.32   13.44
   1   2   5  226.02   13.52
  -1  -2  -5  242.83   14.86
  -2  -2  -5  181.06   12.56
   2   2   5  180.72   11.12
   2   2   5  198.86   11.74
  -2  -2  -5  195.50   12.82
  -3  -2  -5  113.77    8.73
   3   2   5  107.46    7.91
  -3  -2  -5  123.01    8.88
   4   2   5    4.35    2.04
  -4  -2  -5    1.86    1.92
  -4  -2  -5    4.25    2.17
  -5  -2  -5   41.98    5.54
   5   2   5   54.76    5.48
  -5  -2  -5   56.31    5.69
  -6  -2  -5   37.01    5.12
  -6  -2  -5   34.87    5.53
   6   2   5   44.19    5.00
  -7  -2  -5   71.60    8.14
   7   2   5   91.22    7.87
  -7  -2  -5   83.37    7.85
   8   2   5    6.03    3.55
  -8  -2  -5    7.47    3.40
  -8  -2  -5    5.72    3.24
  -9  -2  -5   83.20    8.15
  -9  -2  -5   64.11    8.08
   9   2   5   65.13    7.89
 -10  -2  -5   85.13    9.55
  10   2   5   71.97    8.46
 -10  -2  -5   71.99    8.22
  11   2   5   43.25    7.32
 -11  -2  -5   31.63    6.72
 -12  -2  -5    7.97    5.40
  12   2   5    3.72    4.11
 -14   3   5   11.79    5.35
  14  -3  -5    8.97    4.47
  13  -3  -5    2.13    3.39
 -13   3   5    1.16    4.22
  12  -3  -5    1.72    3.44
 -12   3   5    2.87    4.30
  11  -3  -5    2.01    3.02
  11  -3  -5   -2.04    2.78
 -11   3   5   -1.43    3.34
  10  -3  -5   62.18    6.24
  10  -3  -5   57.54    6.21
 -10   3   5   63.14    7.27
   9  -3  -5   15.04    3.66
   9  -3  -5   20.50    3.98
  -9   3   5   13.25    4.22
   8  -3  -5   -0.60    2.24
   8  -3  -5    0.37    2.17
  -8   3   5   -0.07    2.48
   7  -3  -5   99.57    7.52
   7  -3  -5   89.77    6.98
  -7   3   5   85.68    8.08
  -6   3   5   -0.19    1.97
   6  -3  -5    1.98    1.34
   6  -3  -5    3.01    1.79
   5  -3  -5   58.09    4.68
  -5   3   5   54.88    5.16
   5  -3  -5   57.61    5.07
  -4   3   5  187.05   12.27
   4  -3  -5  178.27   11.14
   4  -3  -5  167.77   11.59
   4  -3  -5  181.76   10.99
   3  -3  -5  107.99    7.55
  -3   3   5  114.76    7.93
   3  -3  -5  105.75    7.12
   3  -3  -5  106.49    7.24
   2  -3  -5    7.50    1.74
   2  -3  -5    9.42    1.91
  -2   3   5    9.79    2.00
   2  -3  -5   11.63    2.08
   1  -3  -5  504.60   28.67
   1  -3  -5  502.03   29.60
   1  -3  -5  512.61   30.89
   1  -3  -5  509.61   31.09
   0  -3  -5  285.94   16.96
   0  -3  -5  267.12   16.59
   0  -3  -5  295.46   18.14
   0  -3  -5  285.55   17.96
   1   3   5   78.10    5.93
  -1  -3  -5   79.32    6.03
   1   3   5   78.59    5.61
   1   3   5   80.03    5.54
   2   3   5  313.95   18.01
   2   3   5  289.59   17.62
  -2  -3  -5  335.67   19.42
  -2  -3  -5  258.16   19.35
   3   3   5   14.48    2.97
  -3  -3  -5   14.80    3.30
  -3  -3  -5   23.77    3.29
   3   3   5   16.14    1.80
  -4  -3  -5  103.00    9.25
  -4  -3  -5  136.76   10.04
   4   3   5  125.25    8.95
  -5  -3  -5  138.18   10.94
  -5  -3  -5  136.51   10.98
   5   3   5  139.82   10.33
   6   3   5   51.90    6.05
  -6  -3  -5   51.62    6.10
  -6  -3  -5   58.21    6.64
  -7  -3  -5   -0.72    2.90
  -7  -3  -5   -1.82    2.57
   7   3   5    2.44    2.99
  -8  -3  -5    7.69    3.84
  -8  -3  -5    2.52    3.27
   8   3   5    5.84    3.64
   9   3   5    3.55    3.49
  -9  -3  -5    3.79    3.98
  -9  -3  -5    5.51    4.02
  10   3   5   10.03    4.47
 -10  -3  -5   15.43    5.04
 -10  -3  -5   19.99    5.59
 -11  -3  -5   13.92    5.34
  11   3   5   28.82    6.44
 -11  -3  -5   20.61    6.64
 -14   4   5   13.88    5.52
  14  -4  -5    2.44    3.86
  13  -4  -5   27.00    5.31
 -13   4   5   29.84    6.95
 -12   4   5    3.01    3.55
 -12   4   5    2.64    3.51
  12  -4  -5    2.51    3.09
 -11   4   5   -2.90    3.65
 -11   4   5    2.44    3.03
  11  -4  -5    1.67    2.94
 -10   4   5   44.99    6.43
  10  -4  -5   42.76    5.50
  -9   4   5   19.19    4.78
   9  -4  -5   19.51    4.14
   9  -4  -5   22.49    4.03
   8  -4  -5   17.73    3.72
   8  -4  -5   12.99    3.08
  -8   4   5   10.00    3.64
   7  -4  -5    6.31    2.39
   7  -4  -5    4.10    2.43
  -7   4   5    1.20    2.60
   6  -4  -5   37.93    4.22
   6  -4  -5   41.59    3.98
  -6   4   5   35.09    4.49
   5  -4  -5  628.61   37.01
  -5   4   5  621.98   38.71
   5  -4  -5  613.55   35.51
   5  -4  -5  628.57   36.89
   4  -4  -5  222.80   13.92
   4  -4  -5  213.81   14.57
   4  -4  -5  238.59   14.20
  -4   4   5  233.29   15.17
   3  -4  -5    0.63    1.30
   3  -4  -5    4.46    1.51
   3  -4  -5    3.02    1.32
  -3   4   5    3.65    1.69
  -2   4   5   25.28    3.02
   2  -4  -5   22.42    3.04
   2  -4  -5   31.60    3.08
   2  -4  -5   28.22    2.98
   1  -4  -5  512.40   31.89
   1  -4  -5  515.38   29.75
   1  -4  -5  528.68   31.98
  -1   4   5  527.69   30.78
   0  -4  -5  112.41    8.18
   0   4   5  100.27    7.45
   0  -4  -5  117.25    7.62
  -1  -4  -5   21.11    3.47
   1   4   5   16.53    2.73
   1   4   5   18.58    2.98
   1   4   5   19.81    2.69
  -1  -4  -5   18.79    2.56
  -2  -4  -5  111.98    8.57
   2   4   5  129.27    8.63
  -2  -4  -5  109.17    8.98
   2   4   5  119.32    7.71
  -3  -4  -5    0.78    1.95
   3   4   5    0.35    1.02
  -3  -4  -5    1.94    1.75
   3   4   5   -0.54    1.81
   4   4   5  168.58   12.04
  -4  -4  -5  159.28   12.46
  -4  -4  -5  187.64   13.25
  -5  -4  -5  158.21   12.59
   5   4   5  166.16   11.81
  -6  -4  -5    5.44    3.39
  -6  -4  -5    7.33    3.28
   6   4   5    5.35    3.29
  -7  -4  -5    9.17    3.68
  -7  -4  -5    2.12    3.13
   7   4   5    7.41    3.60
   8   4   5   21.18    4.95
  -8  -4  -5   20.35    5.01
  -8  -4  -5   13.65    4.06
  -9  -4  -5    6.07    3.51
   9   4   5    1.09    3.76
  -9  -4  -5    0.93    3.57
  10   4   5    0.05    3.52
 -10  -4  -5    0.96    4.29
 -10  -4  -5    4.88    4.38
  11   4   5    7.09    4.94
 -11  -4  -5   -2.98    4.94
 -11  -4  -5   -5.04    4.27
 -15   5   5   14.14    4.96
  14  -5  -5    7.16    4.18
 -14   5   5   10.24    4.99
  13  -5  -5   24.43    5.25
 -13   5   5   45.89    8.25
  12  -5  -5   15.92    4.35
 -12   5   5   20.79    4.75
 -12   5   5   10.90    4.37
 -11   5   5   37.78    6.93
 -11   5   5   42.17    6.45
  11  -5  -5   40.54    5.49
 -10   5   5   66.15    7.27
  10  -5  -5   87.18    7.58
 -10   5   5   74.93    8.12
  -9   5   5  108.57    9.16
  -9   5   5  101.98    9.41
   9  -5  -5   99.71    8.44
   8  -5  -5   63.49    5.62
  -8   5   5   34.55    5.61
   7  -5  -5    3.10    2.02
  -7   5   5    4.79    2.69
   6  -5  -5   14.70    1.80
   6  -5  -5   14.81    3.05
  -6   5   5   17.83    3.48
   5  -5  -5    2.29    1.49
  -5   5   5    3.42    2.04
   5  -5  -5    3.26    1.21
  -4   5   5   -1.10    1.46
   4  -5  -5    2.41    1.42
   4  -5  -5    0.91    1.30
  -4   5   5    2.90    2.12
  -3   5   5   91.65    6.47
   3  -5  -5   95.47    6.42
   3  -5  -5   68.16    6.13
   2  -5  -5  379.37   23.61
  -2   5   5  378.40   22.99
  -2   5   5  366.57   23.50
   2  -5  -5  380.58   22.13
   1  -5  -5   71.42    5.81
  -1   5   5   69.33    5.55
   1  -5  -5   57.54    5.26
   1  -5  -5   66.39    5.18
   0  -5  -5    6.61    1.85
   0  -5  -5   11.30    2.44
   0  -5  -5   14.38    2.90
   0   5   5   15.62    2.61
   1   5   5    0.04    1.76
   1   5   5   -0.65    1.66
  -1  -5  -5    2.74    1.47
   1   5   5    3.64    1.82
  -1  -5  -5   -0.28    1.61
  -2  -5  -5    1.23    1.62
  -2  -5  -5    0.46    1.93
   2   5   5    1.70    1.97
   2   5   5    0.71    1.53
  -3  -5  -5   42.15    4.46
   3   5   5   33.64    4.78
  -3  -5  -5   41.97    5.20
   3   5   5   39.90    3.66
  -4  -5  -5   48.18    6.09
   4   5   5   81.72    6.78
  -4  -5  -5   64.82    6.36
  -5  -5  -5   -0.41    2.52
  -5  -5  -5   -0.83    2.81
   5   5   5    1.34    2.60
   6   5   5   35.21    5.97
  -6  -5  -5   35.25    6.33
  -6  -5  -5   43.36    6.66
   7   5   5   60.80    6.94
  -7  -5  -5   27.73    5.72
  -7  -5  -5   55.20    6.78
  -8  -5  -5    3.57    3.72
  -8  -5  -5    1.07    4.27
   8   5   5    5.74    4.31
  -9  -5  -5    8.67    5.15
  -9  -5  -5    3.72    4.25
   9   5   5   11.92    4.37
 -10  -5  -5    5.07    4.48
  10   5   5   -0.98    3.98
 -10  -5  -5    0.71    4.11
 -11  -5  -5   18.22    5.61
 -11  -5  -5    5.16    5.96
 -15   6   5   14.69    5.31
  14  -6  -5   61.77    7.77
 -14   6   5   78.97    9.51
  13  -6  -5   27.19    5.37
 -13   6   5   29.04    7.13
 -13   6   5   30.95    6.41
 -12   6   5   35.67    6.33
 -12   6   5   28.93    6.29
  12  -6  -5   28.36    5.30
  11  -6  -5    7.65    2.90
 -11   6   5    0.51    3.47
 -11   6   5    4.55    3.82
  10  -6  -5    2.14    2.63
 -10   6   5   -1.84    2.82
 -10   6   5    1.86    3.15
  -9   6   5    3.24    3.15
   9  -6  -5    2.67    2.30
  -9   6   5    0.54    2.90
  -8   6   5   12.71    3.85
  -8   6   5    6.94    3.25
   8  -6  -5    7.20    2.81
  -7   6   5   -0.75    2.56
  -7   6   5    1.14    2.50
   7  -6  -5    1.61    2.13
  -6   6   5  123.20    9.25
  -6   6   5  118.91    8.86
   6  -6  -5   90.24    7.91
   5  -6  -5  167.01   11.01
  -5   6   5  141.85   11.37
  -5   6   5  157.50   11.25
   5  -6  -5  162.48   10.55
  -4   6   5   56.99    5.03
   4  -6  -5   37.96    4.57
  -4   6   5   67.82    5.93
   4  -6  -5   63.39    5.03
   3  -6  -5    7.66    2.19
   3  -6  -5   11.25    2.47
  -3   6   5    7.78    2.60
  -3   6   5   10.09    2.30
  -2   6   5   10.96    2.26
   2  -6  -5   16.46    3.03
  -2   6   5   14.70    3.12
   2  -6  -5   22.48    3.07
  -1   6   5   -0.91    1.95
   1  -6  -5   -0.61    1.17
   1  -6  -5    1.23    1.60
   1  -6  -5    1.32    1.56
   0  -6  -5   26.54    3.57
   0   6   5   22.59    3.55
   0  -6  -5   20.40    2.93
   0  -6  -5   20.44    3.79
  -1  -6  -5   48.28    4.18
   1   6   5   43.16    4.37
  -1  -6  -5   22.94    4.51
   1   6   5   43.84    4.48
   1   6   5   39.57    4.56
  -2  -6  -5   23.81    3.48
  -2  -6  -5   32.78    4.50
   2   6   5   25.58    3.38
   2   6   5   25.75    4.20
   3   6   5    0.43    2.45
  -3  -6  -5    0.07    2.57
  -3  -6  -5    1.15    1.64
  -4  -6  -5    0.44    2.63
   4   6   5    0.03    2.30
  -4  -6  -5    3.11    2.38
  -5  -6  -5   61.94    6.56
  -5  -6  -5   46.93    6.59
   5   6   5   62.35    6.78
  -6  -6  -5    9.98    3.63
  -6  -6  -5    2.07    3.85
   6   6   5    7.42    3.64
  -7  -6  -5  103.41    9.96
   7   6   5   85.87    9.17
  -7  -6  -5   81.85    9.29
   8   6   5    8.22    4.38
  -8  -6  -5   11.06    4.74
  -8  -6  -5   13.95    5.15
  -9  -6  -5    8.29    4.58
   9   6   5   -1.09    3.80
 -10  -6  -5    9.98    5.79
 -15   7   5   31.70    7.21
  14  -7  -5    2.69    3.49
 -14   7   5    4.91    4.30
 -13   7   5    0.08    4.24
 -13   7   5    1.38    4.66
  13  -7  -5    2.89    3.29
 -12   7   5   -0.09    3.58
  12  -7  -5    2.48    2.42
 -12   7   5    5.63    4.43
  11  -7  -5   28.12    5.16
 -11   7   5   26.14    5.50
 -11   7   5   25.16    5.75
 -10   7   5  145.95   12.05
  10  -7  -5  133.99   10.71
 -10   7   5  123.89   11.19
  -9   7   5   85.81    8.38
   9  -7  -5   89.19    8.02
  -9   7   5   92.30    8.66
   8  -7  -5   96.19    7.87
  -8   7   5   76.01    7.84
  -8   7   5   79.59    8.06
  -7   7   5  197.66   15.35
   7  -7  -5  226.08   14.70
  -7   7   5  242.18   15.75
   6  -7  -5   23.44    3.98
  -6   7   5   12.36    3.61
  -6   7   5   14.24    3.36
   5  -7  -5    9.38    2.88
  -5   7   5    9.84    3.28
   5  -7  -5    8.67    2.32
  -5   7   5    6.11    2.50
  -4   7   5   20.33    3.22
   4  -7  -5   22.34    3.11
  -4   7   5   21.90    4.16
   4  -7  -5   26.88    3.95
   3  -7  -5  660.17   39.95
  -3   7   5  649.95   39.02
  -3   7   5  662.02   39.86
   3  -7  -5  621.57   37.44
  -2   7   5 1508.03   88.83
   2  -7  -5 1490.89   82.57
   2  -7  -5 1442.27   88.51
   1  -7  -5  464.06   28.71
  -1   7   5  490.54   29.49
   1  -7  -5  495.64   30.74
   0   7   5  203.77   14.00
   0  -7  -5  237.56   14.78
   0  -7  -5  219.15   15.81
   0   7   5  225.75   14.85
   0   7   5  227.81   15.00
  -1  -7  -5   84.78    7.68
   1   7   5   76.15    6.47
   1   7   5   63.48    6.79
   1   7   5   63.05    6.39
  -1  -7  -5   82.56    6.31
   2   7   5  294.36   18.89
  -2  -7  -5  300.45   19.08
   2   7   5  289.54   18.09
  -2  -7  -5  268.89   19.87
  -3  -7  -5  387.83   26.87
   3   7   5  401.73   25.26
  -3  -7  -5  416.82   26.18
   4   7   5  217.89   15.73
  -4  -7  -5  232.02   16.96
  -5  -7  -5   79.93    8.90
   5   7   5   77.21    7.95
   6   7   5    6.60    4.03
  -6  -7  -5   10.83    4.48
   7   7   5   32.37    6.67
  -7  -7  -5   31.99    6.75
   8   7   5   10.70    4.78
  -8  -7  -5    8.56    4.65
  -9  -7  -5    1.55    4.78
   9   7   5   -2.77    3.89
 -14   8   5   11.26    5.78
  14  -8  -5    1.38    3.88
 -14   8   5   13.01    4.94
  13  -8  -5   18.76    4.72
 -13   8   5   19.43    6.03
 -13   8   5    8.30    5.51
 -12   8   5   -2.28    4.04
  12  -8  -5    6.38    3.34
 -12   8   5    6.59    4.08
  11  -8  -5   40.02    5.81
 -11   8   5   39.84    6.97
 -11   8   5   46.43    6.67
  10  -8  -5   87.62    8.23
 -10   8   5   86.90    8.91
 -10   8   5   87.44    9.12
  -9   8   5    0.64    3.06
  -9   8   5    0.67    2.96
   9  -8  -5    2.12    2.84
  -8   8   5   21.54    4.60
  -8   8   5   15.50    4.47
   8  -8  -5   21.08    4.25
  -7   8   5    0.43    2.56
  -7   8   5    2.81    2.44
   7  -8  -5    2.07    2.51
  -6   8   5    5.95    2.57
  -6   8   5    7.60    3.42
   6  -8  -5    8.74    2.99
  -5   8   5   59.04    5.32
  -5   8   5   60.03    6.38
   5  -8  -5   43.38    4.79
   5  -8  -5   56.17    5.55
  -4   8   5  165.37   12.86
  -4   8   5  176.68   11.87
   4  -8  -5  172.36   12.15
   3  -8  -5    2.23    2.28
   3  -8  -5    1.24    2.05
  -3   8   5    3.75    2.78
   2  -8  -5   47.26    5.42
  -2   8   5   44.60    5.43
   2  -8  -5   50.30    5.36
  -1   8   5  168.35   12.47
   1  -8  -5  178.65   13.11
   1  -8  -5  180.11   12.40
   0   8   5    2.44    2.52
   0   8   5    1.08    2.30
   0  -8  -5    3.26    2.61
   0   8   5    0.46    2.15
   1   8   5    3.62    2.45
  -1  -8  -5    5.56    3.06
   1   8   5    0.68    2.12
   1   8   5    6.20    2.63
  -2  -8  -5   24.21    5.06
   2   8   5   28.32    4.93
   3   8   5   -1.68    2.52
  -3  -8  -5   -1.46    2.66
   4   8   5    7.77    3.76
  -4  -8  -5    7.83    3.83
  -5  -8  -5   77.47    8.58
   5   8   5   63.46    7.82
  -6  -8  -5   12.17    4.68
   6   8   5    8.14    4.24
   7   8   5  105.25   10.93
  -7  -8  -5  114.18   11.56
  -8  -8  -5    5.30    4.89
   8   8   5   15.67    5.55
 -14   9   5    8.46    6.59
  13  -9  -5    9.55    4.41
 -13   9   5   -1.36    4.94
  12  -9  -5   10.71    4.28
 -12   9   5   13.16    4.95
 -11   9   5   13.26    5.36
  11  -9  -5    9.69    4.00
 -10   9   5    5.46    4.09
  10  -9  -5    5.36    2.87
  -9   9   5   -5.29    3.04
   9  -9  -5    3.16    2.70
   8  -9  -5   29.88    5.25
  -8   9   5   33.89    6.21
  -7   9   5    7.88    3.92
   7  -9  -5    3.77    2.53
  -6   9   5   23.47    5.08
   6  -9  -5   35.08    4.78
   5  -9  -5   41.90    4.78
  -5   9   5   45.29    6.25
   5  -9  -5   60.59    5.93
   4  -9  -5  141.46   10.50
  -4   9   5  134.58   11.16
  -3   9   5   25.92    4.88
   3  -9  -5   21.87    4.35
   3  -9  -5   25.69    4.37
   2  -9  -5   18.34    4.12
  -2   9   5   13.40    3.82
   2  -9  -5   10.49    3.30
  -1   9   5   71.40    7.19
   1  -9  -5   86.59    7.92
   1  -9  -5   84.71    7.68
   0   9   5    3.95    2.93
   0   9   5    9.72    3.29
   0  -9  -5   10.53    3.71
   0   9   5    8.70    3.25
   1   9   5   69.24    6.77
   1   9   5   56.59    6.72
  -1  -9  -5   61.92    7.21
   2   9   5   -0.57    2.87
  -2  -9  -5   -0.84    2.88
  -3  -9  -5   12.77    4.30
   3   9   5   15.40    4.51
  -4  -9  -5   65.83    7.71
   4   9   5   54.56    6.99
   5   9   5   -3.98    2.99
  -5  -9  -5   -2.96    3.08
   6   9   5    1.79    3.85
  -6  -9  -5    3.32    3.87
  -7  -9  -5    0.45    4.77
   7   9   5   -3.69    4.32
 -14  10   5   10.27    6.15
  13 -10  -5   18.08    5.32
 -13  10   5    6.89    5.36
 -12  10   5    7.91    5.44
  12 -10  -5    1.73    3.54
 -11  10   5   44.21    8.06
  11 -10  -5   62.13    6.99
 -10  10   5    9.23    4.60
  10 -10  -5    8.87    3.17
  -9  10   5    1.79    3.59
   9 -10  -5   -0.60    2.88
   8 -10  -5   48.42    5.78
  -8  10   5   24.55    5.69
   7 -10  -5    4.20    2.91
  -7  10   5    5.65    4.02
  -6  10   5    4.02    3.23
   6 -10  -5    5.15    2.32
   5 -10  -5    9.04    3.08
   5 -10  -5   10.60    3.12
  -5  10   5    8.12    4.00
   4 -10  -5   14.17    3.73
   4 -10  -5   13.64    3.27
  -4  10   5    8.74    3.80
   3 -10  -5    1.17    2.36
   3 -10  -5   -3.04    2.55
  -3  10   5   -0.26    2.91
   2 -10  -5   23.01    4.76
  -2  10   5   17.68    4.60
   2 -10  -5   22.96    4.36
  -1  10   5   61.99    6.79
   1 -10  -5   61.99    7.14
   0 -10  -5    9.91    4.28
   0  10   5    2.81    2.99
   0  10   5    2.89    2.99
   0  10   5    5.03    3.06
   1  10   5   31.67    5.53
   1  10   5   31.62    5.67
  -1 -10  -5   35.98    6.21
  -2 -10  -5    3.24    2.83
   2  10   5    2.57    2.99
   3  10   5    1.39    3.36
  -3 -10  -5   -0.52    3.38
   4  10   5    0.88    3.69
  -4 -10  -5    8.41    4.09
   5  10   5    3.60    4.04
  -5 -10  -5   -2.74    3.83
   6  10   5   -1.85    3.60
 -13  11   5   18.27    6.58
 -12  11   5    3.13    4.73
  12 -11  -5    6.40    3.45
  11 -11  -5    5.81    3.92
 -11  11   5   11.21    4.87
  10 -11  -5   36.40    6.11
 -10  11   5   43.10    7.59
   9 -11  -5   13.87    3.95
  -9  11   5   19.76    5.61
  -8  11   5   -3.22    3.39
   8 -11  -5    1.53    2.70
  -7  11   5    9.80    4.49
   7 -11  -5   14.24    3.27
   6 -11  -5    0.10    2.30
  -6  11   5    3.67    3.65
  -5  11   5    3.73    3.22
   5 -11  -5    0.02    2.04
  -4  11   5    9.12    4.07
   4 -11  -5   10.58    3.91
   4 -11  -5    6.97    2.96
   3 -11  -5   57.90    7.11
   3 -11  -5   59.52    6.67
  -3  11   5   61.64    7.07
   2 -11  -5   78.20    7.84
   2 -11  -5   88.16    8.71
  -2  11   5   86.35    8.65
  -1  11   5   10.77    3.83
   1 -11  -5    7.59    3.64
  -1  11   5    8.22    3.84
  -1  11   5    6.43    3.29
   0  11   5   20.10    4.77
   0 -11  -5   26.81    5.80
   0  11   5   13.01    4.39
  -1 -11  -5    2.13    3.17
   1  11   5   -0.28    2.95
   1  11   5   -0.05    3.03
   2  11   5    1.79    2.98
  -2 -11  -5    1.54    3.54
   3  11   5   -0.72    3.43
  -3 -11  -5    3.40    3.70
  -4 -11  -5    1.42    4.20
   4  11   5    5.26    4.42
  11 -12  -5   20.39    5.36
 -11  12   5    6.84    5.05
 -10  12   5   22.83    6.14
   9 -12  -5   12.15    4.28
  -9  12   5    5.21    4.58
  -8  12   5    0.86    3.64
   8 -12  -5    8.52    2.77
  -7  12   5    9.66    4.27
   7 -12  -5    7.07    3.57
   6 -12  -5   -2.01    2.33
  -6  12   5    1.63    3.71
  -5  12   5    4.50    4.13
   5 -12  -5    1.39    2.85
  -4  12   5    4.15    4.04
   4 -12  -5   15.02    3.96
   4 -12  -5    9.66    4.30
   3 -12  -5   15.55    4.04
   3 -12  -5    6.52    4.27
  -3  12   5    8.31    4.39
  -2  12   5   21.58    5.32
   2 -12  -5   14.29    3.97
  -1  12   5   40.10    6.63
   1 -12  -5   44.72    6.65
  -1  12   5   29.53    5.53
   0 -12  -5    9.22    4.05
   0  12   5    8.15    4.14
   0  12   5   14.59    4.56
  -1 -12  -5   21.05    5.81
   1  12   5   31.08    6.17
  -2 -12  -5    7.30    4.25
   2  12   5   11.87    4.55
   3  12   5   43.98    7.87
  -3 -12  -5   44.77    7.92
 -10  13   5   64.28    8.99
  10 -13  -5   55.34    7.55
  -9  13   5    4.85    4.76
   9 -13  -5    4.88    4.08
   8 -13  -5   18.44    4.79
  -8  13   5   17.12    5.79
   7 -13  -5   -4.86    2.76
  -7  13   5    1.19    3.81
  -6  13   5    5.64    3.96
   6 -13  -5    0.37    3.28
   5 -13  -5    7.80    3.82
  -5  13   5   10.36    3.94
  -4  13   5    0.90    3.88
   4 -13  -5    4.55    2.28
   3 -13  -5   45.96    6.63
  -3  13   5   39.21    7.20
   3 -13  -5   46.50    7.18
  -2  13   5   14.27    5.11
  -2  13   5   20.14    5.51
  -2  13   5   13.72    4.98
   2 -13  -5   17.81    5.39
  -1  13   5   22.61    5.39
  -1  13   5   21.23    5.40
   1 -13  -5   20.97    5.95
   0  13   5   18.66    5.38
   0 -13  -5   23.26    6.23
   0  13   5   19.51    5.58
  -1 -13  -5   26.62    6.69
   1  13   5   15.17    5.10
   8 -14  -5    2.74    3.87
  -8  14   5    4.60    4.10
  -7  14   5    7.65    4.53
   7 -14  -5    1.54    3.94
  -6  14   5    6.89    4.74
   6 -14  -5    4.46    4.42
   5 -14  -5    5.60    4.32
  -5  14   5   -3.59    3.73
   4 -14  -5   42.29    7.12
  -4  14   5   36.09    7.40
  -3  14   5   61.44    8.98
  -3  14   5   39.34    7.85
  -3  14   5   46.07    7.77
   3 -14  -5   58.08    9.07
  -2  14   5   53.38    6.95
   2 -14  -5   69.70    8.40
  -2  14   5   45.64    7.93
   1 -14  -5    8.25    4.62
  -5  15   5   -1.88    4.74
   0  16  -6   12.02    5.87
   0  16  -6    0.46    4.68
  -1  16  -6   26.00    6.18
  -1  16  -6   15.64    5.47
  -1  16  -6   31.58    7.24
  -2  16  -6   42.33    7.78
   2 -16   6   35.93    7.01
  -2  16  -6   34.86    7.45
  -2  16  -6   28.19    6.51
  -3  16  -6   27.77    5.96
  -3  16  -6   13.63    5.59
  -3  16  -6   15.62    5.42
   3 -16   6   19.59    6.13
   4 -16   6    3.98    4.44
   4 -16   6    2.54    4.66
  -4  16  -6   -2.07    4.69
  -5  16  -6    5.06    4.89
   5 -16   6    4.72    4.66
   5 -16   6   12.34    4.49
   6 -16   6    2.50    4.39
   6 -16   6   -2.76    4.14
  -6  16  -6    2.29    4.36
   7 -16   6    4.48    5.19
   8 -16   6    1.75    4.75
   2  15  -6   -1.51    4.31
  -1 -15   6   13.41    5.10
   1  15  -6    7.09    4.47
   1  15  -6    4.23    5.13
   0 -15   6    2.24    3.81
   0  15  -6    9.38    4.49
   0  15  -6    4.27    5.03
   0  15  -6    1.13    4.16
   1 -15   6   23.02    5.44
  -1  15  -6   22.60    5.40
  -1  15  -6   21.46    5.51
  -1  15  -6   17.09    5.94
  -2  15  -6   14.72    5.43
  -2  15  -6    7.89    4.35
  -2  15  -6    2.28    3.69
   2 -15   6    3.50    4.38
   3 -15   6   21.54    5.50
  -3  15  -6   19.50    6.01
   3 -15   6   19.65    5.56
   4 -15   6   31.25    6.58
  -4  15  -6   31.76    6.98
   4 -15   6   36.15    6.78
   5 -15   6   26.64    6.13
  -5  15  -6   20.33    6.05
   5 -15   6   16.85    5.10
   6 -15   6    3.04    4.05
  -6  15  -6    8.83    4.65
   6 -15   6    7.08    4.32
   7 -15   6   10.86    4.83
  -7  15  -6    7.72    5.24
  -8  15  -6   12.17    5.99
   8 -15   6    6.45    4.63
  -9  15  -6    9.38    4.71
   9 -15   6    4.81    4.68
  10 -15   6    3.16    5.21
   4  14  -6   -1.25    4.55
  -3 -14   6   12.54    4.94
   3  14  -6    6.17    4.48
  -2 -14   6   22.72    6.00
   2  14  -6   14.58    5.03
   1  14  -6   65.98    8.07
   1  14  -6   70.24    9.02
  -1 -14   6   78.22    8.88
   0 -14   6   13.68    4.56
   0  14  -6   12.27    4.75
   0  14  -6    6.76    4.65
   0  14  -6   12.07    4.33
   1 -14   6    1.18    3.41
  -1  14  -6    8.96    3.81
  -1  14  -6    2.58    4.12
  -1  14  -6    2.04    3.26
   2 -14   6   14.87    4.93
  -2  14  -6   18.13    5.81
  -2  14  -6   19.05    4.66
  -2  14  -6   22.45    5.03
  -3  14  -6   41.94    7.68
   3 -14   6   41.48    6.97
   3 -14   6   32.14    6.14
   4 -14   6   29.73    5.93
  -4  14  -6   29.22    6.30
   4 -14   6   23.28    5.56
  -5  14  -6   43.64    7.64
   5 -14   6   49.91    6.62
   5 -14   6   42.49    7.02
  -6  14  -6   92.30    9.88
   6 -14   6   82.80    8.60
   6 -14   6   83.76    9.20
   7 -14   6   15.28    5.21
   7 -14   6   12.31    4.59
  -7  14  -6   15.14    4.64
  -8  14  -6   -0.84    3.90
   8 -14   6    7.12    3.83
   9 -14   6    0.64    4.25
  -9  14  -6    5.39    4.61
 -10  14  -6    4.49    5.01
  10 -14   6   13.59    4.59
  11 -14   6   -6.54    4.06
 -11  14  -6    3.53    5.45
  -5 -13   6  -10.81    4.47
   5  13  -6   -2.03    4.17
   4  13  -6   11.32    4.61
  -4 -13   6   -1.56    4.38
   3  13  -6    1.93    4.09
  -3 -13   6    1.99    3.98
   2  13  -6    9.74    4.74
   2  13  -6   10.31    4.24
  -2 -13   6   20.36    5.10
   1  13  -6   10.22    4.38
  -1 -13   6   -0.94    3.00
   1  13  -6    4.54    3.47
   0  13  -6   17.12    4.46
   0  13  -6   18.44    4.99
   0 -13   6   15.13    4.74
   0  13  -6   15.29    4.10
  -1  13  -6   92.36    9.67
  -1  13  -6   86.46    8.33
  -1  13  -6   88.13    8.19
   1 -13   6   74.56    8.68
   2 -13   6    0.30    3.16
  -2  13  -6    1.74    4.06
   2 -13   6    1.46    3.62
   3 -13   6  113.44   10.57
   3 -13   6  116.42   10.13
  -3  13  -6  114.49   10.83
  -4  13  -6    8.31    4.43
   4 -13   6   10.42    4.11
   4 -13   6   11.47    4.30
  -5  13  -6    1.48    3.70
   5 -13   6   -1.80    3.19
   5 -13   6    0.06    3.37
   6 -13   6    2.02    3.40
   6 -13   6    4.66    3.47
  -6  13  -6    5.99    3.30
   7 -13   6   19.94    4.86
   7 -13   6   17.64    4.86
  -7  13  -6    2.70    4.08
  -8  13  -6    6.63    4.30
   8 -13   6    5.29    4.32
  -9  13  -6   14.76    4.92
   9 -13   6    3.65    4.34
 -10  13  -6    3.49    4.17
  10 -13   6   -3.79    3.45
 -11  13  -6    4.74    4.54
  11 -13   6   -1.44    4.26
  12 -13   6    2.32    4.81
 -12  13  -6    4.84    5.36
   7  12  -6    0.69    4.62
   6  12  -6    3.84    4.26
  -6 -12   6    1.56    5.04
   5  12  -6    5.49    3.78
  -5 -12   6    2.39    4.57
   4  12  -6    1.76    3.55
  -3 -12   6   13.01    4.82
   3  12  -6   26.12    5.14
   3  12  -6   22.93    5.17
   2  12  -6   14.38    4.83
   2  12  -6   17.63    4.53
  -2 -12   6   14.97    4.61
  -1 -12   6    3.23    3.46
   1  12  -6    3.79    3.11
   1  12  -6   -0.15    3.50
   1  12  -6    5.09    3.08
   0  12  -6    4.33    2.85
   0  12  -6    0.68    3.24
   0 -12   6    2.02    3.13
   0  12  -6    3.82    2.96
  -1  12  -6   30.64    5.02
  -1  12  -6   24.51    5.06
   1 -12   6   28.66    5.17
  -1  12  -6   23.49    5.48
  -2  12  -6   89.07    9.27
   2 -12   6   96.90    8.44
   2 -12   6   90.86    8.98
   3 -12   6    5.93    3.49
  -3  12  -6    7.44    3.93
   3 -12   6    3.24    2.92
   4 -12   6   19.50    4.34
   4 -12   6   23.17    4.94
  -4  12  -6   11.71    4.40
   5 -12   6    5.49    2.69
  -5  12  -6    1.78    2.42
   5 -12   6   -0.56    2.68
   6 -12   6   20.29    4.69
   6 -12   6   23.98    4.90
  -6  12  -6   21.04    5.27
   7 -12   6   13.23    4.26
   7 -12   6    9.45    4.08
  -7  12  -6    9.65    4.37
  -8  12  -6   13.76    4.75
   8 -12   6    6.08    3.82
   9 -12   6   -0.57    3.40
  -9  12  -6    1.77    3.53
 -10  12  -6    6.71    4.58
  10 -12   6   -1.10    3.32
  11 -12   6    3.92    4.25
 -11  12  -6   10.36    5.09
  12 -12   6    0.78    4.25
 -12  12  -6    6.85    4.91
  13 -12   6    2.71    4.90
  -8 -11   6   48.65    9.58
   8  11  -6   60.27    8.53
  -7 -11   6   34.96    7.40
   7  11  -6   18.89    5.60
  -6 -11   6   21.14    6.35
   6  11  -6   19.68    5.37
   5  11  -6    1.79    3.61
  -5 -11   6    3.62    4.12
  -4 -11   6    8.79    4.39
   4  11  -6    9.04    4.05
   4  11  -6    5.26    3.42
   3  11  -6    7.62    3.69
   3  11  -6    4.99    3.69
  -3 -11   6    2.08    3.60
   2  11  -6    2.45    3.23
  -2 -11   6   -0.65    3.09
   2  11  -6    2.56    2.77
   1  11  -6    7.28    3.35
   1  11  -6    8.13    3.32
   1  11  -6    7.39    3.22
  -1 -11   6    8.09    3.48
   0  11  -6  107.60    9.32
   0  11  -6  113.15    8.37
   0 -11   6   77.97    8.86
   0  11  -6   96.73    8.38
  -1  11  -6  274.14   19.72
   1 -11   6  301.46   20.47
   2 -11   6    3.76    2.89
   2 -11   6    8.64    3.47
  -2  11  -6    1.35    3.06
   3 -11   6    0.90    2.67
  -3  11  -6    3.34    3.24
   3 -11   6   -0.33    2.77
  -4  11  -6    9.13    4.19
   4 -11   6   20.12    4.03
   4 -11   6   23.13    4.62
   5 -11   6   79.99    7.29
   5 -11   6   47.70    5.79
  -5  11  -6   74.90    7.65
   6 -11   6   46.45    6.06
  -6  11  -6   58.18    6.82
   6 -11   6   51.48    6.17
   7 -11   6    1.28    2.78
   7 -11   6   -0.07    2.86
  -7  11  -6    1.91    3.20
   8 -11   6   -2.11    2.69
  -8  11  -6    4.66    4.08
   8 -11   6    2.73    3.06
   9 -11   6    2.54    3.28
  -9  11  -6    1.90    3.73
  10 -11   6   -1.59    3.11
 -10  11  -6    1.96    3.85
  11 -11   6   17.86    5.20
 -11  11  -6   26.96    6.01
  12 -11   6   26.66    5.88
  13 -11   6   -1.65    4.55
   9  10  -6   21.28    6.23
  -9 -10   6   11.51    5.32
  -8 -10   6    9.34    4.32
   8  10  -6    0.17    4.14
  -7 -10   6   22.03    5.43
   7  10  -6   20.77    5.33
   6  10  -6   20.42    5.25
  -6 -10   6   23.87    5.68
  -5 -10   6   49.92    7.05
   5  10  -6   58.55    6.75
   4  10  -6   58.78    6.69
  -4 -10   6   49.14    6.89
   4  10  -6   57.39    6.48
  -3 -10   6   28.14    5.83
   3  10  -6   36.58    5.08
   3  10  -6   34.58    5.39
   2  10  -6   49.25    5.63
   2  10  -6   60.03    6.25
  -2 -10   6   43.98    6.23
   1  10  -6   20.32    3.80
   1  10  -6   13.45    3.42
   1  10  -6   13.41    3.98
  -1 -10   6   14.52    3.88
   0  10  -6  268.02   17.22
   0  10  -6  263.63   18.27
   0  10  -6  277.24   16.51
   0 -10   6  261.67   18.80
   1 -10   6    0.15    2.08
  -1  10  -6   -0.26    2.73
   1 -10   6   -2.35    2.62
   2 -10   6   21.77    3.81
   2 -10   6    7.08    2.83
  -2  10  -6   16.28    4.00
  -3  10  -6   30.18    5.40
   3 -10   6   33.55    5.03
   3 -10   6   28.81    4.09
   4 -10   6   30.09    4.85
   4 -10   6   16.82    3.59
  -4  10  -6    6.88    3.37
   5 -10   6  138.09    9.82
  -5  10  -6  122.43   10.34
   5 -10   6  117.84   10.11
  -6  10  -6    0.78    2.90
   6 -10   6    3.90    2.58
   6 -10   6    4.41    2.72
   7 -10   6   11.57    3.40
   7 -10   6    5.56    3.02
  -7  10  -6    6.98    3.45
  -8  10  -6    4.65    3.57
   8 -10   6   -2.87    2.49
   8 -10   6   -2.30    2.49
  -9  10  -6    8.20    4.06
   9 -10   6   11.43    3.82
  10 -10   6    1.00    3.34
 -10  10  -6    3.29    3.65
  11 -10   6    4.01    3.66
 -11  10  -6    2.92    3.73
  12 -10   6    0.52    3.87
  13 -10   6   -2.35    3.80
  -9  -9   6    9.93    5.71
   9   9  -6   10.68    4.94
  -8  -9   6   40.34    7.65
   8   9  -6   48.46    7.50
   7   9  -6   25.05    5.60
  -7  -9   6   17.62    4.85
  -6  -9   6   32.10    6.42
   6   9  -6   34.45    6.01
   5   9  -6    0.26    2.89
   5   9  -6    2.93    2.88
  -5  -9   6    1.37    3.14
   4   9  -6    9.02    3.18
  -4  -9   6    4.55    3.16
   4   9  -6    8.04    3.16
   3   9  -6   38.28    4.94
  -3  -9   6   35.95    5.45
   3   9  -6   32.59    5.08
  -2  -9   6    5.32    3.23
   2   9  -6   10.81    3.01
   2   9  -6    2.26    2.70
   1   9  -6    3.44    2.77
  -1  -9   6    3.60    2.67
   1   9  -6    5.59    2.49
   1   9  -6    8.76    2.65
   0   9  -6    1.03    1.97
   0   9  -6   -2.65    2.36
   0   9  -6    1.08    2.09
   0  -9   6    2.76    2.82
   1  -9   6    0.81    1.79
  -1   9  -6   -0.97    2.54
   1  -9   6   -0.60    2.30
   2  -9   6    3.43    2.74
  -2   9  -6    3.63    2.67
   2  -9   6    0.69    1.87
  -3   9  -6   39.01    5.35
   3  -9   6   40.59    5.02
   3  -9   6   32.24    3.97
   4  -9   6    1.33    1.81
  -4   9  -6    1.39    2.67
   4  -9   6    4.76    2.71
  -5   9  -6   45.32    4.26
   5  -9   6   45.89    5.54
  -5   9  -6   34.25    5.63
   5  -9   6   37.62    4.54
   6  -9   6   55.92    6.04
   6  -9   6   51.51    5.32
  -6   9  -6   57.32    6.27
  -6   9  -6   47.68    5.18
  -7   9  -6   44.69    5.72
   7  -9   6   65.50    6.13
   7  -9   6   63.36    6.18
  -7   9  -6   60.24    6.59
   8  -9   6   34.15    4.80
   8  -9   6   23.99    4.56
  -8   9  -6   22.17    4.21
  -8   9  -6   26.82    5.06
  -9   9  -6   36.52    5.54
  -9   9  -6   50.88    6.41
   9  -9   6   51.51    6.01
  10  -9   6   -0.01    2.89
 -10   9  -6    1.72    3.68
 -10   9  -6    6.40    2.86
  11  -9   6   -0.56    3.28
 -11   9  -6    0.67    3.73
  12  -9   6    3.06    3.93
 -12   9  -6   11.75    5.14
  13  -9   6    9.77    4.73
  14  -9   6    5.35    4.74
 -14   9  -6   11.10    5.12
  10   8  -6   25.51    6.14
   9   8  -6    8.72    4.70
  -9  -8   6   16.59    5.49
   8   8  -6   55.51    7.29
  -8  -8   6   72.95    8.61
   7   8  -6   12.66    4.32
  -7  -8   6    9.62    4.55
  -6  -8   6    4.65    3.50
   6   8  -6   10.42    3.80
   6   8  -6    4.27    3.10
   5   8  -6  312.65   20.94
  -5  -8   6  320.51   22.62
   5   8  -6  354.94   21.42
   4   8  -6  261.07   17.59
  -4  -8   6  276.28   19.26
   4   8  -6  281.57   18.08
   3   8  -6   30.98    4.80
  -3  -8   6   33.59    5.00
   3   8  -6   37.81    4.63
   2   8  -6    0.52    2.24
   2   8  -6   -1.98    1.80
  -2  -8   6    1.84    2.59
  -1  -8   6   10.82    3.25
   1   8  -6    6.78    2.30
   1   8  -6    4.53    1.88
   1   8  -6    5.79    2.78
   0   8  -6   47.13    5.44
   0  -8   6   50.04    5.61
   1  -8   6    8.11    2.83
   1  -8   6    8.34    2.09
  -1   8  -6    3.18    2.62
  -2   8  -6   14.47    1.98
   2  -8   6   14.02    3.35
   2  -8   6   10.68    2.41
  -2   8  -6   13.57    3.55
  -3   8  -6   62.06    6.42
  -3   8  -6   74.30    5.08
   3  -8   6   63.56    5.41
   3  -8   6   52.69    6.03
   4  -8   6   22.42    3.17
   4  -8   6   18.83    3.87
  -4   8  -6   26.08    4.28
  -4   8  -6   23.56    3.02
  -5   8  -6    3.17    1.94
   5  -8   6    2.54    2.16
   5  -8   6    2.99    1.98
  -5   8  -6   -1.33    2.41
   6  -8   6   64.24    5.95
   6  -8   6   59.70    6.47
  -6   8  -6   70.39    6.48
  -6   8  -6   70.15    6.73
   7  -8   6    8.45    3.15
   7  -8   6    7.66    2.81
  -7   8  -6    6.07    2.30
  -7   8  -6   12.32    3.58
  -8   8  -6    1.98    2.52
   8  -8   6    2.05    2.46
  -8   8  -6    2.79    2.76
   8  -8   6    1.24    2.59
   9  -8   6   30.84    4.93
  -9   8  -6   36.46    5.54
   9  -8   6   28.19    4.87
  -9   8  -6   36.24    5.15
  10  -8   6    7.25    3.54
 -10   8  -6    3.07    2.93
 -10   8  -6   -0.22    3.07
 -11   8  -6    4.91    3.69
  11  -8   6    5.55    3.80
 -12   8  -6    8.69    4.39
  12  -8   6   15.04    4.52
  13  -8   6    2.66    4.16
 -13   8  -6   11.10    5.13
  14  -8   6   10.77    5.24
 -14   8  -6   15.16    6.41
  11   7  -6   51.59    8.43
  10   7  -6   10.42    4.93
  -9  -7   6   -2.79    3.56
   9   7  -6   -0.26    3.39
   8   7  -6    2.73    3.28
  -8  -7   6    4.64    3.55
  -8  -7   6    1.91    3.51
  -7  -7   6    6.30    3.52
   7   7  -6   20.35    4.57
  -7  -7   6   17.78    4.83
   6   7  -6   61.65    6.05
  -6  -7   6   54.62    6.62
   6   7  -6   58.50    6.27
  -6  -7   6   53.01    6.23
  -5  -7   6   12.90    3.85
   5   7  -6   13.90    3.35
  -5  -7   6    7.90    2.67
   5   7  -6   15.82    3.59
  -4  -7   6   41.63    5.34
   4   7  -6   41.30    4.72
   4   7  -6   37.01    4.66
  -4  -7   6   36.34    4.34
   3   7  -6    9.35    2.84
  -3  -7   6    8.45    2.50
  -3  -7   6    6.43    3.06
   3   7  -6    8.26    2.39
   2   7  -6  130.90    9.33
  -2  -7   6  117.08    9.67
   2   7  -6  123.84    8.68
  -1  -7   6    3.30    2.09
  -1  -7   6   11.33    1.98
   1   7  -6   11.92    2.21
   1   7  -6   11.44    2.54
   1   7  -6   15.10    3.16
   0  -7   6    0.61    1.77
   0  -7   6    1.11    1.08
   0   7  -6    0.90    1.94
   0  -7   6    0.12    1.17
  -1   7  -6   48.48    5.03
   1  -7   6   38.39    3.82
   1  -7   6   44.36    4.74
   1  -7   6   47.90    3.64
   2  -7   6    0.21    1.36
  -2   7  -6    1.36    1.99
  -2   7  -6    1.62    1.12
   2  -7   6    5.23    2.29
  -3   7  -6   98.24    8.17
  -3   7  -6  106.71    7.53
   3  -7   6  103.32    8.42
   3  -7   6  119.51    7.63
   4  -7   6    8.10    2.71
   4  -7   6    8.04    2.11
  -4   7  -6    9.59    2.92
  -4   7  -6    8.98    2.16
   5  -7   6   11.41    2.46
  -5   7  -6    8.35    2.86
   5  -7   6   14.42    3.11
  -5   7  -6    3.74    1.89
   6  -7   6    2.22    1.94
  -6   7  -6    2.08    2.62
   6  -7   6    4.41    2.51
  -6   7  -6    5.15    2.46
   7  -7   6   17.19    3.51
  -7   7  -6    8.52    3.01
  -7   7  -6   31.86    4.69
   7  -7   6   29.98    3.94
   8  -7   6    5.01    2.66
  -8   7  -6    3.05    2.75
   8  -7   6    3.78    2.58
  -8   7  -6    1.26    2.70
  -9   7  -6  254.96   16.80
   9  -7   6  252.73   17.15
   9  -7   6  232.69   16.36
  -9   7  -6  251.71   18.20
 -10   7  -6    1.11    3.10
  10  -7   6    3.62    3.00
 -11   7  -6    4.39    3.74
  11  -7   6    2.11    3.25
  12  -7   6    5.77    3.82
 -12   7  -6    3.31    4.29
 -13   7  -6    5.40    4.67
  13  -7   6    3.73    4.14
  14  -7   6   25.72    6.28
 -14   7  -6   28.50    7.58
 -12  -6   6  125.63   12.45
  11   6  -6   16.04    5.91
 -11  -6   6   29.66    6.72
  10   6  -6    0.29    3.73
 -10  -6   6    6.97    4.83
  -9  -6   6   20.73    5.09
   9   6  -6   19.72    5.02
  -9  -6   6   18.14    4.68
   8   6  -6   12.67    4.16
  -8  -6   6   12.19    4.36
  -8  -6   6   14.39    4.29
  -7  -6   6  383.42   25.97
   7   6  -6  364.60   24.04
  -7  -6   6  406.10   25.91
   7   6  -6  392.21   24.19
   6   6  -6   26.37    4.19
  -6  -6   6   18.49    4.19
  -6  -6   6   19.03    4.28
   6   6  -6   22.46    4.36
   5   6  -6   -4.85    1.91
   5   6  -6    2.73    2.03
  -5  -6   6    1.60    2.30
  -5  -6   6    3.96    2.47
  -4  -6   6  100.10    8.79
  -4  -6   6  109.13    8.50
   4   6  -6  115.16    8.18
   4   6  -6  107.15    8.18
   3   6  -6  130.28    9.53
   3   6  -6  130.50    9.08
  -3  -6   6  130.69   10.05
  -3  -6   6  135.07    9.52
   2   6  -6  150.29   10.30
   2   6  -6  147.14    9.61
  -2  -6   6  142.81    9.96
  -1  -6   6  455.33   27.37
  -1  -6   6  447.06   28.03
   1   6  -6  443.82   27.09
   1   6  -6  438.71   25.49
   1   6  -6  438.15   24.15
   0   6  -6 1220.70   68.82
   0  -6   6 1191.56   71.23
   0  -6   6 1197.77   65.62
   0  -6   6 1151.76   71.33
  -1   6  -6 1393.17   81.03
  -1   6  -6 1325.16   78.00
   1  -6   6 1321.21   80.95
   1  -6   6 1379.98   74.53
  -2   6  -6  233.69   15.22
   2  -6   6  233.34   14.00
  -2   6  -6  242.52   14.97
   2  -6   6  230.34   15.69
   3  -6   6  403.03   25.84
  -3   6  -6  413.96   25.05
   3  -6   6  412.95   23.51
   4  -6   6  347.57   20.78
  -4   6  -6  381.70   22.86
  -4   6  -6  338.29   22.01
   4  -6   6  358.35   22.81
   5  -6   6    8.63    2.71
  -5   6  -6   13.41    2.94
  -5   6  -6    9.07    2.64
   5  -6   6    8.96    2.20
   6  -6   6    2.92    2.02
   6  -6   6    1.20    1.88
  -6   6  -6    4.63    2.31
  -6   6  -6    3.82    2.33
   7  -6   6  101.20    7.58
  -7   6  -6   69.22    7.66
   7  -6   6   88.62    7.53
  -7   6  -6  101.46    7.62
  -8   6  -6  232.95   15.18
  -8   6  -6  221.53   16.48
   8  -6   6  214.75   15.58
   8  -6   6  241.21   15.07
   9  -6   6   24.63    4.57
  -9   6  -6   33.29    4.84
   9  -6   6   33.44    4.46
  -9   6  -6   34.44    5.81
  10  -6   6   33.41    5.42
 -10   6  -6   22.44    5.33
  11  -6   6   11.48    4.00
 -11   6  -6   16.13    5.07
  12  -6   6   41.66    6.65
 -12   6  -6   38.50    7.28
 -13   6  -6    0.38    4.42
  13  -6   6    2.25    3.94
  14  -6   6    9.82    4.48
 -14   6  -6    3.93    4.85
  12   5  -6    5.75    4.81
 -12  -5   6    8.61    5.28
  11   5  -6    1.12    3.76
 -11  -5   6    9.10    4.56
 -10  -5   6    3.37    4.09
  10   5  -6    2.86    3.66
   9   5  -6   35.71    5.96
  -9  -5   6   44.55    5.87
  -9  -5   6   39.50    7.03
  -8  -5   6   38.09    5.43
   8   5  -6   44.32    6.40
  -8  -5   6   44.24    6.11
   7   5  -6   97.01    7.43
  -7  -5   6   72.66    7.96
  -7  -5   6   84.99    7.78
   7   5  -6   91.82    7.92
  -6  -5   6   56.13    6.21
   6   5  -6   54.86    5.44
   6   5  -6   59.68    5.93
  -6  -5   6   56.52    6.06
   5   5  -6   73.26    6.37
  -5  -5   6   68.45    6.69
   5   5  -6   86.93    6.57
  -5  -5   6   79.53    7.12
  -4  -5   6   19.76    3.45
   4   5  -6   15.08    2.88
  -4  -5   6   15.16    3.24
   4   5  -6   17.94    3.11
  -3  -5   6    1.77    1.73
   3   5  -6    1.30    1.33
   3   5  -6   -2.62    1.23
  -3  -5   6   -0.17    1.71
   2   5  -6  280.34   16.46
  -2  -5   6  279.37   18.17
   2   5  -6  275.39   17.40
  -2  -5   6  278.26   17.74
   1   5  -6  184.46   10.35
   1   5  -6  171.25   10.89
   1   5  -6  176.86   11.86
  -1  -5   6  190.56   12.48
   0   5  -6   -0.08    1.57
   0  -5   6    0.82    0.91
   0  -5   6    0.25    1.44
  -1   5  -6  379.22   23.02
   1  -5   6  367.68   23.48
   1  -5   6  366.29   21.06
  -1   5  -6  381.14   22.72
   2  -5   6   58.53    5.41
   2  -5   6   61.12    4.38
  -2   5  -6   62.85    4.83
   3  -5   6   22.28    3.43
  -3   5  -6   21.95    3.20
   3  -5   6   21.99    2.48
  -3   5  -6   22.72    2.87
  -4   5  -6  158.69   10.71
   4  -5   6  157.63   11.05
   4  -5   6  155.34    9.90
   5  -5   6  190.39   12.05
  -5   5  -6  189.41   12.60
   5  -5   6  195.36   13.13
  -6   5  -6   97.72    7.44
   6  -5   6   94.69    7.24
  -6   5  -6  101.35    8.41
   6  -5   6   95.92    7.84
  -7   5  -6  739.72   43.55
   7  -5   6  592.45   39.03
   7  -5   6  706.46   42.27
  -7   5  -6  711.33   40.42
  -8   5  -6  119.79   10.24
   8  -5   6  111.45    9.50
   8  -5   6  128.30    9.25
  -8   5  -6  124.77    8.98
   9  -5   6   20.94    4.05
  -9   5  -6   17.66    4.54
   9  -5   6   29.99    4.65
 -10   5  -6   40.36    6.11
  10  -5   6   47.03    5.42
  10  -5   6   38.18    5.82
 -11   5  -6   31.43    6.39
  11  -5   6   28.75    5.35
 -12   5  -6   71.39    9.05
  12  -5   6   92.11    8.61
 -13   5  -6    4.19    4.62
  13  -5   6   10.58    4.53
  14  -5   6   15.95    5.47
 -14   5  -6    6.01    4.79
  13   4  -6   31.93    7.34
 -13  -4   6   36.58    7.90
 -12  -4   6   16.50    6.34
  12   4  -6   15.49    4.98
 -11  -4   6   19.29    5.51
  11   4  -6   36.77    6.34
 -10  -4   6   -0.66    3.72
  10   4  -6    1.25    3.29
   9   4  -6    4.14    3.43
  -9  -4   6    1.13    3.09
  -9  -4   6    1.80    2.61
   8   4  -6   78.99    7.02
   8   4  -6   66.29    5.98
  -8  -4   6   42.45    5.79
  -8  -4   6   72.99    7.46
  -7  -4   6   17.79    3.75
   7   4  -6   17.63    3.88
   7   4  -6   17.26    3.36
  -7  -4   6   18.97    4.40
   6   4  -6  277.32   16.73
   6   4  -6  280.02   16.64
  -6  -4   6  222.77   17.78
  -6  -4   6  259.79   17.27
   5   4  -6   29.33    3.45
  -5  -4   6   13.52    3.41
  -5  -4   6   31.01    3.68
   5   4  -6   24.68    3.61
   4   4  -6  114.37    8.26
   4   4  -6  116.10    8.00
  -4  -4   6  119.25    8.80
  -4  -4   6  112.38    8.56
  -3  -4   6  268.13   17.37
   3   4  -6  265.72   16.66
  -3  -4   6  264.52   17.27
   3   4  -6  267.85   15.85
   2   4  -6  181.23   11.18
  -2  -4   6  185.28   12.36
   2   4  -6  185.41   12.10
  -2  -4   6  195.55   12.59
  -1  -4   6  895.38   54.28
   1   4  -6  899.15   52.28
  -1  -4   6  939.22   54.66
   1   4  -6  889.38   49.75
   0  -4   6  832.89   49.96
   0  -4   6  819.24   45.58
   0   4  -6  816.73   48.09
   0   4  -6  854.91   50.13
  -1   4  -6 1186.03   68.74
   1  -4   6 1183.62   65.48
   1  -4   6 1178.19   71.38
  -1   4  -6 1249.70   71.99
   2  -4   6  330.75   18.25
  -2   4  -6  334.48   19.62
  -2   4  -6  315.99   20.29
   2  -4   6  309.30   20.31
  -3   4  -6  195.19   12.69
   3  -4   6  201.70   13.29
  -3   4  -6  192.51   13.22
   3  -4   6  205.38   11.84
   4  -4   6  241.52   13.70
  -4   4  -6  217.37   14.23
   4  -4   6  222.14   15.03
  -5   4  -6   14.86    2.62
   5  -4   6    8.26    2.47
   5  -4   6   11.33    2.24
  -5   4  -6    8.02    2.57
   6  -4   6   25.72    3.72
   6  -4   6   24.55    3.80
  -6   4  -6   20.45    4.07
  -6   4  -6   32.24    3.52
   7  -4   6   29.62    4.15
   7  -4   6   26.52    4.12
  -7   4  -6   27.93    3.65
  -7   4  -6   30.99    4.40
  -8   4  -6    0.69    2.64
  -8   4  -6    1.66    2.06
   8  -4   6    3.57    2.68
   8  -4   6    2.80    2.42
   9  -4   6    7.86    3.24
  -9   4  -6    9.17    3.54
   9  -4   6   12.29    3.29
  10  -4   6   49.92    6.07
  10  -4   6   60.19    6.24
 -10   4  -6   44.81    6.55
 -11   4  -6   54.39    7.36
  11  -4   6   53.80    6.66
 -12   4  -6    6.37    4.47
  12  -4   6    7.53    3.99
 -13   4  -6    8.62    4.89
  13  -4   6   16.28    5.25
  14  -4   6   13.71    5.57
  13   3  -6   11.10    5.42
 -13  -3   6   13.03    6.20
 -12  -3   6   -0.97    4.20
  12   3  -6    2.13    3.95
 -11  -3   6   -0.33    4.18
  11   3  -6    1.58    2.87
  10   3  -6    5.45    3.56
 -10  -3   6   -1.33    3.73
   9   3  -6    8.61    3.57
   9   3  -6   12.86    3.25
  -9  -3   6   11.95    4.46
  -9  -3   6   11.06    3.36
  -8  -3   6   25.40    4.16
  -8  -3   6   31.29    5.43
   8   3  -6   23.59    3.88
   8   3  -6   18.83    4.19
   7   3  -6  167.06   11.61
  -7  -3   6  160.45   12.67
   7   3  -6  166.82   11.34
  -7  -3   6  162.06   11.65
  -6  -3   6   16.65    2.96
  -6  -3   6    5.36    2.51
   6   3  -6   18.66    3.26
   6   3  -6   19.67    3.14
   5   3  -6  250.59   15.95
  -5  -3   6  250.31   17.14
  -5  -3   6  249.86   16.43
   5   3  -6  261.95   15.53
   4   3  -6  407.24   23.47
  -4  -3   6  423.63   25.32
  -4  -3   6  390.54   25.82
   3   3  -6    0.09    1.28
  -3  -3   6    1.63    1.60
   3   3  -6    0.11    1.07
  -3  -3   6    1.67    1.58
   2   3  -6   12.53    1.83
  -2  -3   6   15.52    2.55
   2   3  -6   12.09    2.36
  -2  -3   6   12.13    2.42
   1   3  -6   32.29    3.40
  -1  -3   6   31.97    3.23
  -1  -3   6   30.15    3.31
   1   3  -6   37.21    2.58
   0   3  -6   44.72    3.54
   0   3  -6   32.41    3.44
   0  -3   6   32.69    3.55
   1  -3   6   70.87    4.43
   1  -3   6   76.17    5.80
  -1   3  -6   72.35    5.49
  -1   3  -6   76.89    5.49
   2  -3   6  303.11   19.20
   2  -3   6  302.06   17.09
  -2   3  -6  301.60   18.27
  -2   3  -6  308.42   19.31
  -3   3  -6   39.06    3.48
   3  -3   6   38.12    3.76
   3  -3   6   35.80    3.12
  -3   3  -6   34.37    3.78
   4  -3   6   64.75    5.91
  -4   3  -6   78.37    6.46
   4  -3   6   69.33    5.33
  -4   3  -6   81.34    5.60
  -5   3  -6   40.66    4.41
   5  -3   6   28.91    3.89
  -5   3  -6   29.22    3.14
   5  -3   6   28.20    3.51
   6  -3   6   30.96    4.14
   6  -3   6   53.12    4.93
  -6   3  -6   53.04    4.23
  -7   3  -6   13.55    3.64
  -7   3  -6   17.07    2.50
   7  -3   6   15.25    3.16
   7  -3   6    2.69    2.34
   8  -3   6  263.09   17.55
  -8   3  -6  269.43   19.45
   8  -3   6  292.84   18.74
  -9   3  -6   65.65    7.51
   9  -3   6   72.64    6.88
   9  -3   6   69.23    6.91
  10  -3   6    2.50    3.00
 -10   3  -6   -1.13    2.98
  10  -3   6   -0.42    3.00
  11  -3   6    2.13    3.16
 -11   3  -6    1.16    3.57
  12  -3   6    2.99    3.83
 -12   3  -6    5.77    4.10
 -13   3  -6   11.84    4.74
  13  -3   6   -1.07    3.83
  13   2  -6   10.58    4.41
 -13  -2   6   -2.49    4.43
  12   2  -6   -1.23    3.52
 -12  -2   6    4.75    4.80
 -11  -2   6    6.25    4.09
  11   2  -6   -0.21    3.35
  10   2  -6   23.07    4.91
 -10  -2   6   14.15    4.30
   9   2  -6    0.96    2.55
   9   2  -6    4.11    2.22
  -9  -2   6    7.83    4.03
  -8  -2   6  104.09    9.72
   8   2  -6  119.54    8.91
  -8  -2   6  107.34    8.18
   8   2  -6  105.33    8.19
   7   2  -6   -0.69    1.98
   7   2  -6    5.63    2.32
  -7  -2   6    2.25    3.03
  -7  -2   6    3.30    1.95
   6   2  -6   12.27    2.56
  -6  -2   6   15.76    2.65
  -6  -2   6   20.84    3.90
   6   2  -6   12.59    2.64
   5   2  -6   32.31    3.48
  -5  -2   6   28.30    3.96
  -5  -2   6   27.39    3.21
   5   2  -6   30.87    3.29
   4   2  -6  148.86    8.70
  -4  -2   6  109.22    9.53
   4   2  -6  145.00    9.20
  -4  -2   6  134.50    9.09
  -3  -2   6  167.19   10.37
   3   2  -6  152.69    9.39
   3   2  -6  150.52   10.15
  -3  -2   6  154.61   10.74
  -2  -2   6  247.35   15.89
   2   2  -6  252.74   15.14
   2   2  -6  239.59   13.94
  -2  -2   6  249.62   15.54
  -1  -2   6  755.41   44.16
   1   2  -6  766.36   44.86
   1   2  -6  714.00   42.54
   1   2  -6  721.22   40.25
   0   2  -6 2604.52  154.84
   0  -2   6 2670.26  152.89
   0   2  -6 2537.82  147.03
  -1   2  -6  330.49   21.16
  -1   2  -6  334.94   20.00
   1  -2   6  328.41   20.97
   1  -2   6  353.73   18.68
   2  -2   6  193.93   12.91
  -2   2  -6  203.04   13.07
  -2   2  -6  191.75   12.02
   2  -2   6  199.18   11.36
   3  -2   6  153.39   10.48
   3  -2   6  150.27    9.23
  -3   2  -6  161.09   10.86
  -3   2  -6  146.64    9.50
  -4   2  -6   32.28    2.88
  -4   2  -6   36.96    4.08
   4  -2   6   17.81    3.05
   4  -2   6   30.08    3.10
   5  -2   6  366.23   21.47
  -5   2  -6  358.42   24.12
   5  -2   6  364.98   23.30
  -5   2  -6  371.61   21.49
  -6   2  -6   -1.00    1.89
  -6   2  -6    1.02    1.23
   6  -2   6    1.66    1.82
   6  -2   6    0.84    1.86
   7  -2   6   61.38    5.92
  -7   2  -6   68.32    6.65
   7  -2   6   50.98    5.88
   8  -2   6   35.01    4.55
   8  -2   6   32.18    4.94
  -8   2  -6   28.90    5.29
   9  -2   6   -1.71    2.43
   9  -2   6    1.21    2.80
  -9   2  -6   -4.26    2.45
  10  -2   6    9.46    3.44
  10  -2   6    1.99    3.21
 -10   2  -6    5.84    4.05
 -11   2  -6    8.95    4.40
  11  -2   6    9.04    4.13
 -12   2  -6    5.25    4.26
  12  -2   6    2.64    3.84
  13  -2   6    2.85    4.26
 -13   2  -6   -3.06    5.04
 -14  -1   6   27.79    6.63
  14   1  -6   21.04    6.12
  13   1  -6    7.45    4.45
 -13  -1   6    8.11    5.13
 -12  -1   6   19.17    5.81
  12   1  -6    7.85    3.97
 -11  -1   6   12.37    4.83
  11   1  -6   11.57    4.21
 -10  -1   6   26.47    5.75
  10   1  -6   23.92    4.96
  10   1  -6   33.79    4.95
   9   1  -6   79.79    6.89
   9   1  -6   91.03    7.78
  -9  -1   6   76.02    8.50
   8   1  -6  137.65   10.20
  -8  -1   6  142.20    9.60
   8   1  -6  130.27    9.77
  -8  -1   6  144.10   11.66
   7   1  -6   48.84    4.70
  -7  -1   6   39.14    4.00
   7   1  -6   51.38    4.81
  -7  -1   6   49.66    5.78
   6   1  -6   22.22    2.99
  -6  -1   6   26.12    4.25
  -6  -1   6   17.84    2.54
   6   1  -6   24.71    3.12
   5   1  -6  177.58   11.81
  -5  -1   6  188.63   11.69
  -5  -1   6  179.05   12.79
   5   1  -6  181.57   11.34
  -4  -1   6   28.03    2.92
   4   1  -6   30.73    3.29
   4   1  -6   30.01    2.87
  -4  -1   6   31.93    3.72
   3   1  -6  225.05   12.94
   3   1  -6  224.82   13.88
  -3  -1   6  214.58   14.73
  -3  -1   6  225.40   13.93
  -2  -1   6  155.76    9.79
  -2  -1   6  158.71   10.36
   2   1  -6  147.11    9.68
   2   1  -6  145.44    8.73
  -1  -1   6   21.55    2.58
   1   1  -6   20.18    1.50
   1   1  -6   20.33    2.61
   1   1  -6   21.51    2.54
   0   1  -6   68.35    5.31
   0  -1   6   66.58    3.98
   0  -1   6   74.37    5.32
   0   1  -6   66.76    4.85
  -1   1  -6   43.47    3.90
   1  -1   6   41.55    3.88
   1  -1   6   41.72    2.92
  -1   1  -6   41.86    3.39
  -2   1  -6  300.75   20.31
   2  -1   6  331.23   20.16
  -2   1  -6  322.73   18.74
   2  -1   6  325.30   18.13
   3  -1   6   22.69    3.02
  -3   1  -6   25.50    3.35
  -3   1  -6   19.66    1.99
   3  -1   6   16.39    2.36
  -4   1  -6  161.96   12.00
  -4   1  -6  165.36   10.12
   4  -1   6  174.16   11.77
   4  -1   6  176.75   10.70
  -5   1  -6  131.79    7.64
   5  -1   6  136.79    9.58
   5  -1   6  138.10    8.81
  -5   1  -6   89.34    9.37
   6  -1   6   57.11    5.83
   6  -1   6   57.91    5.59
  -6   1  -6   66.53    6.54
  -7   1  -6  112.36    9.54
   7  -1   6   96.71    8.08
   7  -1   6  101.16    8.63
   8  -1   6  104.48    9.06
  -8   1  -6  120.07   10.45
   8  -1   6  123.36    9.73
   9  -1   6    6.30    3.28
  -9   1  -6    3.17    3.21
   9  -1   6    0.79    3.01
  10  -1   6    1.24    3.45
 -10   1  -6    4.10    3.73
  10  -1   6    1.56    2.83
  11  -1   6    5.47    3.68
  11  -1   6    7.78    4.09
 -11   1  -6    2.07    3.05
 -12   1  -6   -3.03    4.36
  12  -1   6   -2.97    3.35
 -13   1  -6   42.90    6.75
  13  -1   6   60.46    7.77
  14   0  -6   23.81    5.80
 -14   0   6   15.06    5.78
  13   0  -6    0.22    3.44
 -13   0   6    6.34    4.81
 -12   0   6    6.08    4.67
  12   0  -6    7.25    3.82
 -11   0   6   10.84    4.36
  11   0  -6   12.04    3.90
 -10   0   6    7.92    4.13
  10   0  -6   23.05    4.07
  10   0  -6   14.18    3.94
  -9   0   6   -3.79    2.77
   9   0  -6   -2.26    2.13
   9   0  -6    0.29    2.31
   8   0  -6    0.87    1.97
  -8   0   6   -1.56    2.87
   8   0  -6   -3.00    2.06
  -7   0   6  128.41    8.38
  -7   0   6  135.43   10.51
   7   0  -6  121.60    8.91
   7   0  -6  125.77    9.09
  -6   0   6  404.70   28.41
   6   0  -6  505.86   27.55
  -6   0   6  513.26   30.70
   6   0  -6  518.56   28.65
  -5   0   6  873.79   51.24
  -5   0   6  867.02   53.36
   5   0  -6  876.73   48.37
   5   0  -6  854.05   50.25
  -4   0   6 1397.47   78.45
   4   0  -6 1318.60   76.26
  -4   0   6 1300.89   80.52
   4   0  -6 1311.99   73.22
  -3   0   6 2871.26  168.65
   3   0  -6 2788.21  153.70
  -3   0   6 2829.70  165.57
  -2   0   6  415.23   25.55
   2   0  -6  405.70   22.70
  -2   0   6  407.09   24.60
   2   0  -6  403.88   24.06
   1   0  -6 1689.76   98.36
   1   0  -6 1819.81   94.40
   1   0  -6 1696.08  103.70
   0   0   6  525.78   27.56
   0   0   6  529.42   31.89
   0   0  -6  537.02   32.43
   0   0  -6  515.56   30.47
   0   0   6  530.43   29.09
   1   0   6  781.72   42.62
  -1   0  -6  769.68   47.04
  -1   0  -6  763.14   44.17
   1   0   6  783.96   46.50
   2   0   6  750.78   41.64
  -2   0  -6  737.95   42.75
  -2   0  -6  768.67   45.94
  -3   0  -6   54.87    3.65
  -3   0  -6   59.13    5.31
  -3   0  -6   49.94    4.91
   3   0   6   55.29    4.43
   4   0   6   29.56    3.49
  -4   0  -6   33.90    4.29
  -4   0  -6   31.53    3.85
  -5   0  -6    1.97    1.94
   5   0   6   -1.61    1.61
  -5   0  -6    1.60    2.23
  -6   0  -6    8.56    2.88
   6   0   6   11.44    2.96
  -6   0  -6    1.61    2.41
  -7   0  -6    8.47    3.70
   7   0   6   12.83    3.54
   8   0   6    8.88    3.25
  -8   0  -6    7.17    3.21
   8   0   6    5.99    3.11
   9   0   6   40.91    6.01
  -9   0  -6   17.27    5.02
   9   0   6   45.97    5.59
  10   0   6   16.52    4.37
 -10   0  -6   15.13    5.23
  10   0   6   14.46    4.60
  11   0   6    1.69    3.77
  11   0   6   -3.51    3.55
 -11   0  -6    1.46    4.33
  12   0   6    2.74    4.28
  13   0   6   12.65    5.86
 -14   1   6   18.65    5.83
  14  -1  -6   -1.75    3.99
  13  -1  -6    1.66    3.74
 -13   1   6    7.54    4.71
  12  -1  -6   21.12    4.53
 -12   1   6    7.49    4.30
 -11   1   6    2.96    4.04
  11  -1  -6    8.44    3.47
  11  -1  -6    2.89    3.28
  10  -1  -6   16.91    3.92
  10  -1  -6   13.85    3.52
 -10   1   6   14.60    4.62
   9  -1  -6    3.87    2.72
   9  -1  -6    3.00    2.68
  -9   1   6    1.19    3.12
   8  -1  -6   60.40    5.52
  -8   1   6   46.25    6.32
   8  -1  -6   61.16    5.71
   7  -1  -6   32.32    3.95
  -7   1   6   32.20    5.34
   7  -1  -6   45.03    4.14
  -6   1   6  231.32   15.81
   6  -1  -6  220.82   14.56
   6  -1  -6  227.95   14.01
  -5   1   6  332.73   22.29
   5  -1  -6  353.05   20.97
   5  -1  -6  342.85   20.00
  -4   1   6  409.88   25.69
   4  -1  -6  397.59   24.18
  -4   1   6  410.13   24.07
   4  -1  -6  399.48   23.06
   3  -1  -6    4.34    1.56
  -3   1   6    3.58    1.79
   3  -1  -6    3.53    1.16
  -3   1   6    3.20    1.07
   2  -1  -6    4.24    1.07
  -2   1   6    5.19    1.84
   2  -1  -6    6.51    1.62
  -2   1   6    3.71    1.23
   1  -1  -6   13.16    2.15
   1  -1  -6   13.44    1.99
  -1   1   6   10.67    1.95
   1  -1  -6   11.92    1.62
   0  -1  -6   28.08    3.00
   0  -1  -6   24.70    2.42
   0  -1  -6   28.39    2.56
  -1  -1  -6  895.68   51.83
  -1  -1  -6  917.37   55.20
  -1  -1  -6  913.10   54.59
   1   1   6  920.14   50.29
  -2  -1  -6   86.37    6.55
  -2  -1  -6   76.34    5.14
  -2  -1  -6   81.83    6.47
   2   1   6   83.01    5.83
   3   1   6  163.40   10.48
  -3  -1  -6  164.57    9.54
  -3  -1  -6  159.91   11.41
   4   1   6   33.03    3.84
  -4  -1  -6   33.58    4.16
   5   1   6   28.29    4.08
  -5  -1  -6   22.69    4.14
  -5  -1  -6   26.14    4.57
  -6  -1  -6    2.34    2.64
  -6  -1  -6    3.07    2.34
   6   1   6    3.15    2.41
  -7  -1  -6   15.01    4.13
   7   1   6   29.67    4.80
  -7  -1  -6   32.63    5.12
   8   1   6   46.61    5.84
  -8  -1  -6   37.59    5.38
   9   1   6   35.15    6.25
  -9  -1  -6   36.42    5.67
  -9  -1  -6   37.43    5.67
 -10  -1  -6   27.79    6.03
  10   1   6   60.94    6.92
  10   1   6   47.20    7.06
  11   1   6  102.74   10.41
  11   1   6  117.50   10.89
 -11  -1  -6  107.77   11.65
  12   1   6    6.53    4.84
 -12  -1  -6    0.32    4.71
 -14   2   6   -1.85    4.84
  14  -2  -6   -0.82    3.49
  13  -2  -6   10.26    3.99
 -13   2   6   18.94    5.45
  12  -2  -6   14.33    4.23
 -12   2   6   14.75    5.28
  11  -2  -6   13.92    4.06
 -11   2   6   18.46    5.14
  11  -2  -6    6.69    3.66
  10  -2  -6   29.59    4.78
  10  -2  -6   33.69    5.13
 -10   2   6   26.78    5.68
   9  -2  -6   85.44    7.33
  -9   2   6   93.09    8.73
   9  -2  -6   78.74    7.32
  -8   2   6   87.49    8.79
   8  -2  -6  104.05    8.26
   8  -2  -6  108.51    7.91
   7  -2  -6    6.54    2.25
   7  -2  -6   11.02    2.72
  -7   2   6    9.84    3.33
   6  -2  -6    2.71    1.53
   6  -2  -6    4.20    1.98
  -6   2   6    1.98    2.27
   5  -2  -6   56.23    4.62
   5  -2  -6   52.69    4.97
  -5   2   6   62.45    5.51
  -4   2   6   21.51    2.03
   4  -2  -6   26.04    2.64
  -4   2   6   25.07    3.21
   4  -2  -6   27.17    3.21
   3  -2  -6    5.67    1.51
   3  -2  -6   18.54    2.50
  -3   2   6   13.46    1.83
  -3   2   6   20.54    2.76
   2  -2  -6  437.58   24.08
   2  -2  -6  418.36   25.09
   2  -2  -6  417.29   26.37
   1  -2  -6  514.06   29.94
   1  -2  -6  529.69   28.84
   1  -2  -6  502.77   31.59
   1  -2  -6  507.38   31.11
   0  -2  -6  551.00   33.14
   0  -2  -6  516.95   33.45
   0  -2  -6  562.71   30.60
   0  -2  -6  545.88   31.51
  -1  -2  -6  136.04    9.60
   1   2   6  139.82    8.28
  -1  -2  -6  132.17    8.41
  -1  -2  -6  125.03    9.38
   1   2   6  143.36    8.75
   2   2   6   81.11    6.09
  -2  -2  -6   84.15    6.56
  -2  -2  -6   78.00    6.68
  -2  -2  -6   82.59    5.30
  -3  -2  -6   20.46    3.27
   3   2   6   23.63    3.33
  -3  -2  -6   26.13    3.67
   4   2   6   68.54    5.77
[truncated: 1,852,146 more chars]
