# Supplementary material for: Synthesis and crystal structures of tetra­meric [2-(4,4-dimethyl-2-oxazolin-2-yl)anilido]sodium and tris­[2-(4,4-dimethyl-2-oxazolin-2-yl)anilido]ytterbium(III)
Source: Acta Crystallogr E Crystallogr Commun. 2020 Apr 21;76(Pt 5):703–9. doi: 10.1107/S2056989020005034 (PMC7199245; doi:10.1107/S2056989020005034)
Supplement: Supplementary file 2 [file e-76-00703-Na4H-L142sup2.hkl]

data_Na4H-L142                                                                  
_shelx_title ' bt742 in P-1'                                                    
_shelx_refln_list_code          4                                               
_shelx_F_calc_maximum      220.27                                               
_exptl_crystal_F_000       896.00                                               
_reflns_d_resolution_high  0.7097                                               
                                                                                
loop_                                                                           
 _space_group_symop_operation_xyz                                               
 'x, y, z'                                                                      
 '-x, -y, -z'                                                                   
                                                                                
_cell_length_a    10.9545                                                       
_cell_length_b    11.8785                                                       
_cell_length_c    18.8415                                                       
_cell_angle_alpha 105.266                                                       
_cell_angle_beta   97.446                                                       
_cell_angle_gamma 106.120                                                       
                                                                                
_shelx_F_squared_multiplier     1.000                                           
                                                                                
loop_                                                                           
 _refln_index_h                                                                 
 _refln_index_k                                                                 
 _refln_index_l                                                                 
 _refln_F_squared_calc                                                          
 _refln_F_squared_meas                                                          
 _refln_F_squared_sigma                                                         
 _refln_observed_status                                                         
   1   0   0      48060.20      54462.50      1386.57 o                         
   2   0   0        967.65       1044.21        35.61 o                         
   3   0   0       1348.55       1445.74        49.42 o                         
   4   0   0       1674.13       1373.28        80.60 o                         
   5   0   0       4084.33       4094.41       120.10 o                         
   6   0   0        895.83        810.37        27.64 o                         
   7   0   0        246.58        300.92        14.07 o                         
   8   0   0          8.69         13.12         7.96 o                         
   9   0   0       1249.24        957.13        62.01 o                         
  10   0   0        207.50        166.28        16.47 o                         
  11   0   0        149.57        102.80        19.96 o                         
  12   0   0        161.97        167.36        24.99 o                         
  13   0   0         25.36         35.61        19.92 o                         
  14   0   0        130.47        194.48        43.01 o                         
 -14   1   0          0.58         27.19        54.29 o                         
 -13   1   0         25.27         63.81        19.79 o                         
 -12   1   0          0.00          6.64        14.68 o                         
 -11   1   0         10.37         27.78        17.98 o                         
 -10   1   0         73.68         70.44        16.34 o                         
  -9   1   0         69.11         84.09        11.93 o                         
  -8   1   0          9.90         16.92         7.34 o                         
  -7   1   0        239.00        210.91        14.15 o                         
  -6   1   0       3649.40       3788.62       112.09 o                         
  -5   1   0       3172.94       3333.07       111.74 o                         
  -4   1   0          1.41         -3.09         3.09 o                         
  -3   1   0        431.55        446.81        15.35 o                         
  -2   1   0       3348.43       3634.37       104.84 o                         
  -1   1   0       1279.07       1461.80        38.25 o                         
   0   1   0        333.23        299.21        12.11 o                         
   1   1   0          0.02          1.86         1.84 o                         
   2   1   0         27.10         40.29         5.18 o                         
   3   1   0        176.02        166.53         8.93 o                         
   4   1   0         42.71         47.45         4.86 o                         
   5   1   0       2226.42       2552.73        87.15 o                         
   6   1   0        249.79        267.65        25.40 o                         
   7   1   0         12.40          8.02         5.15 o                         
   8   1   0        467.54        459.35        24.56 o                         
   9   1   0         51.79         51.12        10.87 o                         
  10   1   0         74.36         55.80        12.05 o                         
  11   1   0          2.68         19.66        14.17 o                         
  12   1   0          3.93         15.16        15.01 o                         
  13   1   0         81.92         93.82        23.63 o                         
 -14   2   0          1.60        -13.86        19.05 o                         
 -13   2   0          3.83         26.33        15.85 o                         
 -12   2   0         42.94         59.43        33.53 o                         
 -11   2   0        379.79        265.49        25.58 o                         
 -10   2   0       1336.02       1066.90        56.47 o                         
  -9   2   0        471.19        380.03        19.86 o                         
  -8   2   0        977.50        966.29        33.72 o                         
  -7   2   0        460.86        458.48        19.76 o                         
  -6   2   0        201.93        218.95        11.50 o                         
  -5   2   0        154.48        129.26        15.92 o                         
  -4   2   0        697.73        692.52        25.80 o                         
  -3   2   0          6.48          9.24         3.34 o                         
  -2   2   0       2098.67       2339.79        68.34 o                         
  -1   2   0      16263.69      19123.76       490.16 o                         
   0   2   0      25525.02      29710.94       857.02 o                         
   1   2   0       4800.83       5492.96       138.28 o                         
   2   2   0       1491.28       1768.98        52.91 o                         
   3   2   0        171.94        205.39        10.75 o                         
   4   2   0        951.25        983.55        31.89 o                         
   5   2   0       2849.43       2903.79        87.11 o                         
   6   2   0        169.95        178.38        10.39 o                         
   7   2   0          0.16          8.38         7.58 o                         
   8   2   0        155.49        159.74        15.86 o                         
   9   2   0        522.32        521.53        28.04 o                         
  10   2   0        287.00        254.53        20.04 o                         
  11   2   0        337.04        306.12        29.66 o                         
  12   2   0        420.45        393.35        35.28 o                         
  13   2   0          1.21          1.15        35.70 o                         
 -14   3   0          4.92         -0.53        24.19 o                         
 -13   3   0         54.75         68.31        29.95 o                         
 -12   3   0          7.00         17.56        13.96 o                         
 -11   3   0        145.18        112.58        18.98 o                         
 -10   3   0         16.49         28.49        13.68 o                         
  -9   3   0         41.73         28.98         8.94 o                         
  -8   3   0          2.46          5.60         5.65 o                         
  -7   3   0        556.34        504.01        19.69 o                         
  -6   3   0          3.73          1.86         4.03 o                         
  -5   3   0        547.08        560.03        19.94 o                         
  -4   3   0       1223.91       1218.96        37.98 o                         
  -3   3   0        144.20        164.97         9.82 o                         
  -2   3   0       2454.35       2832.48        96.66 o                         
  -1   3   0          1.93          4.54         1.93 o                         
   0   3   0          0.06          2.36         1.95 o                         
   1   3   0        262.09        253.53        11.82 o                         
   2   3   0       1186.33       1189.47        43.41 o                         
   3   3   0        204.82        212.72        10.37 o                         
   4   3   0        287.42        312.61        13.18 o                         
   5   3   0          0.64          2.18         3.96 o                         
   6   3   0        315.85        256.87        12.81 o                         
   7   3   0        498.00        396.48        50.21 o                         
   8   3   0        957.70        763.39        35.99 o                         
   9   3   0         70.54         63.13        13.44 o                         
  10   3   0        116.83        158.65        18.74 o                         
  11   3   0         19.47         15.20        16.07 o                         
  12   3   0         20.29         24.90        17.93 o                         
  13   3   0        170.51        133.78        37.46 o                         
 -14   4   0         12.95         63.76        19.34 o                         
 -13   4   0         38.28         50.70        17.39 o                         
 -12   4   0          9.00         -1.15        13.26 o                         
 -11   4   0        130.24        137.98        20.87 o                         
 -10   4   0        357.94        330.03        21.45 o                         
  -9   4   0        142.02        142.38        21.74 o                         
  -8   4   0        188.70        225.52        12.77 o                         
  -7   4   0         78.93         66.18         7.27 o                         
  -6   4   0        214.07        231.91        11.55 o                         
  -5   4   0       2245.75       2357.68        71.07 o                         
  -4   4   0       1126.33       1225.03        38.56 o                         
  -3   4   0        194.41        200.72        10.91 o                         
  -2   4   0        592.72        624.75        20.73 o                         
  -1   4   0       1969.26       2015.11        68.95 o                         
   0   4   0        944.82       1039.55        37.72 o                         
   1   4   0        662.74        705.46        20.71 o                         
   2   4   0       1420.92       1518.77        53.94 o                         
   3   4   0        399.17        407.02        19.46 o                         
   4   4   0       1140.76       1133.53        37.24 o                         
   5   4   0        144.90        191.42        11.13 o                         
   6   4   0         11.22         15.87         8.67 o                         
   7   4   0        180.97        185.77        16.91 o                         
   8   4   0        353.51        290.95        44.52 o                         
   9   4   0          3.99          9.56        10.42 o                         
  10   4   0          1.37          1.00        11.09 o                         
  11   4   0          8.55         -7.94        15.61 o                         
  12   4   0         23.40         27.37        18.74 o                         
 -14   5   0          0.03          0.17        15.58 o                         
 -13   5   0        292.71        289.48        29.36 o                         
 -12   5   0        392.72        365.47        65.44 o                         
 -11   5   0        442.95        445.48        42.93 o                         
 -10   5   0        211.07        188.33        17.27 o                         
  -9   5   0        456.73        398.01        25.73 o                         
  -8   5   0        626.41        585.24        31.82 o                         
  -7   5   0       2528.65       2436.46        74.81 o                         
  -6   5   0        343.53        331.28        18.28 o                         
  -5   5   0        330.69        284.41        15.69 o                         
  -4   5   0       1003.60       1318.10        47.80 o                         
  -3   5   0       2381.76       2814.42       117.40 o                         
  -2   5   0        217.54        249.86        10.50 o                         
  -1   5   0         12.97         12.43         4.71 o                         
   0   5   0        459.31        460.16        16.65 o                         
   1   5   0       1086.38       1214.68        44.59 o                         
   2   5   0        253.44        297.84        13.07 o                         
   3   5   0        510.35        566.23        24.25 o                         
   4   5   0          8.80         11.07         5.14 o                         
   5   5   0        196.99        163.61        14.74 o                         
   6   5   0       1088.25       1024.75        43.67 o                         
   7   5   0        848.26        695.35        33.81 o                         
   8   5   0        955.31        835.81        39.43 o                         
   9   5   0        223.85        240.01        21.08 o                         
  10   5   0         92.54        102.42        17.07 o                         
  11   5   0         38.58         58.79        20.23 o                         
  12   5   0         19.11         50.64        30.47 o                         
 -15   6   0         30.74         83.60        34.40 o                         
 -14   6   0        109.58        176.23        26.55 o                         
 -13   6   0          1.74         -7.33        13.77 o                         
 -12   6   0          7.66          5.75        13.61 o                         
 -11   6   0        171.66        151.04        16.82 o                         
 -10   6   0        174.43        149.24        16.55 o                         
  -9   6   0       2319.35       2102.77       178.32 o                         
  -8   6   0        263.88        268.75        28.72 o                         
  -7   6   0         46.43         72.79         8.46 o                         
  -6   6   0         95.38        131.66        14.61 o                         
  -5   6   0       1211.97       1287.39        47.82 o                         
  -4   6   0         29.12         20.28         4.93 o                         
  -3   6   0        572.33        556.76        20.11 o                         
  -2   6   0          1.81          3.16         4.82 o                         
  -1   6   0          3.02          6.81         4.91 o                         
   0   6   0        131.76        148.02        10.92 o                         
   1   6   0       1055.92        927.64        57.84 o                         
   2   6   0       1933.22       1793.63        62.27 o                         
   3   6   0       1236.24       1174.07        39.29 o                         
   4   6   0       1081.93       1031.05        36.28 o                         
   5   6   0         13.92         17.86         8.33 o                         
   6   6   0       1742.65       1604.25        63.64 o                         
   7   6   0        831.50        845.10        39.30 o                         
   8   6   0         82.00         91.64        14.62 o                         
   9   6   0        167.31        171.21        19.85 o                         
  10   6   0         18.56         42.09        15.20 o                         
  11   6   0         39.38         47.10        21.15 o                         
 -15   7   0        444.85        409.31        53.36 o                         
 -14   7   0         15.46         39.54        19.39 o                         
 -13   7   0        136.36        190.55        27.75 o                         
 -12   7   0        146.54        155.77        19.01 o                         
 -11   7   0          5.15        -10.27        10.27 o                         
 -10   7   0       1040.69        984.95        43.80 o                         
  -9   7   0        145.77        111.65        19.84 o                         
  -8   7   0        664.91        542.52        28.88 o                         
  -7   7   0         55.90         54.63         7.98 o                         
  -6   7   0          1.18          3.70         6.01 o                         
  -5   7   0         57.10         64.45         7.50 o                         
  -4   7   0         15.28         32.98         5.68 o                         
  -3   7   0         25.63         11.10         4.26 o                         
  -2   7   0        318.10        340.91        17.83 o                         
  -1   7   0         58.18         49.75        12.62 o                         
   0   7   0        287.99        277.87        16.24 o                         
   1   7   0          0.93          4.67         3.93 o                         
   2   7   0        945.10       1036.98        31.58 o                         
   3   7   0        806.80        726.96        32.51 o                         
   4   7   0        519.07        476.66        23.21 o                         
   5   7   0        395.44        365.46        21.91 o                         
   6   7   0        414.99        419.93        33.56 o                         
   7   7   0          0.31         -9.58        15.06 o                         
   8   7   0          5.44         16.26        14.08 o                         
   9   7   0          0.10         -6.61        14.62 o                         
  10   7   0          6.85         30.45        18.62 o                         
 -15   8   0         43.32        111.69        36.36 o                         
 -14   8   0        179.96        191.67        28.36 o                         
 -13   8   0          2.72         -7.17        12.93 o                         
 -12   8   0          0.22         12.74        13.58 o                         
 -11   8   0         45.44         72.61        14.42 o                         
 -10   8   0        102.13         99.09        15.04 o                         
  -9   8   0          2.77         16.70         9.98 o                         
  -8   8   0        640.67        599.16        35.96 o                         
  -7   8   0        646.41        529.18        59.27 o                         
  -6   8   0        568.29        572.07        33.16 o                         
  -5   8   0          7.17         16.88         5.93 o                         
  -4   8   0         65.02         81.54         7.72 o                         
  -3   8   0        151.71        147.96        14.04 o                         
  -2   8   0        147.59        142.28        14.22 o                         
  -1   8   0          0.73         -6.38         6.38 o                         
   0   8   0        703.63        633.82        35.83 o                         
   1   8   0        451.05        406.48        43.19 o                         
   2   8   0        126.34        109.98        13.23 o                         
   3   8   0          0.30          9.85         7.38 o                         
   4   8   0         38.21         58.16        14.72 o                         
   5   8   0        944.83        889.50        50.41 o                         
   6   8   0         22.25         19.19        13.25 o                         
   7   8   0         44.11         56.77        16.79 o                         
   8   8   0         12.17         26.03        16.00 o                         
   9   8   0        127.67        172.39        28.20 o                         
  10   8   0          7.49        112.73        35.61 o                         
 -14   9   0          0.27         27.77        19.10 o                         
 -13   9   0         20.85          3.31        13.74 o                         
 -12   9   0        140.19        182.30        21.13 o                         
 -11   9   0         51.74         54.42        14.24 o                         
 -10   9   0          0.00         12.62        10.18 o                         
  -9   9   0        547.52        483.67        27.14 o                         
  -8   9   0         28.10         30.42        10.43 o                         
  -7   9   0        230.06        241.21        23.55 o                         
  -6   9   0        368.54        336.86        20.13 o                         
  -5   9   0          0.02          3.81         7.14 o                         
  -4   9   0        261.73        197.65        57.66 o                         
  -3   9   0         69.63         84.93        11.56 o                         
  -2   9   0         29.88         14.32         8.22 o                         
  -1   9   0         48.35         54.59        13.23 o                         
   0   9   0        283.29        292.28        20.28 o                         
   1   9   0          5.18         25.72         7.86 o                         
   2   9   0        171.01        166.49        38.01 o                         
   3   9   0         67.50         62.89        24.83 o                         
   4   9   0         38.37         35.71        14.92 o                         
   5   9   0         82.15         57.21        16.68 o                         
   6   9   0          8.50         10.69        14.18 o                         
   7   9   0          6.04         31.18        15.71 o                         
   8   9   0          0.60         26.10        22.52 o                         
   9   9   0        167.15        186.44        43.53 o                         
 -13  10   0        218.26        265.27        32.70 o                         
 -12  10   0          5.81         20.79        16.39 o                         
 -11  10   0         42.06         32.65        17.39 o                         
 -10  10   0          4.59        -13.22        13.22 o                         
  -9  10   0        362.95        345.63        37.72 o                         
  -8  10   0        110.33         80.08        36.54 o                         
  -7  10   0        240.08        221.01        24.26 o                         
  -6  10   0         11.06         18.51         8.84 o                         
  -5  10   0        166.84        171.61        16.29 o                         
  -4  10   0        543.52        539.24        27.67 o                         
  -3  10   0        272.81        264.47        24.63 o                         
  -2  10   0        403.99        412.62        32.14 o                         
  -1  10   0        695.42        610.55        30.36 o                         
   0  10   0        642.49        574.94        28.58 o                         
   1  10   0        210.77        208.23        15.15 o                         
   2  10   0        107.93         96.54        14.17 o                         
   3  10   0          0.80        -11.01        11.01 o                         
   4  10   0          8.24         18.65        12.80 o                         
   5  10   0         28.64         48.45        15.84 o                         
   6  10   0          4.04         26.90        15.95 o                         
   7  10   0          6.85         12.81        17.19 o                         
 -13  11   0         42.19         56.31        23.33 o                         
 -12  11   0        112.11        137.52        23.81 o                         
 -11  11   0         36.01         31.30        15.56 o                         
 -10  11   0        190.90        185.68        33.44 o                         
  -9  11   0       1033.47        866.05        51.11 o                         
  -8  11   0       1293.26       1153.15        61.91 o                         
  -7  11   0        646.94        341.67        28.54 o                         
  -6  11   0       1155.35       1118.61        57.49 o                         
  -5  11   0        570.81        521.74        44.92 o                         
  -4  11   0       2189.47       2053.52        77.90 o                         
  -3  11   0       2056.43       1887.42        72.64 o                         
  -2  11   0         52.05         60.95        24.30 o                         
  -1  11   0        488.65        461.41        44.08 o                         
   0  11   0         15.02         11.13         7.95 o                         
   1  11   0        321.65        326.47        19.10 o                         
   2  11   0        566.63        608.63        40.83 o                         
   3  11   0        129.15        156.34        28.67 o                         
   4  11   0         71.48         59.17        17.04 o                         
   5  11   0        105.24        104.09        20.09 o                         
   6  11   0        160.42        141.70        43.16 o                         
 -13  12   0         50.93         86.60        37.06 o                         
 -12  12   0         76.31        112.92        22.76 o                         
 -11  12   0         36.50         22.68        17.39 o                         
 -10  12   0         22.94         42.65        18.28 o                         
  -9  12   0         13.71         41.42        19.28 o                         
  -8  12   0        811.72        735.02        64.98 o                         
  -7  12   0        314.67        330.35        29.79 o                         
  -6  12   0          3.22         22.34        11.27 o                         
  -5  12   0         33.79         47.14        12.03 o                         
  -4  12   0        263.57        260.49        21.95 o                         
  -3  12   0         23.37         -2.35        11.11 o                         
  -2  12   0          0.65         11.17        10.40 o                         
  -1  12   0        351.94        325.29        19.88 o                         
   0  12   0         74.18         82.27        11.91 o                         
   1  12   0          4.05          9.71        13.64 o                         
   2  12   0         31.92         14.06        14.04 o                         
   3  12   0         53.87         84.38        18.41 o                         
   4  12   0        123.50        122.15        23.56 o                         
   5  12   0         45.63         44.48        20.58 o                         
 -12  13   0          0.55        -20.06        28.15 o                         
 -11  13   0        322.95        345.17        34.62 o                         
 -10  13   0          0.19         22.27        17.30 o                         
  -9  13   0         70.27         48.88        19.72 o                         
  -8  13   0         10.64          5.55        15.78 o                         
  -7  13   0          5.70          5.22        14.68 o                         
  -6  13   0         49.97         31.80        22.46 o                         
  -5  13   0         32.45         35.52        12.82 o                         
  -4  13   0        123.67        126.34        17.51 o                         
  -3  13   0          2.18          8.68        12.92 o                         
  -2  13   0        397.85        494.12        37.74 o                         
  -1  13   0        459.42        457.22        24.80 o                         
   0  13   0        227.89        268.16        19.93 o                         
   1  13   0        252.85        260.93        22.42 o                         
   2  13   0        174.42        200.23        27.75 o                         
   3  13   0          4.05         -6.57        16.53 o                         
 -10  14   0          1.79        -14.34        18.07 o                         
  -9  14   0         29.58         57.99        19.53 o                         
  -8  14   0         34.57         55.34        20.75 o                         
  -7  14   0         71.16         89.95        20.72 o                         
  -6  14   0          8.02         21.74        15.17 o                         
  -5  14   0          1.95         -9.35        14.41 o                         
  -4  14   0        573.18        450.17        29.75 o                         
  -3  14   0        427.53        399.22        28.00 o                         
  -2  14   0        261.06        282.60        21.58 o                         
  -1  14   0         72.53         61.67        13.10 o                         
   0  14   0          0.20         29.00        12.84 o                         
   1  14   0         21.58         18.08        17.93 o                         
   2  14   0         61.85         72.15        29.89 o                         
  -8  15   0        115.05        116.98        22.86 o                         
  -7  15   0         16.95         13.09        17.53 o                         
  -6  15   0        128.16        184.95        27.84 o                         
  -5  15   0        116.30         95.89        22.17 o                         
  -4  15   0         59.68         78.54        17.73 o                         
  -3  15   0          7.17         44.69        18.22 o                         
  -2  15   0         13.03         39.41        17.40 o                         
  -1  15   0          1.09         33.08        14.65 o                         
  -4  16   0         43.12         82.26        22.36 o                         
   3 -16   1          1.18         43.42        26.07 o                         
   4 -16   1          0.47         14.56        20.17 o                         
   5 -16   1         30.94         32.67        20.85 o                         
   0 -15   1        102.29        106.92        19.55 o                         
   1 -15   1         17.96         41.72        16.80 o                         
   2 -15   1          0.90         -1.57        13.94 o                         
   3 -15   1        181.84        224.10        31.39 o                         
   4 -15   1         22.61         10.20        15.16 o                         
   5 -15   1         13.30         11.89        14.43 o                         
   6 -15   1         76.35        128.68        49.14 o                         
   7 -15   1          7.40         35.16        19.21 o                         
   8 -15   1          5.45         17.69        18.03 o                         
   9 -15   1         49.19         76.25        31.91 o                         
  -2 -14   1          8.05         11.89        17.64 o                         
  -1 -14   1         25.96         39.58        27.92 o                         
   0 -14   1        359.89        402.60        28.37 o                         
   1 -14   1        738.57        764.75        34.37 o                         
   2 -14   1         12.77         21.14        10.81 o                         
   3 -14   1         64.45         82.09        15.96 o                         
   4 -14   1         17.80         15.11        12.32 o                         
   5 -14   1        123.79        140.84        18.66 o                         
   6 -14   1        345.06        358.90        32.68 o                         
   7 -14   1        102.27         80.07        19.04 o                         
   8 -14   1         50.06         87.71        22.59 o                         
   9 -14   1         47.75         45.91        20.92 o                         
  10 -14   1          9.17         17.36        19.84 o                         
  11 -14   1         13.27         34.63        26.25 o                         
  -4 -13   1        496.38        552.49        43.49 o                         
  -3 -13   1        274.53        280.70        56.28 o                         
  -2 -13   1        431.56        416.04        86.95 o                         
  -1 -13   1         11.93         20.53        12.97 o                         
   0 -13   1         22.46         36.00        10.82 o                         
   1 -13   1        137.96        154.20        16.06 o                         
   2 -13   1        249.68        236.47        26.13 o                         
   3 -13   1         15.51         22.25        14.95 o                         
   4 -13   1        306.11        331.37        24.26 o                         
   5 -13   1        291.86        312.49        29.01 o                         
   6 -13   1         10.34          5.65        11.26 o                         
   7 -13   1          2.09          5.63        14.29 o                         
   8 -13   1          3.91        -12.21        20.44 o                         
   9 -13   1         44.32         40.56        19.01 o                         
  10 -13   1        305.06        327.32        32.50 o                         
  11 -13   1         44.15         21.30        29.14 o                         
  12 -13   1          3.60         17.11        20.79 o                         
  -5 -12   1         59.08         53.18        41.97 o                         
  -4 -12   1        116.98        102.50        21.67 o                         
  -3 -12   1         86.89         94.50        20.21 o                         
  -2 -12   1         62.12         51.82        15.80 o                         
  -1 -12   1         19.51         31.49        12.03 o                         
   0 -12   1        155.99        171.14        23.38 o                         
   1 -12   1        328.71        324.09        19.72 o                         
   2 -12   1        298.95        263.83        20.69 o                         
   3 -12   1        136.67        164.98        22.33 o                         
   4 -12   1          8.37          5.35        10.14 o                         
   5 -12   1          3.21         14.41        10.22 o                         
   6 -12   1         61.43         91.71        25.12 o                         
   7 -12   1        208.31        198.18        40.15 o                         
   8 -12   1        617.86        375.55       161.76 o                         
   9 -12   1        429.42        446.61        35.40 o                         
  10 -12   1        561.41        546.85        54.75 o                         
  11 -12   1        419.23        462.30        59.34 o                         
  12 -12   1        116.25        157.73        26.10 o                         
  13 -12   1        101.24         85.62        34.11 o                         
  -6 -11   1          7.99         15.56        16.56 o                         
  -5 -11   1          0.20          3.96        14.37 o                         
  -4 -11   1          0.57          2.02        12.50 o                         
  -3 -11   1          2.72          9.90        15.18 o                         
  -2 -11   1        130.01        138.75        33.64 o                         
  -1 -11   1        247.65        261.61        32.28 o                         
   0 -11   1         11.71         -0.89         7.80 o                         
   1 -11   1          0.06         -0.77        11.11 o                         
   2 -11   1          4.50          2.47         8.73 o                         
   3 -11   1        255.37        245.80        19.13 o                         
   4 -11   1          0.84          4.39         8.86 o                         
   5 -11   1         91.73        124.71        14.93 o                         
   6 -11   1         89.18        108.96        14.78 o                         
   7 -11   1          8.22         36.40        15.11 o                         
   8 -11   1         38.16         21.53        13.46 o                         
   9 -11   1         15.03         -0.64        13.77 o                         
  10 -11   1         27.26         24.97        19.37 o                         
  11 -11   1         35.64         54.08        32.61 o                         
  12 -11   1         14.68         67.60        18.70 o                         
  13 -11   1          8.41         15.28        19.56 o                         
  -8 -10   1          2.17         14.74        27.69 o                         
  -7 -10   1         16.09         26.68        25.84 o                         
  -6 -10   1         83.80         88.28        20.31 o                         
  -5 -10   1        230.68        273.83        27.48 o                         
  -4 -10   1        198.34        216.62        39.54 o                         
  -3 -10   1        366.23        270.22        25.30 o                         
  -2 -10   1         73.96         90.31        13.52 o                         
  -1 -10   1          0.07          5.22         6.94 o                         
   0 -10   1         58.25         49.06         9.46 o                         
   1 -10   1        185.75        174.10        35.80 o                         
   2 -10   1          1.07          6.20         8.36 o                         
   3 -10   1       1242.28       1254.02        50.41 o                         
   4 -10   1        666.60        618.76        29.81 o                         
   5 -10   1        272.15        270.07        18.62 o                         
   6 -10   1        256.15        204.00        40.53 o                         
   7 -10   1          3.91         12.53         9.03 o                         
   8 -10   1          0.03         14.68        11.55 o                         
   9 -10   1         13.91         22.08        13.35 o                         
  10 -10   1         11.74         18.62        13.41 o                         
  11 -10   1         27.21         12.90        15.41 o                         
  12 -10   1         45.38         55.51        26.10 o                         
  13 -10   1         17.03         28.10        17.26 o                         
  -9  -9   1         22.92         -5.90        28.44 o                         
  -8  -9   1         17.14         40.94        18.04 o                         
  -7  -9   1         25.39         53.67        17.79 o                         
  -6  -9   1          0.03         14.20        13.90 o                         
  -5  -9   1        131.24        145.80        58.56 o                         
  -4  -9   1         88.88         57.45        14.44 o                         
  -3  -9   1        299.79        193.09        36.61 o                         
  -2  -9   1        276.64        283.24        60.36 o                         
  -1  -9   1        288.72        231.39        14.80 o                         
   0  -9   1        182.24        161.12        13.81 o                         
   1  -9   1          6.78          4.79         7.54 o                         
   2  -9   1        482.14        408.98        22.30 o                         
   3  -9   1         29.35         28.32        12.61 o                         
   4  -9   1        308.19        258.77        16.86 o                         
   5  -9   1        115.55        131.24        13.67 o                         
   6  -9   1        105.58        117.69        13.34 o                         
   7  -9   1         93.99         87.75        10.20 o                         
   8  -9   1         62.73         70.23        11.90 o                         
   9  -9   1         54.80         61.44        12.72 o                         
  10  -9   1         17.05         25.64        11.64 o                         
  11  -9   1         83.49        109.90        16.97 o                         
  12  -9   1        242.35        279.96        25.07 o                         
  13  -9   1         42.73         59.01        31.10 o                         
  14  -9   1        136.34        170.02        26.88 o                         
 -10  -8   1         94.93         95.45        37.64 o                         
  -9  -8   1          0.09         -6.33        18.64 o                         
  -8  -8   1         54.83         70.15        19.01 o                         
  -7  -8   1         61.22         78.87        17.98 o                         
  -6  -8   1          5.28         -7.92        11.52 o                         
  -5  -8   1          5.11          5.51        11.86 o                         
  -4  -8   1         81.97        112.53        32.32 o                         
  -3  -8   1          1.71          5.43         7.99 o                         
  -2  -8   1          0.10          2.59         6.37 o                         
  -1  -8   1        100.24        119.35        10.87 o                         
   0  -8   1         37.84         27.08         7.77 o                         
   1  -8   1        353.38        301.80        22.50 o                         
   2  -8   1       1107.36       1014.07        50.84 o                         
   3  -8   1       2681.73       2535.50       157.23 o                         
   4  -8   1        591.85        438.37        88.48 o                         
   5  -8   1       1754.84       1781.76        56.94 o                         
   6  -8   1       1885.56       1799.20        66.57 o                         
   7  -8   1       1392.43       1347.02        45.53 o                         
   8  -8   1          2.81          5.40         8.64 o                         
   9  -8   1        290.76        242.11        18.56 o                         
  10  -8   1         38.56         46.58        12.44 o                         
  11  -8   1          0.88         -4.80        17.18 o                         
  12  -8   1         43.23         58.79        14.90 o                         
  13  -8   1          0.56         22.53        16.83 o                         
  14  -8   1         35.69         49.00        27.52 o                         
 -10  -7   1         35.65         64.64        20.68 o                         
  -9  -7   1         18.10         20.93        15.38 o                         
  -8  -7   1        129.88        161.30        23.32 o                         
  -7  -7   1         10.69         22.53        13.53 o                         
  -6  -7   1        355.62        317.13        21.11 o                         
  -5  -7   1       1291.77       1152.82        47.88 o                         
  -4  -7   1       1743.57       1521.26        50.19 o                         
  -3  -7   1       1922.58       1821.06        58.06 o                         
  -2  -7   1        788.40        670.39        25.76 o                         
  -1  -7   1       3656.85       3505.79       101.61 o                         
   0  -7   1       1501.89       1434.12        53.15 o                         
   1  -7   1          5.56         10.02         6.06 o                         
   2  -7   1         35.30         41.72         7.54 o                         
   3  -7   1        189.31        174.81         9.28 o                         
   4  -7   1       1795.76       1782.77        55.82 o                         
   5  -7   1        402.47        399.80        17.02 o                         
   6  -7   1        796.74        743.36        27.29 o                         
   7  -7   1         22.32         20.60         6.55 o                         
   8  -7   1        341.88        358.89        49.12 o                         
   9  -7   1       1936.62       1838.03        70.14 o                         
  10  -7   1        489.09        473.85        26.64 o                         
  11  -7   1          6.75         14.01        10.34 o                         
  12  -7   1         73.32         98.64        20.03 o                         
  13  -7   1         86.90        104.83        22.29 o                         
  14  -7   1        250.42        243.94        34.95 o                         
  15  -7   1          4.73          2.83        28.50 o                         
 -11  -6   1         97.65        119.79        32.14 o                         
 -10  -6   1         61.85        103.30        17.95 o                         
  -9  -6   1         25.16          5.27        11.68 o                         
  -8  -6   1        112.62        124.42        30.28 o                         
  -7  -6   1        346.29        350.78        23.21 o                         
  -6  -6   1          3.34         19.74         9.33 o                         
  -5  -6   1          9.29         18.10         6.14 o                         
  -4  -6   1          3.34         10.85         5.82 o                         
  -3  -6   1         66.57         81.46        15.90 o                         
  -2  -6   1          2.42          1.40         3.74 o                         
  -1  -6   1        748.05        748.60        38.60 o                         
   0  -6   1         56.25         57.54         7.66 o                         
   1  -6   1        138.53        130.25        10.41 o                         
   2  -6   1          0.67         -4.11         4.11 o                         
   3  -6   1         48.23         66.31         6.03 o                         
   4  -6   1        376.29        406.80        18.34 o                         
   5  -6   1        477.41        514.28        19.91 o                         
   6  -6   1         97.38        127.67         9.91 o                         
   7  -6   1        224.43        216.74        12.80 o                         
   8  -6   1        127.63        159.89        12.05 o                         
   9  -6   1          2.99         10.21         9.68 o                         
  10  -6   1        260.22        287.46        20.17 o                         
  11  -6   1        131.82        116.41        15.53 o                         
  12  -6   1        158.78        149.78        22.60 o                         
  13  -6   1        411.43        438.14        35.75 o                         
  14  -6   1        349.52        348.51        40.06 o                         
 -12  -5   1         67.89         81.98        32.55 o                         
 -11  -5   1          0.26          3.13        17.35 o                         
 -10  -5   1          0.76         16.92        12.69 o                         
  -9  -5   1          0.01          8.12        10.46 o                         
  -8  -5   1         48.91         64.75        12.94 o                         
  -7  -5   1         65.35         66.91        12.50 o                         
  -6  -5   1       1462.92       1369.40        54.70 o                         
  -5  -5   1         10.84         24.09         6.23 o                         
  -4  -5   1        297.25        269.12        15.64 o                         
  -3  -5   1       2322.15       2362.28        96.10 o                         
  -2  -5   1       5544.10       6063.69       176.70 o                         
  -1  -5   1         41.64         46.09         4.47 o                         
   0  -5   1        490.59        422.93        23.47 o                         
   1  -5   1       2325.85       2324.94        79.77 o                         
   2  -5   1        322.36        279.06        21.28 o                         
   3  -5   1        513.09        556.74        20.82 o                         
   4  -5   1        544.95        539.83        19.58 o                         
   5  -5   1          2.38          4.99         4.14 o                         
   6  -5   1       1197.39       1160.89        38.38 o                         
   7  -5   1         19.22         20.97         7.64 o                         
   8  -5   1        348.11        318.48        17.60 o                         
   9  -5   1       1948.08       1714.51        65.26 o                         
  10  -5   1        132.78        131.77        15.36 o                         
  11  -5   1        158.36        106.44        34.05 o                         
  12  -5   1         75.78         75.02        19.08 o                         
  13  -5   1        607.08        593.86        42.11 o                         
  14  -5   1         31.89         88.38        19.95 o                         
 -12  -4   1          1.03         13.17        18.38 o                         
 -11  -4   1        201.48        217.13        29.02 o                         
 -10  -4   1          0.02         -5.62        11.65 o                         
  -9  -4   1          8.57         15.38        10.86 o                         
  -8  -4   1         18.65         21.88         9.65 o                         
  -7  -4   1       1032.97       1010.11        43.18 o                         
  -6  -4   1         92.42        113.67         9.63 o                         
  -5  -4   1        435.87        389.62        34.23 o                         
  -4  -4   1        452.34        463.78        18.27 o                         
  -3  -4   1          4.69          1.36         3.78 o                         
  -2  -4   1        181.55        197.14         9.67 o                         
  -1  -4   1         47.71         53.11         4.48 o                         
   0  -4   1          0.11          3.96         4.33 o                         
   1  -4   1        312.67        329.66        18.26 o                         
   2  -4   1         70.35         67.81         5.36 o                         
   3  -4   1         69.14         70.98         5.87 o                         
   4  -4   1         12.70          8.18         4.12 o                         
   5  -4   1        510.02        576.25        23.83 o                         
   6  -4   1        212.20        221.20        24.90 o                         
   7  -4   1        200.59        205.57        11.57 o                         
   8  -4   1        127.55        126.33        10.23 o                         
   9  -4   1         47.16         40.75        10.08 o                         
  10  -4   1        184.79        182.16        16.54 o                         
  11  -4   1         87.08         68.94        25.03 o                         
  12  -4   1          7.77         14.32        14.54 o                         
  13  -4   1          5.54         20.57        14.28 o                         
  14  -4   1         44.23         74.52        19.29 o                         
 -13  -3   1        135.78        131.41        37.64 o                         
 -12  -3   1        134.03        204.57        27.13 o                         
 -11  -3   1        123.93        133.16        23.28 o                         
 -10  -3   1         43.29         63.31        16.49 o                         
  -9  -3   1         63.01         77.16        13.33 o                         
  -8  -3   1         95.23         86.58        12.84 o                         
  -7  -3   1        227.58        244.21        20.33 o                         
  -6  -3   1        449.46        495.52        25.51 o                         
  -5  -3   1       1116.67       1064.14        35.50 o                         
  -4  -3   1         84.72        124.58         8.42 o                         
  -3  -3   1        889.73        983.53        36.17 o                         
  -2  -3   1       1119.25       1169.49        36.26 o                         
  -1  -3   1       1780.02       1690.12        54.74 o                         
   0  -3   1      11413.29      12561.97       409.32 o                         
   1  -3   1       9146.94       9295.23       523.17 o                         
   2  -3   1       2761.58       2950.87        86.34 o                         
   3  -3   1       1126.43       1254.14        43.98 o                         
   4  -3   1          4.90          2.35         3.50 o                         
   5  -3   1       1143.15       1088.47        39.56 o                         
   6  -3   1        594.59        516.92        22.79 o                         
   7  -3   1          9.03         17.05         5.44 o                         
   8  -3   1         63.56         53.72         7.86 o                         
   9  -3   1         94.73        100.26         9.98 o                         
  10  -3   1         81.17         39.74        13.38 o                         
  11  -3   1          8.96         24.71        19.45 o                         
  12  -3   1          8.94          5.53        13.56 o                         
  13  -3   1         21.13          3.16        16.13 o                         
  14  -3   1         76.57        120.49        41.88 o                         
 -13  -2   1         86.82         78.27        20.81 o                         
 -12  -2   1        187.15        227.91        29.90 o                         
 -11  -2   1         87.23        106.44        20.11 o                         
 -10  -2   1         71.77         91.55        14.53 o                         
  -9  -2   1         29.78         49.28        11.79 o                         
  -8  -2   1        105.56        103.13        17.37 o                         
  -7  -2   1         83.99         92.30         8.94 o                         
  -6  -2   1         87.78         72.00         7.37 o                         
  -5  -2   1       1036.88       1018.68        33.53 o                         
  -4  -2   1        773.11        839.51        31.66 o                         
  -3  -2   1         54.22         56.17         5.19 o                         
  -2  -2   1       3994.98       4483.79       129.85 o                         
  -1  -2   1       1440.75       1446.03        37.75 o                         
   0  -2   1         16.22         15.99         1.77 o                         
   1  -2   1        444.03        501.09        21.84 o                         
   2  -2   1          1.57         -0.86         2.78 o                         
   3  -2   1        167.95        158.23        15.50 o                         
   4  -2   1         22.33         20.47         4.04 o                         
   5  -2   1       2788.28       3037.99       145.38 o                         
   6  -2   1        695.54        828.00        47.79 o                         
   7  -2   1          9.98          4.43         5.12 o                         
   8  -2   1         41.18         50.06         7.51 o                         
   9  -2   1        197.76        180.39        25.98 o                         
  10  -2   1         59.05         66.95        15.09 o                         
  11  -2   1         78.00         99.53        26.80 o                         
  12  -2   1        124.86        118.18        21.79 o                         
  13  -2   1        161.79        197.88        35.21 o                         
  14  -2   1        247.89        223.14        31.27 o                         
 -13  -1   1         33.76         44.91        23.73 o                         
 -12  -1   1         69.01         68.99        18.60 o                         
 -11  -1   1         25.49         37.13        15.03 o                         
 -10  -1   1        222.75        262.48        29.55 o                         
  -9  -1   1         68.13        104.32        13.24 o                         
  -8  -1   1        130.70        144.72        10.97 o                         
  -7  -1   1        802.85        836.54        29.82 o                         
  -6  -1   1        467.72        506.72        22.87 o                         
  -5  -1   1        965.37       1135.40        36.44 o                         
  -4  -1   1       2877.72       3046.14        89.90 o                         
  -3  -1   1        948.05        919.64        33.20 o                         
  -2  -1   1        884.18        860.88        26.57 o                         
  -1  -1   1        186.77        216.96         7.83 o                         
   0  -1   1       3447.77       3955.45       102.32 o                         
   1  -1   1       5348.43       5896.31       232.67 o                         
   2  -1   1        117.28        167.69         6.93 o                         
   3  -1   1       1152.71       1208.58        36.83 o                         
   4  -1   1       1594.57       1471.65        45.01 o                         
   5  -1   1      15971.53      17074.97       488.67 o                         
   6  -1   1       5976.18       5856.27       170.65 o                         
   7  -1   1        669.57        581.79        25.74 o                         
   8  -1   1         94.27         90.12         8.70 o                         
   9  -1   1        101.68         97.25        12.14 o                         
  10  -1   1        111.84        141.22        29.86 o                         
  11  -1   1          5.45          9.73        13.47 o                         
  12  -1   1          0.01         15.52        14.86 o                         
  13  -1   1         19.78         28.74        17.44 o                         
  14  -1   1        216.68        279.48        34.20 o                         
 -14   0   1          5.79         17.97        19.92 o                         
 -13   0   1         11.00         37.09        27.46 o                         
 -12   0   1          2.97         55.49        16.26 o                         
 -11   0   1         11.79         -5.27        11.98 o                         
 -10   0   1        277.20        202.69        23.77 o                         
  -9   0   1        539.71        489.17        25.82 o                         
  -8   0   1         41.61         57.40         9.54 o                         
  -7   0   1        680.80        675.61        24.77 o                         
  -6   0   1         25.42         39.92         5.39 o                         
  -5   0   1        599.79        634.35        22.01 o                         
  -4   0   1        720.20        778.79        25.17 o                         
  -3   0   1        170.66        164.38         7.76 o                         
  -2   0   1        843.51        817.93        28.63 o                         
  -1   0   1        558.72        585.56        17.47 o                         
   1   0   1        350.00        408.74        14.94 o                         
   2   0   1       3609.09       4004.09       102.87 o                         
   3   0   1         58.06         60.85         4.88 o                         
   4   0   1         78.38        109.52         6.70 o                         
   5   0   1       2136.01       2129.25        64.24 o                         
   6   0   1        914.45        790.17        27.20 o                         
   7   0   1        115.30         99.68         8.55 o                         
   8   0   1         68.77         86.75        11.69 o                         
   9   0   1         90.18        101.10        12.98 o                         
  10   0   1         98.07         86.78        13.96 o                         
  11   0   1         27.78         26.33        14.98 o                         
  12   0   1         10.58         29.88        14.43 o                         
  13   0   1         18.81         25.10        16.71 o                         
 -14   1   1        327.53        388.09        35.74 o                         
 -13   1   1         37.26         59.28        19.54 o                         
 -12   1   1          3.76          1.05        13.64 o                         
 -11   1   1         53.29         38.21        15.26 o                         
 -10   1   1        105.57        112.06        44.20 o                         
  -9   1   1         64.04         66.02        10.07 o                         
  -8   1   1        132.60        136.77        10.37 o                         
  -7   1   1        644.33        653.70        23.95 o                         
  -6   1   1          0.19         -1.13         3.69 o                         
  -5   1   1        845.07        842.71        27.67 o                         
  -4   1   1        351.73        304.98        11.76 o                         
  -3   1   1        271.50        272.64        11.20 o                         
  -2   1   1       2028.88       2123.30        61.80 o                         
  -1   1   1        728.99        861.92        23.22 o                         
   0   1   1        365.48        448.60        13.83 o                         
   1   1   1        104.74        104.31         4.95 o                         
   2   1   1       2161.53       2201.92       127.22 o                         
   3   1   1       1269.16       1202.89        32.58 o                         
   4   1   1        138.15        126.51         7.12 o                         
   5   1   1        111.35        155.72         9.58 o                         
   6   1   1         54.36         47.54         5.67 o                         
   7   1   1         10.16         11.26         7.23 o                         
   8   1   1         73.00         86.40        12.31 o                         
   9   1   1         34.72         30.92        10.25 o                         
  10   1   1         13.88         33.12        10.50 o                         
  11   1   1          2.30         16.92        13.37 o                         
  12   1   1         11.71         12.80        26.10 o                         
  13   1   1          0.10         18.45        18.16 o                         
 -14   2   1        260.55        295.90        33.25 o                         
 -13   2   1          2.16         -2.28        12.34 o                         
 -12   2   1          1.35          0.90        13.25 o                         
 -11   2   1          3.91         -2.08        12.38 o                         
 -10   2   1         98.00         84.25        16.36 o                         
  -9   2   1        301.38        278.67        18.19 o                         
  -8   2   1          0.24          1.80         5.34 o                         
  -7   2   1         22.44         26.13         5.42 o                         
  -6   2   1       1241.30       1273.83        47.34 o                         
  -5   2   1       3449.34       3763.49       110.60 o                         
  -4   2   1       2853.49       3099.58        91.14 o                         
  -3   2   1       3294.89       3694.67       107.12 o                         
  -2   2   1       7702.67       8161.27       328.02 o                         
  -1   2   1        241.21        243.43         8.96 o                         
   0   2   1        858.86        872.36        30.88 o                         
   1   2   1       7127.16       7669.05       212.78 o                         
   2   2   1        145.12        156.27        18.26 o                         
   3   2   1        298.23        319.19        13.99 o                         
   4   2   1        556.42        576.92        20.19 o                         
   5   2   1        843.98        847.43        28.48 o                         
   6   2   1        697.72        649.69        26.95 o                         
   7   2   1         85.62         95.74        13.00 o                         
   8   2   1         92.03         88.98        15.66 o                         
   9   2   1          1.77          6.52         9.50 o                         
  10   2   1         10.42         15.70        11.71 o                         
  11   2   1        179.49        214.98        27.54 o                         
  12   2   1          8.29        -11.20        14.36 o                         
  13   2   1         73.62        135.05        26.24 o                         
 -14   3   1        149.47        194.19        35.70 o                         
 -13   3   1         93.36        106.41        21.58 o                         
 -12   3   1          7.03         13.02        13.94 o                         
 -11   3   1          1.56         28.34        13.35 o                         
 -10   3   1        358.74        325.46        22.29 o                         
  -9   3   1        291.29        281.18        18.65 o                         
  -8   3   1        601.62        555.13        24.26 o                         
  -7   3   1       2224.68       2259.36        76.25 o                         
  -6   3   1        297.96        289.06        14.37 o                         
  -5   3   1        326.28        286.48        23.35 o                         
  -4   3   1       1732.34       1710.46        51.94 o                         
  -3   3   1       2552.05       2723.33        80.18 o                         
  -2   3   1        665.26        771.15        24.47 o                         
  -1   3   1       5653.95       6386.41       183.71 o                         
   0   3   1        887.92        946.48        29.35 o                         
   1   3   1         48.13         46.48         5.69 o                         
   2   3   1        420.77        458.85        18.58 o                         
   3   3   1       1075.77       1184.28        42.47 o                         
   4   3   1        329.31        329.82        13.78 o                         
   5   3   1         91.90         87.41         7.16 o                         
   6   3   1         13.83         13.49         7.96 o                         
   7   3   1        331.19        249.05        49.39 o                         
   8   3   1        388.45        317.63        51.51 o                         
   9   3   1        114.34        132.44        16.43 o                         
  10   3   1         10.84         20.44        12.19 o                         
  11   3   1         40.49         35.76        18.35 o                         
  12   3   1        107.98        120.79        24.55 o                         
 -14   4   1          1.02          7.22        17.01 o                         
 -13   4   1        289.72        368.90        32.28 o                         
 -12   4   1        248.87        248.30        27.16 o                         
 -11   4   1        257.41        245.16        34.63 o                         
 -10   4   1        237.95        246.21        39.34 o                         
  -9   4   1        617.98        566.81        30.75 o                         
  -8   4   1        934.09        912.43        38.25 o                         
  -7   4   1       1823.32       1724.09        54.40 o                         
  -6   4   1       1642.09       1540.88        48.46 o                         
  -5   4   1        720.99        909.84        30.04 o                         
  -4   4   1        586.77        809.94        26.80 o                         
  -3   4   1         83.22         59.60         5.43 o                         
  -2   4   1         39.32         54.25         4.98 o                         
  -1   4   1         59.13         61.24         7.19 o                         
   0   4   1       1131.26       1148.40        35.76 o                         
   1   4   1       3848.69       4153.28       121.10 o                         
   2   4   1       3855.04       4312.57       126.60 o                         
   3   4   1         47.33         57.78         6.23 o                         
   4   4   1         84.70         99.52         8.16 o                         
   5   4   1       1296.54       1217.90        40.30 o                         
   6   4   1        455.27        479.87        25.27 o                         
   7   4   1       1022.20        885.42        39.62 o                         
   8   4   1         63.92         49.88        11.93 o                         
   9   4   1        268.19        264.02        21.83 o                         
  10   4   1          1.56         -1.65        11.74 o                         
  11   4   1        146.17        176.51        24.93 o                         
  12   4   1        110.18        159.09        40.99 o                         
 -15   5   1         85.65         63.25        31.33 o                         
 -14   5   1         47.16         70.44        20.57 o                         
 -13   5   1         10.75         10.11        15.29 o                         
 -12   5   1          5.03        -10.25        27.95 o                         
 -11   5   1          1.00          2.15        10.32 o                         
 -10   5   1         10.43         20.53         9.49 o                         
  -9   5   1       1169.20       1033.88        43.39 o                         
  -8   5   1       1484.04       1312.63        51.56 o                         
  -7   5   1          8.48         16.84         5.39 o                         
  -6   5   1        227.08        210.06        11.09 o                         
  -5   5   1        953.62        867.25        29.34 o                         
  -4   5   1       2618.49       2782.19        97.41 o                         
  -3   5   1       3406.63       3673.91       123.73 o                         
  -2   5   1       2037.32       2227.24        66.86 o                         
  -1   5   1       2325.46       2451.14        84.89 o                         
   0   5   1        633.91        671.62        31.98 o                         
   1   5   1          4.44          4.20         3.20 o                         
   2   5   1         51.24         49.60         5.46 o                         
   3   5   1       1904.73       1939.62        68.77 o                         
   4   5   1        338.40        377.49        16.65 o                         
   5   5   1        757.88        715.25        32.57 o                         
   6   5   1       2305.97       2156.44        81.25 o                         
   7   5   1       2628.68       2350.95        88.09 o                         
   8   5   1        713.80        647.97        67.63 o                         
   9   5   1        429.46        378.84        26.01 o                         
  10   5   1         29.05         21.23        22.88 o                         
  11   5   1        302.83        369.45        28.20 o                         
  12   5   1         95.21         78.80        35.15 o                         
 -15   6   1          3.90         51.05        32.66 o                         
 -14   6   1         14.09         41.98        19.28 o                         
 -13   6   1          0.07          8.40        14.95 o                         
 -12   6   1          8.93          9.71        12.49 o                         
 -11   6   1        217.19        219.29        25.88 o                         
 -10   6   1        543.48        488.71        31.13 o                         
  -9   6   1        347.15        333.09        25.76 o                         
  -8   6   1          1.27         12.04         8.44 o                         
  -7   6   1        565.92        556.59        24.93 o                         
  -6   6   1       1433.01       1267.76        85.63 o                         
  -5   6   1       4174.32       4532.29       156.68 o                         
  -4   6   1        318.06        388.78        16.02 o                         
  -3   6   1          6.52          3.25         3.93 o                         
  -2   6   1        990.16       1002.47        32.59 o                         
  -1   6   1        540.62        492.65        21.95 o                         
   0   6   1       1759.70       1774.30        54.75 o                         
   1   6   1        596.41        637.76        31.78 o                         
   2   6   1        136.96        167.78        13.84 o                         
   3   6   1          0.02         -2.82         7.18 o                         
   4   6   1         52.51         60.02         7.95 o                         
   5   6   1         68.12         39.80        17.05 o                         
   6   6   1        188.46        197.22        21.01 o                         
   7   6   1       1301.69       1296.60        54.93 o                         
   8   6   1        164.44        177.98        24.15 o                         
   9   6   1         43.25         49.31        14.58 o                         
  10   6   1         79.65         70.26        17.31 o                         
  11   6   1          0.07         -4.34        25.26 o                         
 -15   7   1         23.52         51.28        33.53 o                         
 -14   7   1         63.69         51.75        20.27 o                         
 -13   7   1          2.66         14.41        15.29 o                         
 -12   7   1         34.84         37.65        14.60 o                         
 -11   7   1        204.68        244.49        22.48 o                         
 -10   7   1        608.31        418.87        34.30 o                         
  -9   7   1        486.05        449.49        25.84 o                         
  -8   7   1         80.20         72.06        12.11 o                         
  -7   7   1        207.91        240.96        13.97 o                         
  -6   7   1          9.62          5.30         5.95 o                         
  -5   7   1          2.88          5.09         5.19 o                         
  -4   7   1         64.91         70.63         7.43 o                         
  -3   7   1         46.28         60.02         6.26 o                         
  -2   7   1        130.21        132.48        11.63 o                         
  -1   7   1         96.36         68.87        14.16 o                         
   0   7   1        237.90        247.51        11.76 o                         
   1   7   1        167.05        155.59         8.95 o                         
   2   7   1        433.71        411.04        16.12 o                         
   3   7   1        142.80        136.73        11.11 o                         
   4   7   1        126.39         92.27        15.53 o                         
   5   7   1        328.03        360.29        26.83 o                         
   6   7   1        178.51        144.89        25.87 o                         
   7   7   1         40.95         68.78        16.88 o                         
   8   7   1         52.15         44.68        15.55 o                         
   9   7   1         75.71         74.20        23.88 o                         
  10   7   1         58.04         56.52        22.24 o                         
 -15   8   1         60.09        158.35        44.17 o                         
 -14   8   1         46.42         47.34        29.31 o                         
 -13   8   1          2.60         -1.31        14.07 o                         
 -12   8   1          0.03          3.61        12.79 o                         
 -11   8   1          7.48          8.90        11.54 o                         
 -10   8   1         25.06         48.55        18.24 o                         
  -9   8   1         50.38         54.65        12.96 o                         
  -8   8   1         99.39         96.55        13.87 o                         
  -7   8   1         62.19         57.84        14.63 o                         
  -6   8   1          0.17          9.52         6.07 o                         
  -5   8   1         25.60         25.40         6.64 o                         
  -4   8   1       1345.34       1436.01        47.03 o                         
  -3   8   1          8.20         10.97         6.85 o                         
  -2   8   1          8.86         22.79         7.44 o                         
  -1   8   1        446.83        438.77        22.62 o                         
   0   8   1        582.94        483.60        73.54 o                         
   1   8   1        396.72        395.90        18.65 o                         
   2   8   1        343.95        350.12        17.75 o                         
   3   8   1        165.15        181.94        18.31 o                         
   4   8   1          4.45         -7.38         9.35 o                         
   5   8   1          7.58          7.16        15.84 o                         
   6   8   1          0.70          0.80        11.93 o                         
   7   8   1        143.56        151.54        24.17 o                         
   8   8   1          0.88          7.76        16.57 o                         
   9   8   1         11.36         44.29        21.71 o                         
 -14   9   1         44.74         49.23        19.86 o                         
 -13   9   1          0.07          6.24        14.03 o                         
 -12   9   1          3.95          5.88        13.69 o                         
 -11   9   1         15.67         21.49        12.83 o                         
 -10   9   1        159.34        133.20        17.34 o                         
  -9   9   1        458.08        428.65        25.77 o                         
  -8   9   1          0.50         -0.87        15.58 o                         
  -7   9   1          1.80          8.80        11.44 o                         
  -6   9   1        502.93        482.09        24.97 o                         
  -5   9   1         67.57         50.69        10.11 o                         
  -4   9   1        442.74        413.20        22.50 o                         
  -3   9   1        133.61        118.13        20.08 o                         
  -2   9   1       1073.71       1008.59        41.86 o                         
  -1   9   1          7.77          4.03         8.16 o                         
   0   9   1         25.72         22.70        10.41 o                         
   1   9   1        398.45        350.94        23.35 o                         
   2   9   1        213.02        194.65        41.34 o                         
   3   9   1        185.97        157.50        21.42 o                         
   4   9   1          0.01         -6.98        11.31 o                         
   5   9   1        222.99        235.17        26.29 o                         
   6   9   1         35.76         22.92        15.99 o                         
   7   9   1         40.29         51.38        18.21 o                         
   8   9   1        131.64        186.22        28.30 o                         
 -13  10   1         48.88         55.82        21.01 o                         
 -12  10   1          4.74         10.71        16.04 o                         
 -11  10   1        159.26        180.01        40.53 o                         
 -10  10   1        150.14        123.90        20.64 o                         
  -9  10   1         27.24         25.70        22.23 o                         
  -8  10   1        669.58        456.34       153.92 o                         
  -7  10   1        555.12        474.22        33.25 o                         
  -6  10   1         20.16         22.88        15.17 o                         
  -5  10   1        520.30        479.43        38.42 o                         
  -4  10   1        271.24        259.35        18.53 o                         
  -3  10   1        504.32        447.45        32.11 o                         
  -2  10   1         32.21         35.63         9.91 o                         
  -1  10   1         30.02         31.59        10.15 o                         
   0  10   1        157.15        161.06        14.22 o                         
   1  10   1         24.34         18.27         8.19 o                         
   2  10   1         50.18         49.56        15.46 o                         
   3  10   1          5.77         26.31        32.06 o                         
   4  10   1         59.61         52.21        16.92 o                         
   5  10   1        336.82        340.82        43.82 o                         
   6  10   1        183.30        208.60        28.15 o                         
   7  10   1         10.76         12.59        17.00 o                         
 -13  11   1          0.76          0.36        18.68 o                         
 -12  11   1          0.95          6.67        16.36 o                         
 -11  11   1        149.46        161.74        26.19 o                         
 -10  11   1         41.77         43.14        19.83 o                         
  -9  11   1        371.95        346.27        30.26 o                         
  -8  11   1        672.85        659.36        78.68 o                         
  -7  11   1        147.17        147.46        36.59 o                         
  -6  11   1         14.36         20.67         9.82 o                         
  -5  11   1          4.65          4.51         8.92 o                         
  -4  11   1         84.97         84.50        13.65 o                         
  -3  11   1       2634.62       2476.55        92.03 o                         
  -2  11   1        933.60        697.46        77.03 o                         
  -1  11   1         11.42         12.17        12.79 o                         
   0  11   1         24.75         37.32         9.42 o                         
   1  11   1         18.80         30.48         9.11 o                         
   2  11   1        509.71        495.11        35.69 o                         
   3  11   1        147.33        138.56        22.17 o                         
   4  11   1        190.42        170.40        24.88 o                         
   5  11   1         53.17         78.13        23.99 o                         
   6  11   1        206.48        217.39        43.42 o                         
 -13  12   1         30.03         84.93        32.66 o                         
 -12  12   1         62.73         79.47        21.82 o                         
 -11  12   1        184.45        206.96        29.56 o                         
 -10  12   1        135.00        154.98        25.09 o                         
  -9  12   1        186.87        211.09        28.94 o                         
  -8  12   1        264.34        204.45        38.16 o                         
  -7  12   1        141.49        133.40        35.61 o                         
  -6  12   1         26.30         39.85        16.55 o                         
  -5  12   1         24.01         31.71        11.93 o                         
  -4  12   1        271.31        277.24        21.46 o                         
  -3  12   1         64.86         72.03        13.61 o                         
  -2  12   1        208.10        222.49        20.63 o                         
  -1  12   1         39.00         42.01        10.18 o                         
   0  12   1          6.74         13.48         9.47 o                         
   1  12   1          4.42         27.81        11.79 o                         
   2  12   1         17.28         38.60        17.46 o                         
   3  12   1          8.30          7.61        21.39 o                         
   4  12   1        214.45        231.64        30.89 o                         
 -11  13   1         41.36         60.92        33.99 o                         
 -10  13   1         71.08        116.34        21.13 o                         
  -9  13   1          7.16         15.14        15.53 o                         
  -8  13   1         11.76         20.02        39.57 o                         
  -7  13   1          0.92          3.42        14.04 o                         
  -6  13   1         44.85         33.13        16.04 o                         
  -5  13   1          0.01         21.96        11.81 o                         
  -4  13   1         21.12         43.91        13.52 o                         
  -3  13   1       1120.12       1055.46        48.73 o                         
  -2  13   1        713.27        702.05        57.52 o                         
  -1  13   1         26.43         44.60        10.48 o                         
   0  13   1         91.68         86.39        15.71 o                         
   1  13   1         36.77         43.54        16.59 o                         
   2  13   1         30.01         83.12        20.99 o                         
   3  13   1        102.67        138.66        48.97 o                         
 -10  14   1         11.15         21.91        30.67 o                         
  -9  14   1          8.51          5.93        16.95 o                         
  -8  14   1          0.44        -12.08        14.69 o                         
  -7  14   1        132.66        124.80        23.88 o                         
  -6  14   1        171.93        152.24        25.51 o                         
  -5  14   1        226.06        203.22        28.53 o                         
  -4  14   1         33.28         61.19        14.95 o                         
  -3  14   1         21.30         23.31        14.23 o                         
  -2  14   1         74.21         63.05        14.33 o                         
  -1  14   1        194.46        214.51        19.54 o                         
   0  14   1          0.49         14.82        13.05 o                         
   1  14   1        199.46        182.07        28.15 o                         
  -8  15   1         55.73         49.59        21.59 o                         
  -7  15   1         13.06         57.10        19.46 o                         
  -6  15   1         50.46         68.32        27.49 o                         
  -5  15   1         55.77         76.32        22.08 o                         
  -4  15   1          0.07         16.45        14.14 o                         
  -3  15   1        234.40        207.30        41.25 o                         
  -2  15   1         35.31         48.10        13.95 o                         
  -1  15   1         49.18         53.65        29.66 o                         
   2 -16   2         58.57        160.66        39.43 o                         
   3 -16   2        102.92        102.49        16.96 o                         
   4 -16   2         17.38         36.01        19.60 o                         
   5 -16   2        169.54        180.24        29.48 o                         
   6 -16   2          8.48         55.79        28.15 o                         
   7 -16   2         36.96         39.02        29.31 o                         
   0 -15   2          8.15         26.28        15.03 o                         
   1 -15   2         13.68         -5.86        11.38 o                         
   2 -15   2          3.61         27.61        11.72 o                         
   3 -15   2         93.37        112.93        19.00 o                         
   4 -15   2          9.23         39.36        14.45 o                         
   5 -15   2         19.77         13.71        16.97 o                         
   6 -15   2         32.51         12.32        22.08 o                         
   7 -15   2          7.04          6.03        17.04 o                         
   8 -15   2         72.99         62.40        22.29 o                         
   9 -15   2          1.92         11.39        26.25 o                         
  -2 -14   2          0.64          9.09        23.53 o                         
  -1 -14   2         73.53         91.40        21.84 o                         
   0 -14   2        169.62        171.53        22.56 o                         
   1 -14   2         26.71         32.92        11.73 o                         
   2 -14   2         38.87         30.97        11.57 o                         
   3 -14   2        545.91        564.24        33.28 o                         
   4 -14   2         97.87        126.90        18.24 o                         
   5 -14   2        101.37        117.94        17.48 o                         
   6 -14   2          3.63         16.46        15.92 o                         
   7 -14   2         92.74         88.84        20.83 o                         
   8 -14   2         30.02         12.18        35.76 o                         
   9 -14   2          5.49         28.75        16.72 o                         
  10 -14   2         72.69         84.58        23.73 o                         
  11 -14   2         10.84         38.10        25.84 o                         
  -4 -13   2          3.61         29.91        39.34 o                         
  -3 -13   2         19.26         33.93        18.51 o                         
  -2 -13   2        152.03        197.76        30.29 o                         
  -1 -13   2         99.49        133.52        15.25 o                         
   0 -13   2         28.13         51.21        11.43 o                         
   1 -13   2        157.37        158.81        19.43 o                         
   2 -13   2        304.65        273.55        22.72 o                         
   3 -13   2       1614.98       1563.00       113.48 o                         
   4 -13   2        340.04        283.10        23.03 o                         
   5 -13   2          2.11         24.01        11.74 o                         
   6 -13   2          2.45          3.26        11.04 o                         
   7 -13   2         66.52         62.33        18.39 o                         
   8 -13   2         37.41         36.42        16.87 o                         
   9 -13   2         53.13        113.56        42.72 o                         
  10 -13   2        100.03        115.78        40.84 o                         
  11 -13   2        157.64        168.45        27.32 o                         
  12 -13   2          8.69          5.00        21.24 o                         
  -5 -12   2         23.52         19.64        25.18 o                         
  -4 -12   2         40.27         63.37        18.03 o                         
  -3 -12   2          0.20          6.92        13.11 o                         
  -2 -12   2          0.03         14.23        13.92 o                         
  -1 -12   2         51.63         46.61        10.76 o                         
   0 -12   2         14.71         25.62         9.50 o                         
   1 -12   2         18.51         12.61         8.65 o                         
   2 -12   2        142.55        167.43        18.31 o                         
   3 -12   2        160.66        158.95        17.73 o                         
   4 -12   2         20.98         22.63        12.37 o                         
   5 -12   2         96.76        100.94        14.53 o                         
   6 -12   2        448.80        429.75        26.27 o                         
   7 -12   2        207.02        209.41        25.41 o                         
   8 -12   2         38.72         39.51        25.00 o                         
   9 -12   2         47.97         62.93        17.35 o                         
  10 -12   2         56.94         70.89        19.93 o                         
  11 -12   2         16.15          8.85        16.48 o                         
  12 -12   2         31.50         47.27        19.91 o                         
  13 -12   2         90.55         80.59        36.59 o                         
  -7 -11   2         72.15        142.78        27.16 o                         
  -6 -11   2        251.37        264.29        31.55 o                         
  -5 -11   2          0.35         15.79        15.15 o                         
  -4 -11   2         52.98         82.88        17.68 o                         
  -3 -11   2        446.47        399.46        31.65 o                         
  -2 -11   2        194.22        179.02        21.41 o                         
  -1 -11   2          0.30         -2.55         7.55 o                         
   0 -11   2        163.48        148.52        13.60 o                         
   1 -11   2       1065.20        964.99        42.78 o                         
   2 -11   2         69.86         89.15        13.87 o                         
   3 -11   2        808.36        737.33        34.82 o                         
   4 -11   2          0.12         -4.23         8.21 o                         
   5 -11   2        182.69        202.52        18.70 o                         
   6 -11   2         11.29          9.22         8.81 o                         
   7 -11   2         77.38         86.46        13.70 o                         
   8 -11   2         17.53         -4.18        13.18 o                         
   9 -11   2        104.74        126.00        21.37 o                         
  10 -11   2        242.41        268.75        35.73 o                         
  11 -11   2        135.87        105.56        25.50 o                         
  12 -11   2         28.20         44.62        17.21 o                         
  13 -11   2          1.35          0.10        17.72 o                         
  -8 -10   2         29.31         58.01        20.23 o                         
  -7 -10   2          4.37        -12.35        16.16 o                         
  -6 -10   2         43.72         80.04        20.08 o                         
  -5 -10   2         48.41         76.15        18.25 o                         
  -4 -10   2       1025.73        352.25        44.86 o                         
  -3 -10   2        247.53        245.40        19.44 o                         
  -2 -10   2        118.63        139.64        15.42 o                         
  -1 -10   2          1.24         15.44         7.92 o                         
   0 -10   2        190.98        210.11        14.09 o                         
   1 -10   2        127.30        132.26        14.76 o                         
   2 -10   2        149.28        182.39        16.56 o                         
   3 -10   2         61.16         72.22        11.91 o                         
   4 -10   2        215.58        200.61        16.43 o                         
   5 -10   2        323.08        299.30        19.64 o                         
   6 -10   2        236.78        220.65        17.21 o                         
   7 -10   2        187.02        188.71        29.01 o                         
   8 -10   2         73.91         79.73        16.40 o                         
   9 -10   2        147.39        169.92        22.82 o                         
  10 -10   2        149.41        155.33        22.88 o                         
  11 -10   2         42.10         55.84        17.13 o                         
  12 -10   2          5.51          4.92        16.87 o                         
  13 -10   2          1.18          3.06        22.32 o                         
  -9  -9   2        104.28        154.02        28.41 o                         
  -8  -9   2         19.41          9.45        15.65 o                         
  -7  -9   2        167.14        167.68        32.90 o                         
  -6  -9   2          0.89         -3.79        12.81 o                         
  -5  -9   2         73.01         70.31        17.39 o                         
  -4  -9   2        142.44        139.64        20.32 o                         
  -3  -9   2        207.45        198.06        16.82 o                         
  -2  -9   2         26.49         34.46         9.68 o                         
  -1  -9   2          9.89         10.75         7.04 o                         
   0  -9   2          9.81          4.73         6.81 o                         
   1  -9   2        224.91        194.90        25.85 o                         
   2  -9   2        118.46        108.20        12.62 o                         
   3  -9   2          1.43         -2.65         7.10 o                         
   4  -9   2        477.69        434.42        26.02 o                         
   5  -9   2        544.80        477.62        24.58 o                         
   6  -9   2        894.85        817.99        42.78 o                         
   7  -9   2       1178.44       1078.15        38.38 o                         
   8  -9   2       1671.63       1376.42       272.67 o                         
   9  -9   2        222.29        215.88        19.02 o                         
  10  -9   2         56.36         71.06        13.51 o                         
  11  -9   2         55.67         83.12        15.27 o                         
  12  -9   2          5.92         21.66        12.37 o                         
  13  -9   2         10.00         10.10        17.08 o                         
  14  -9   2          0.08          0.01        28.13 o                         
 -10  -8   2         22.86         21.97        25.96 o                         
  -9  -8   2         19.62         39.93        18.70 o                         
  -8  -8   2        138.66        152.63        52.46 o                         
  -7  -8   2        448.86        391.16        32.21 o                         
  -6  -8   2        287.51        250.85        35.84 o                         
  -5  -8   2        315.93        263.37        47.90 o                         
  -4  -8   2         72.91         85.20        12.06 o                         
  -3  -8   2        431.92        438.85        37.52 o                         
  -2  -8   2        313.02        291.49        15.50 o                         
  -1  -8   2       1975.87       1875.23        58.52 o                         
   0  -8   2       2608.64       2368.17       210.95 o                         
   1  -8   2       3497.33       3179.94       157.70 o                         
   2  -8   2       3620.92       3396.32       117.58 o                         
   3  -8   2       4408.94       4461.95       189.97 o                         
   4  -8   2       1883.73       1678.49       100.12 o                         
   5  -8   2        135.44        130.54        10.45 o                         
   6  -8   2        533.77        513.60        21.41 o                         
   7  -8   2        146.08        146.60        12.11 o                         
   8  -8   2          7.73          5.46         8.63 o                         
   9  -8   2       1572.66       1480.66        59.07 o                         
  10  -8   2          0.41         23.56        11.11 o                         
  11  -8   2          9.11         22.73        12.31 o                         
  12  -8   2         13.09         33.19        13.32 o                         
  13  -8   2          0.04          0.37        22.58 o                         
  14  -8   2         29.57         46.57        20.09 o                         
 -10  -7   2          8.68         24.13        16.50 o                         
  -9  -7   2         75.30         59.00        19.24 o                         
  -8  -7   2         31.19         35.61        14.47 o                         
  -7  -7   2        437.13        378.96        24.43 o                         
  -6  -7   2         11.75          5.00         9.18 o                         
  -5  -7   2         47.61         70.84        11.60 o                         
  -4  -7   2        171.11        178.80        12.46 o                         
  -3  -7   2        451.47        430.00        18.75 o                         
  -2  -7   2        272.24        254.30        11.69 o                         
  -1  -7   2         88.33         77.14         6.35 o                         
   0  -7   2        605.12        541.98        24.18 o                         
   1  -7   2        130.13        123.35        10.99 o                         
   2  -7   2        132.83        148.74        11.18 o                         
   3  -7   2        127.23        114.77         8.24 o                         
   4  -7   2        243.87        216.74        11.30 o                         
   5  -7   2       1242.61       1265.19        48.07 o                         
   6  -7   2        332.73        311.52        18.05 o                         
   7  -7   2         18.23         35.05         7.12 o                         
   8  -7   2       1226.92       1028.98        42.91 o                         
   9  -7   2       1214.70       1086.79        45.56 o                         
  10  -7   2        859.70        785.52        37.13 o                         
  11  -7   2          7.50         27.41        11.86 o                         
  12  -7   2          0.50         11.59        14.32 o                         
  13  -7   2         82.13         96.69        24.57 o                         
  14  -7   2          0.61          6.63        16.38 o                         
 -11  -6   2         58.62         65.31        21.00 o                         
 -10  -6   2        393.94        454.91        30.03 o                         
  -9  -6   2         89.78        129.25        16.64 o                         
  -8  -6   2        912.65        937.48        52.76 o                         
  -7  -6   2        125.35        114.46        14.93 o                         
  -6  -6   2        282.83        315.67        20.31 o                         
  -5  -6   2        847.44        801.88        52.31 o                         
  -4  -6   2        537.23        518.66        21.10 o                         
  -3  -6   2        322.07        315.51        22.43 o                         
  -2  -6   2       1405.23       1251.58        68.64 o                         
  -1  -6   2        519.83        684.27        23.98 o                         
   0  -6   2          0.01          6.49         4.87 o                         
   1  -6   2        743.32        714.99        28.89 o                         
   2  -6   2        186.69        232.16        19.30 o                         
   3  -6   2        490.66        603.88        21.52 o                         
   4  -6   2       6113.53       6742.94       222.89 o                         
   5  -6   2       2073.38       2135.21        65.73 o                         
   6  -6   2          0.24         -5.72         5.72 o                         
   7  -6   2          8.58          4.14         7.18 o                         
   8  -6   2        177.05        172.63        12.38 o                         
   9  -6   2        134.45        110.40        13.66 o                         
  10  -6   2        155.04        176.08        17.26 o                         
  11  -6   2         52.49         59.99        16.30 o                         
  12  -6   2         49.30         68.39        18.26 o                         
  13  -6   2          2.54         -6.22        19.92 o                         
  14  -6   2         16.32         50.07        23.24 o                         
 -12  -5   2          0.94         32.15        20.35 o                         
 -11  -5   2          2.40         21.97        16.46 o                         
 -10  -5   2          1.60         10.17        12.21 o                         
  -9  -5   2          3.25          0.69        10.20 o                         
  -8  -5   2         69.49         78.07        12.55 o                         
  -7  -5   2        241.00        198.66        16.70 o                         
  -6  -5   2        424.36        442.99        19.89 o                         
  -5  -5   2         65.96         89.67        12.85 o                         
  -4  -5   2        537.15        611.96        26.21 o                         
  -3  -5   2       3008.84       3089.70        92.50 o                         
  -2  -5   2        737.15        788.59        48.24 o                         
  -1  -5   2       1055.26       1148.19        31.86 o                         
   0  -5   2        233.46        236.24        16.27 o                         
   1  -5   2        210.57        184.83        11.05 o                         
   2  -5   2          1.33          4.81         3.07 o                         
   3  -5   2        556.98        565.31        22.55 o                         
   4  -5   2        141.88        158.00         9.01 o                         
   5  -5   2        212.13        217.20        12.67 o                         
   6  -5   2       2909.21       2699.41        81.56 o                         
   7  -5   2        182.19        204.74        13.38 o                         
   8  -5   2         13.36         13.43         6.20 o                         
   9  -5   2       2334.52       1971.22        73.45 o                         
  10  -5   2         62.73         35.39        10.40 o                         
  11  -5   2         32.36         27.25        14.19 o                         
  12  -5   2          0.24          4.22        14.51 o                         
  13  -5   2          8.27          1.70        15.96 o                         
  14  -5   2         84.56         78.04        21.75 o                         
 -13  -4   2          7.86         31.68        30.99 o                         
 -12  -4   2        570.13        569.62        67.15 o                         
 -11  -4   2          5.19          0.81        28.10 o                         
 -10  -4   2         38.93         48.19        14.03 o                         
  -9  -4   2         26.51         55.69        12.86 o                         
  -8  -4   2         40.79         67.84        12.49 o                         
  -7  -4   2       3512.10       3359.65       120.41 o                         
  -6  -4   2        181.62        143.82        28.57 o                         
  -5  -4   2       2516.61       2392.03        86.55 o                         
  -4  -4   2        632.07        595.63        25.56 o                         
  -3  -4   2          9.47         -3.37         4.76 o                         
  -2  -4   2        819.90        905.70        29.52 o                         
  -1  -4   2        859.58       1011.31        28.11 o                         
   0  -4   2        476.98        426.14        16.79 o                         
   1  -4   2          0.65         -0.06         2.67 o                         
   2  -4   2       1374.77       1519.04        46.00 o                         
   3  -4   2        394.45        479.14        18.51 o                         
   4  -4   2        537.87        607.78        29.55 o                         
   5  -4   2       1506.45       1728.72        53.39 o                         
   6  -4   2        611.55        640.20        23.19 o                         
   7  -4   2         14.12         15.68         5.78 o                         
   8  -4   2        140.13        130.75        10.67 o                         
   9  -4   2         37.24         29.79         7.61 o                         
  10  -4   2         60.03         80.88        16.29 o                         
  11  -4   2         64.73         79.87        17.75 o                         
  12  -4   2          1.28          1.09        14.02 o                         
  13  -4   2          1.97         18.19        15.09 o                         
  14  -4   2         19.60         63.16        20.03 o                         
 -13  -3   2         63.20         80.34        21.95 o                         
 -12  -3   2          2.98          5.47        20.18 o                         
 -11  -3   2         33.13         21.13        16.27 o                         
 -10  -3   2        193.63        198.48        20.45 o                         
  -9  -3   2        364.04        356.81        36.82 o                         
  -8  -3   2        119.25        129.58        15.12 o                         
  -7  -3   2        246.67        257.09        13.93 o                         
  -6  -3   2          1.51          0.21         4.93 o                         
  -5  -3   2         13.80         19.63         5.18 o                         
  -4  -3   2       1543.33       1774.63        62.56 o                         
  -3  -3   2        831.51        956.93        30.97 o                         
  -2  -3   2       2208.56       2272.35        67.60 o                         
  -1  -3   2        585.06        644.23        18.45 o                         
   0  -3   2         72.95         74.24         7.00 o                         
   1  -3   2        207.01        224.76        13.93 o                         
   2  -3   2       1615.96       1809.88        53.81 o                         
   3  -3   2        150.52        195.09         9.12 o                         
   4  -3   2         52.09         47.34         5.39 o                         
   5  -3   2        252.95        262.04        11.82 o                         
   6  -3   2        829.54        668.42        34.75 o                         
   7  -3   2        200.43        205.22        15.21 o                         
   8  -3   2        880.42        772.43        28.34 o                         
   9  -3   2        995.49        949.75        34.26 o                         
  10  -3   2        210.79        171.84        21.67 o                         
  11  -3   2         48.44         61.82        23.85 o                         
  12  -3   2          6.94         22.82        14.65 o                         
  13  -3   2         78.14         78.11        20.45 o                         
  14  -3   2         20.17         28.40        18.61 o                         
 -13  -2   2         12.72         40.60        19.84 o                         
 -12  -2   2        546.35        625.32        44.13 o                         
 -11  -2   2        357.79        383.44        31.66 o                         
 -10  -2   2       1064.58        944.11        53.24 o                         
  -9  -2   2        979.92        908.20        41.88 o                         
  -8  -2   2       1123.41       1180.40        92.67 o                         
  -7  -2   2        722.49        706.79        26.41 o                         
  -6  -2   2        371.95        342.59        15.28 o                         
  -5  -2   2       3921.02       3960.73       116.98 o                         
  -4  -2   2       3154.38       3320.58        98.21 o                         
  -3  -2   2       3143.85       3347.33        98.04 o                         
  -2  -2   2        172.57        212.68         9.30 o                         
  -1  -2   2         29.74         39.22         4.59 o                         
   0  -2   2       4387.55       4624.00       160.78 o                         
   1  -2   2        521.67        612.96        19.25 o                         
   2  -2   2       3164.63       3582.57       103.64 o                         
   3  -2   2       2554.72       2592.03        76.30 o                         
   4  -2   2        433.21        532.21        18.69 o                         
   5  -2   2         30.60         80.53         6.90 o                         
   6  -2   2       2455.87       2158.74       108.01 o                         
   7  -2   2         30.02         12.77         5.80 o                         
   8  -2   2         88.53         99.77         9.47 o                         
   9  -2   2         67.31         64.49        10.65 o                         
  10  -2   2         91.67        108.17        18.29 o                         
  11  -2   2         16.50         32.85        27.35 o                         
  12  -2   2         23.32         25.75        15.23 o                         
  13  -2   2          4.27          9.12        17.13 o                         
  14  -2   2         13.70         48.60        21.36 o                         
 -13  -1   2         63.63         75.09        33.53 o                         
 -12  -1   2        213.88        237.81        28.39 o                         
 -11  -1   2         71.21         54.82        17.00 o                         
 -10  -1   2        191.08        148.59        21.23 o                         
  -9  -1   2        365.02        335.55        32.16 o                         
  -8  -1   2        146.96        152.26        11.77 o                         
  -7  -1   2          0.19         -3.78         5.03 o                         
  -6  -1   2         12.24          6.04         4.42 o                         
  -5  -1   2       4129.04       4799.85       140.34 o                         
  -4  -1   2       6865.22       7354.34       243.20 o                         
  -3  -1   2        125.34        112.63         6.67 o                         
  -2  -1   2       3706.69       4003.51       115.63 o                         
  -1  -1   2       1548.98       1823.09        53.19 o                         
   1  -1   2         88.59        143.88         8.86 o                         
   2  -1   2       7947.37       8678.36       248.29 o                         
   3  -1   2         80.14         67.11         6.89 o                         
   4  -1   2       3132.18       2930.44       207.32 o                         
   5  -1   2       2664.11       2642.82       112.22 o                         
   6  -1   2       1563.61        989.72       145.89 o                         
   7  -1   2        261.88        209.61        13.39 o                         
   8  -1   2         41.76         45.51        11.24 o                         
   9  -1   2          0.25          2.55         7.45 o                         
  10  -1   2         19.77         51.71        11.72 o                         
  11  -1   2        367.54        265.46        66.69 o                         
  12  -1   2        197.52        153.02        24.14 o                         
  13  -1   2        623.90        631.38        45.22 o                         
  14  -1   2        191.21        183.26        39.20 o                         
 -14   0   2          0.95         22.99        17.53 o                         
 -13   0   2          8.32          5.91        23.15 o                         
 -12   0   2          6.32         -2.71        13.62 o                         
 -11   0   2         29.18         59.17        16.61 o                         
 -10   0   2        367.02        290.80        26.46 o                         
  -9   0   2        621.64        533.70        22.24 o                         
  -8   0   2          5.73          3.90         5.67 o                         
  -7   0   2        447.15        414.99        31.24 o                         
  -6   0   2         73.29         95.35         7.62 o                         
  -5   0   2       1480.32       1590.71        48.81 o                         
  -4   0   2         69.37         66.11         5.60 o                         
  -3   0   2       2113.77       2151.36        73.03 o                         
  -2   0   2         10.09          3.46         2.30 o                         
  -1   0   2        325.29        392.52        11.08 o                         
   0   0   2       1928.43       1994.90        58.32 o                         
   1   0   2       2698.12       2859.60        73.56 o                         
   2   0   2         10.02         14.33         4.22 o                         
   3   0   2        139.47        130.22         5.32 o                         
   4   0   2       3797.73       3646.94       138.35 o                         
   5   0   2       1074.46       1025.81        33.17 o                         
   6   0   2        842.34        771.40        26.44 o                         
   7   0   2       3628.24       3593.16       126.47 o                         
   8   0   2        561.23        522.51        26.64 o                         
   9   0   2        454.52        340.19        21.67 o                         
  10   0   2          0.22          4.09        12.14 o                         
  11   0   2         94.02        147.69        22.91 o                         
  12   0   2         32.79         61.04        17.50 o                         
  13   0   2         14.88          0.90        16.12 o                         
 -14   1   2        103.41        129.86        24.80 o                         
 -13   1   2         10.33         11.33        15.38 o                         
 -12   1   2         17.72         15.63        13.71 o                         
 -11   1   2        103.36         15.56        21.42 o                         
 -10   1   2        438.46        337.69        27.79 o                         
  -9   1   2        118.20        162.09        15.33 o                         
  -8   1   2         46.58         62.06         7.87 o                         
  -7   1   2        284.79        274.40        23.00 o                         
  -6   1   2       1174.01       1218.30        68.01 o                         
  -5   1   2        814.52        842.27        27.69 o                         
  -4   1   2         22.27         21.24         5.74 o                         
  -3   1   2         37.21         54.95         6.34 o                         
  -2   1   2       3302.40       3441.57       114.19 o                         
  -1   1   2       4214.40       4819.80       158.44 o                         
   0   1   2       3539.80       4035.97       116.01 o                         
   1   1   2         22.68         26.22         2.92 o                         
   2   1   2       1348.57       1496.59        52.49 o                         
   3   1   2       1184.41       1422.03        51.78 o                         
   4   1   2       3703.46       4405.58       150.68 o                         
   5   1   2        247.49        253.22        14.82 o                         
   6   1   2        670.59        687.54        30.22 o                         
   7   1   2        456.73        464.12        24.16 o                         
   8   1   2        143.54        157.29        16.17 o                         
   9   1   2         66.43         75.97        12.81 o                         
  10   1   2         61.52         58.77        12.92 o                         
  11   1   2         60.99         84.11        40.21 o                         
  12   1   2          7.15         12.96        28.18 o                         
  13   1   2        252.12        290.36        81.20 o                         
 -14   2   2          1.77          2.83        22.89 o                         
 -13   2   2          0.00          6.94        14.24 o                         
 -12   2   2         25.98         19.18        17.81 o                         
 -11   2   2          1.41          7.58        13.30 o                         
 -10   2   2         26.94         23.71         9.26 o                         
  -9   2   2         97.86         95.46        16.35 o                         
  -8   2   2         33.47         37.90         6.55 o                         
  -7   2   2          0.77          6.90         4.19 o                         
  -6   2   2        689.20        783.41        26.37 o                         
  -5   2   2       2768.87       3040.62        89.69 o                         
  -4   2   2        208.69        229.48        13.20 o                         
  -3   2   2          1.67          1.41         2.53 o                         
  -2   2   2       7113.77       7840.54       257.38 o                         
  -1   2   2       4307.94       5317.73       179.63 o                         
   0   2   2        883.34        855.65        26.53 o                         
   1   2   2       5716.12       6443.25       205.12 o                         
   2   2   2       3287.97       3659.03       106.55 o                         
   3   2   2       1102.68       1090.21        40.88 o                         
   4   2   2        198.36        186.19        12.59 o                         
   5   2   2        293.36        250.77        20.31 o                         
   6   2   2         15.37          9.22        11.11 o                         
   7   2   2        236.84        237.29        17.59 o                         
   8   2   2        117.59         95.89        13.62 o                         
   9   2   2        600.36        489.04        29.21 o                         
  10   2   2         38.72         45.77        12.74 o                         
  11   2   2         15.94         28.05        33.47 o                         
  12   2   2        161.26        229.96        29.78 o                         
  13   2   2          1.69          3.82        25.61 o                         
 -14   3   2         13.72         22.92        17.41 o                         
 -13   3   2          7.32         13.99        21.59 o                         
 -12   3   2         85.33        116.55        25.96 o                         
 -11   3   2          0.42         11.57        12.94 o                         
 -10   3   2         81.14         61.24        18.17 o                         
  -9   3   2       1254.10       1062.35        55.02 o                         
  -8   3   2        689.03        730.81        32.17 o                         
  -7   3   2        389.37        394.89        15.99 o                         
  -6   3   2       3061.62       2900.71        86.70 o                         
  -5   3   2       6350.95       6611.43       218.21 o                         
  -4   3   2        712.86        701.08        26.16 o                         
  -3   3   2         22.62         33.87         4.58 o                         
  -2   3   2        319.25        384.53        15.68 o                         
  -1   3   2       1719.16       1031.70       107.73 o                         
   0   3   2        127.24        160.11         8.16 o                         
   1   3   2        107.00        130.78         6.58 o                         
   2   3   2         17.52         50.99         5.08 o                         
   3   3   2       2346.01       2686.81        93.88 o                         
   4   3   2        293.49        327.84        13.49 o                         
   5   3   2        199.24        194.48        14.21 o                         
   6   3   2          0.04         -5.54        12.21 o                         
   7   3   2       1833.24       1643.90       128.67 o                         
   8   3   2         17.47         23.77        12.37 o                         
   9   3   2         64.22         62.45        21.71 o                         
  10   3   2         16.66         31.29        13.15 o                         
  11   3   2        126.37        153.51        20.29 o                         
  12   3   2          0.01         -3.99        17.96 o                         
 -14   4   2         10.57         27.56        16.62 o                         
 -13   4   2         23.65         12.20        14.98 o                         
 -12   4   2         22.24         10.55        14.15 o                         
 -11   4   2        270.20        209.90        19.80 o                         
 -10   4   2        381.89        369.05        22.59 o                         
  -9   4   2       2659.94       2522.91        91.90 o                         
  -8   4   2       3968.98       3665.93       127.69 o                         
  -7   4   2        193.78        191.92        10.38 o                         
  -6   4   2       1655.23       1643.30        50.80 o                         
  -5   4   2       2156.82       1978.75        68.70 o                         
  -4   4   2       1540.19       1465.73        45.45 o                         
  -3   4   2       8522.83       9276.54       266.92 o                         
  -2   4   2        941.64       1004.78        37.27 o                         
  -1   4   2       2637.62       3133.34       105.74 o                         
   0   4   2       2112.11       2385.53        83.08 o                         
   1   4   2       5750.97       6044.30       194.49 o                         
   2   4   2        106.17         77.91         6.74 o                         
   3   4   2        438.21        442.03        25.64 o                         
   4   4   2        100.43        100.71        12.86 o                         
   5   4   2         93.70        102.60        12.13 o                         
   6   4   2       1538.39       1518.21        59.68 o                         
   7   4   2        671.32        646.17        32.64 o                         
   8   4   2         91.01        142.91        17.20 o                         
   9   4   2         28.33         46.21        13.39 o                         
  10   4   2        138.47        150.60        20.28 o                         
  11   4   2         52.83         80.31        16.72 o                         
  12   4   2          3.11        -12.72        25.44 o                         
 -15   5   2         23.92         43.47        30.81 o                         
 -14   5   2          7.06         25.53        26.19 o                         
 -13   5   2        152.08        171.49        27.37 o                         
 -12   5   2        149.92        161.17        23.89 o                         
 -11   5   2         29.74         48.51        13.27 o                         
 -10   5   2        241.47        211.46        18.04 o                         
  -9   5   2        105.29         84.05        13.56 o                         
  -8   5   2        218.13        184.85        15.31 o                         
  -7   5   2         43.49         31.64         5.54 o                         
  -6   5   2        265.08        244.19        11.80 o                         
  -5   5   2       1203.85       1080.25        40.17 o                         
  -4   5   2       3639.64       3930.44       132.26 o                         
  -3   5   2        181.45        197.02         9.68 o                         
  -2   5   2         17.97         13.34         4.62 o                         
  -1   5   2        210.37        219.53        11.33 o                         
   0   5   2        652.46        708.66        24.28 o                         
   1   5   2         10.42         14.73         3.74 o                         
   2   5   2       1565.66       1600.47        44.31 o                         
   3   5   2       1130.59       1070.51        84.00 o                         
   4   5   2        577.61        595.97        29.09 o                         
   5   5   2          0.41          5.52         7.94 o                         
   6   5   2         14.17         23.34         9.88 o                         
   7   5   2        643.06        523.01        72.54 o                         
   8   5   2        198.24        202.69        20.66 o                         
   9   5   2          3.71         10.01        11.97 o                         
  10   5   2         53.21         61.57        25.59 o                         
  11   5   2         33.53         45.50        15.61 o                         
 -15   6   2        134.35        198.41        45.09 o                         
 -14   6   2        149.30        129.84        24.91 o                         
 -13   6   2          8.73         -0.15        15.04 o                         
 -12   6   2          0.81         -3.49        11.06 o                         
 -11   6   2         14.70         24.08        15.71 o                         
 -10   6   2         17.51         24.33        10.08 o                         
  -9   6   2       1676.57       1522.12        94.11 o                         
  -8   6   2          5.67          2.35         8.02 o                         
  -7   6   2         24.37         38.91         8.84 o                         
  -6   6   2         27.97         24.48         7.27 o                         
  -5   6   2       2881.33       2940.76        88.96 o                         
  -4   6   2        547.47        505.10        25.48 o                         
  -3   6   2        443.63        491.55        31.61 o                         
  -2   6   2        185.09        205.35        13.39 o                         
  -1   6   2        246.54        108.59        12.10 o                         
   0   6   2       1682.17       1682.95        93.20 o                         
   1   6   2        446.38        482.31        18.44 o                         
   2   6   2          3.72          5.11         4.51 o                         
   3   6   2         55.40         41.23         6.99 o                         
   4   6   2        163.19        120.18        34.32 o                         
   5   6   2          1.24         -0.35         8.12 o                         
   6   6   2        444.36        477.05        27.28 o                         
   7   6   2        274.36        260.82        21.49 o                         
   8   6   2         36.06         54.76        14.65 o                         
   9   6   2          7.98          3.92        13.62 o                         
  10   6   2         11.28         25.17        25.23 o                         
  11   6   2        471.08        512.68        60.88 o                         
 -15   7   2         28.61         15.38        32.43 o                         
 -14   7   2        171.91        182.25        27.72 o                         
 -13   7   2        100.07        103.01        21.40 o                         
 -12   7   2          9.60         32.26        13.40 o                         
 -11   7   2        567.49        418.22        43.63 o                         
 -10   7   2         67.55         73.37        13.67 o                         
  -9   7   2        537.83        519.46        27.76 o                         
  -8   7   2        167.60        155.33        19.78 o                         
  -7   7   2        125.82        141.11        17.16 o                         
  -6   7   2          3.97         15.32         6.33 o                         
  -5   7   2        105.99        112.95        22.16 o                         
  -4   7   2        863.16        841.19        82.63 o                         
  -3   7   2         65.52         54.52         6.33 o                         
  -2   7   2        230.39        203.75        10.55 o                         
  -1   7   2          6.44         13.88         5.48 o                         
   0   7   2        563.39        581.06        32.59 o                         
   1   7   2        279.88        311.08        13.16 o                         
   2   7   2         28.49         23.41         5.65 o                         
   3   7   2          0.01          4.07         5.95 o                         
   4   7   2         63.96         70.13        19.05 o                         
   5   7   2        645.09        603.09        44.79 o                         
   6   7   2        389.11        385.19        39.23 o                         
   7   7   2        165.18        168.73        25.21 o                         
   8   7   2        136.89        154.33        59.11 o                         
   9   7   2        159.15        171.11        27.53 o                         
  10   7   2         13.81         -9.19        25.67 o                         
 -15   8   2          0.88         16.42        30.52 o                         
 -14   8   2          3.36         13.83        17.82 o                         
 -13   8   2         69.43         66.92        17.20 o                         
 -12   8   2          1.22         -5.59        11.89 o                         
 -11   8   2        268.81        268.07        22.82 o                         
 -10   8   2         11.70          7.34        10.97 o                         
  -9   8   2         45.97         40.59        12.30 o                         
  -8   8   2        536.19        618.15        39.45 o                         
  -7   8   2        318.53        288.32        27.42 o                         
  -6   8   2         52.71         76.78         9.23 o                         
  -5   8   2        207.46        217.55        12.73 o                         
  -4   8   2          1.45          9.81         5.51 o                         
  -3   8   2        285.72        291.69        17.31 o                         
  -2   8   2         24.08         41.85         9.05 o                         
  -1   8   2        107.50        136.88        14.14 o                         
   0   8   2        852.79        910.60        64.87 o                         
   1   8   2         47.87         38.19         8.04 o                         
   2   8   2        581.80        535.85        22.96 o                         
   3   8   2          7.92          4.40         9.91 o                         
   4   8   2        456.94        300.35        81.34 o                         
   5   8   2         18.80         23.87        12.67 o                         
   6   8   2          1.73         22.30        24.11 o                         
   7   8   2         38.39         68.98        19.24 o                         
   8   8   2          2.12          3.06        25.93 o                         
   9   8   2        104.47        129.94        25.96 o                         
 -14   9   2        240.10        287.95        40.82 o                         
 -13   9   2         60.55         95.77        18.16 o                         
 -12   9   2         24.28         28.03        14.39 o                         
 -11   9   2        101.14        129.59        17.97 o                         
 -10   9   2        200.16        190.78        19.37 o                         
  -9   9   2        112.37        110.60        24.80 o                         
  -8   9   2        277.36        186.01        56.71 o                         
  -7   9   2        939.50        809.29        45.32 o                         
  -6   9   2        200.57        175.21        19.98 o                         
  -5   9   2          0.12          2.41         7.05 o                         
  -4   9   2        181.37        132.68        13.67 o                         
  -3   9   2        585.43        534.04        33.90 o                         
  -2   9   2        109.87        108.38        13.23 o                         
  -1   9   2        708.13        696.22        32.45 o                         
   0   9   2         23.18         21.34         7.56 o                         
   1   9   2          0.83         -5.85         6.22 o                         
   2   9   2         70.68         74.88        12.06 o                         
   3   9   2         26.99         33.20        13.23 o                         
   4   9   2        188.64        190.73        23.91 o                         
   5   9   2         26.21         10.08        13.00 o                         
   6   9   2         34.68         24.21        15.58 o                         
   7   9   2          0.00        -15.31        20.12 o                         
   8   9   2         44.76         57.03        27.89 o                         
 -14  10   2          2.18        -28.21        31.05 o                         
 -13  10   2          2.11         17.76        29.66 o                         
 -12  10   2         55.44         47.60        19.53 o                         
 -11  10   2        145.04        140.96        23.60 o                         
 -10  10   2        194.04        171.07        36.68 o                         
  -9  10   2         33.73         44.46        15.96 o                         
  -8  10   2         18.46         15.73        13.65 o                         
  -7  10   2         16.04         22.77        12.25 o                         
  -6  10   2        149.16        149.32        23.43 o                         
  -5  10   2         82.48         83.52        12.75 o                         
  -4  10   2         47.35         65.90        11.55 o                         
  -3  10   2        696.08        622.75        30.96 o                         
  -2  10   2       2249.86       2088.61        78.47 o                         
  -1  10   2        330.96        327.82        21.65 o                         
   0  10   2        105.40         87.37        11.42 o                         
   1  10   2        291.74        253.44        17.34 o                         
   2  10   2        546.96        465.87        32.93 o                         
   3  10   2       2350.67       2092.26       100.04 o                         
   4  10   2        820.96        752.70        47.42 o                         
   5  10   2        276.46        261.21        30.57 o                         
   6  10   2        293.31        317.72        33.08 o                         
   7  10   2        444.92        485.95        41.10 o                         
 -13  11   2         52.73         89.84        23.74 o                         
 -12  11   2        177.48        212.22        28.34 o                         
 -11  11   2        228.92        223.87        32.81 o                         
 -10  11   2          0.83        -13.35        13.35 o                         
  -9  11   2        155.06        137.58        21.93 o                         
  -8  11   2         40.78         43.52        16.30 o                         
  -7  11   2         60.72         54.36        16.26 o                         
  -6  11   2          1.50         13.54        12.10 o                         
  -5  11   2         82.19         66.42        12.78 o                         
  -4  11   2          0.14          6.87         9.39 o                         
  -3  11   2        113.76         96.98        14.57 o                         
  -2  11   2        667.09        539.27        67.34 o                         
  -1  11   2        403.83        345.07        75.21 o                         
   0  11   2        182.86        178.75        15.83 o                         
   1  11   2        104.92        127.13        16.54 o                         
   2  11   2         11.95         27.58        13.08 o                         
   3  11   2          2.27        -11.50        11.50 o                         
   4  11   2         23.35        -10.28        14.49 o                         
   5  11   2         20.91         15.31        16.40 o                         
 -12  12   2        196.52        196.64        29.23 o                         
 -11  12   2         98.98         80.23        20.66 o                         
 -10  12   2         38.26         10.15        14.81 o                         
  -9  12   2          2.12         -4.32        15.26 o                         
  -8  12   2         54.74         62.92        24.83 o                         
  -7  12   2        139.29         96.50        20.42 o                         
  -6  12   2         92.96         94.64        18.76 o                         
  -5  12   2         34.94         44.30        12.84 o                         
  -4  12   2        271.09        298.94        26.68 o                         
  -3  12   2         26.23         22.57        11.45 o                         
  -2  12   2         29.95         37.51        12.42 o                         
  -1  12   2         39.28         37.95        11.18 o                         
   0  12   2         25.17         26.12         9.84 o                         
   1  12   2         12.68         20.28        14.20 o                         
   2  12   2         92.97         88.61        19.30 o                         
   3  12   2         33.36         41.69        16.25 o                         
   4  12   2         32.55         57.59        20.15 o                         
 -11  13   2         46.84         48.22        55.04 o                         
 -10  13   2         94.50        107.45        21.79 o                         
  -9  13   2        267.80        290.09        33.07 o                         
  -8  13   2         14.89         15.13        15.68 o                         
  -7  13   2         16.32         18.67        15.82 o                         
  -6  13   2         79.10         56.45        18.60 o                         
  -5  13   2         60.36         76.59        15.41 o                         
  -4  13   2        149.76        154.51        19.59 o                         
  -3  13   2         20.26         35.79        13.11 o                         
  -2  13   2        463.83        453.33        61.40 o                         
  -1  13   2        122.99        121.96        16.59 o                         
   0  13   2        126.40        111.43        16.28 o                         
   1  13   2          0.09         -0.11        14.00 o                         
   2  13   2         39.08         48.92        56.68 o                         
 -10  14   2         64.67         17.40        28.39 o                         
  -9  14   2          0.54          2.52        22.08 o                         
  -8  14   2         10.11         10.36        15.80 o                         
  -7  14   2         41.32        101.13        22.97 o                         
  -6  14   2         17.92         16.99        29.77 o                         
  -5  14   2          0.69          2.08        18.36 o                         
  -4  14   2         39.04         41.11        15.06 o                         
  -3  14   2         79.94         68.34        17.14 o                         
  -2  14   2         27.64         29.65        12.45 o                         
  -1  14   2          2.26         15.77        19.28 o                         
   0  14   2          2.18          6.11        12.39 o                         
   1  14   2          0.73         24.40        29.43 o                         
  -7  15   2         94.66         91.87        23.71 o                         
  -6  15   2          0.95         35.85        29.98 o                         
  -5  15   2        151.88        122.58        26.12 o                         
  -4  15   2        333.20        300.21        34.50 o                         
  -3  15   2          4.57         -3.12        11.90 o                         
  -2  15   2          3.32          0.29        25.73 o                         
   1 -16   3        250.11        316.06        52.61 o                         
   2 -16   3          5.52         19.54        12.99 o                         
   3 -16   3        187.94        197.90        20.70 o                         
   4 -16   3        257.83        306.47        28.07 o                         
   5 -16   3        373.40        355.21        28.02 o                         
   6 -16   3        122.37        122.62        36.07 o                         
   7 -16   3          4.12        -23.93        23.93 o                         
  -1 -15   3          0.75         10.81        21.97 o                         
   0 -15   3         23.84         24.98        14.32 o                         
   1 -15   3        117.76        118.13        15.87 o                         
   2 -15   3          2.59          6.26        11.20 o                         
   3 -15   3         57.16         70.88        22.01 o                         
   4 -15   3         12.44         20.86        13.75 o                         
   5 -15   3        107.02        134.92        19.01 o                         
   6 -15   3         54.73         57.76        19.67 o                         
   7 -15   3         24.38         31.76        17.97 o                         
   8 -15   3         18.03         28.65        19.45 o                         
   9 -15   3         88.96         68.96        22.41 o                         
  10 -15   3        172.21        190.49        43.94 o                         
  -3 -14   3         13.78          3.01        24.17 o                         
  -2 -14   3         10.26         31.62        19.56 o                         
  -1 -14   3         62.51         86.48        20.69 o                         
   0 -14   3        128.78        139.13        17.82 o                         
   1 -14   3        121.62        123.46        15.84 o                         
   2 -14   3        157.93        164.48        17.37 o                         
   3 -14   3        406.25        319.77        44.73 o                         
   4 -14   3        296.77        331.47        26.92 o                         
   5 -14   3         52.05         35.91        20.82 o                         
   6 -14   3          0.63         -0.90        12.02 o                         
   7 -14   3          0.85          0.30        34.74 o                         
   8 -14   3        412.74        422.54        36.11 o                         
   9 -14   3        224.80        214.60        30.04 o                         
  10 -14   3         22.85         47.36        20.91 o                         
  11 -14   3          0.01          4.45        21.97 o                         
  -4 -13   3        116.16        166.91        50.93 o                         
  -3 -13   3         70.69         63.41        20.39 o                         
  -2 -13   3        193.66        190.06        26.21 o                         
  -1 -13   3        161.53        156.39        16.23 o                         
   0 -13   3         54.54         81.53        12.69 o                         
   1 -13   3         40.69         40.50        18.01 o                         
   2 -13   3        307.11        323.25        24.13 o                         
   3 -13   3         41.63         33.66        14.48 o                         
   4 -13   3         14.63          0.85        11.01 o                         
   5 -13   3          4.87         12.32        11.65 o                         
   6 -13   3         41.55         52.79        13.54 o                         
   7 -13   3         44.27         32.43        17.03 o                         
   8 -13   3         14.91         -1.42        14.43 o                         
   9 -13   3          0.02         32.93        15.53 o                         
  10 -13   3          4.89         15.65        23.91 o                         
  11 -13   3         30.24         36.93        18.36 o                         
  12 -13   3          2.13         26.40        28.59 o                         
  -6 -12   3        157.10        229.74        31.57 o                         
  -5 -12   3        242.82        219.39        30.67 o                         
  -4 -12   3        112.74         89.89        21.75 o                         
  -3 -12   3          0.62         18.24        31.10 o                         
  -2 -12   3         16.27         35.71        12.00 o                         
  -1 -12   3          4.20         -0.71         8.55 o                         
   0 -12   3          6.29         16.15         8.48 o                         
   1 -12   3         96.05         81.95        12.03 o                         
   2 -12   3         94.24        122.87        20.37 o                         
   3 -12   3        258.42        248.16        20.59 o                         
   4 -12   3         27.81         38.82        12.11 o                         
   5 -12   3         17.40         15.90        12.73 o                         
   6 -12   3         25.22         30.84        10.95 o                         
   7 -12   3        518.98        473.25        27.59 o                         
   8 -12   3        240.29        176.79        25.09 o                         
   9 -12   3         40.93         24.07        17.29 o                         
  10 -12   3          2.19         -7.36        15.32 o                         
  11 -12   3         42.06         27.56        27.11 o                         
  12 -12   3          7.37         19.84        18.31 o                         
  13 -12   3          8.77         35.77        20.75 o                         
  -7 -11   3          0.03         16.76        18.56 o                         
  -6 -11   3          4.83         -4.14        15.92 o                         
  -5 -11   3        227.39        210.32        27.72 o                         
  -4 -11   3         13.78         26.54        20.96 o                         
  -3 -11   3        311.34        263.53        25.97 o                         
  -2 -11   3        214.02        205.31        19.38 o                         
  -1 -11   3        577.52        520.84        24.41 o                         
   0 -11   3        267.73        234.83        21.53 o                         
   1 -11   3        390.94        398.33        33.25 o                         
   2 -11   3       1226.77       1084.43        46.37 o                         
   3 -11   3       1175.44       1133.91        47.56 o                         
   4 -11   3          6.20         12.37         8.63 o                         
   5 -11   3         30.35         43.40        10.90 o                         
   6 -11   3         13.59         26.06         9.97 o                         
   7 -11   3         42.08         47.12        10.98 o                         
   8 -11   3        419.40        409.46        45.15 o                         
   9 -11   3        256.53        262.19        27.55 o                         
  10 -11   3         61.00         66.03        24.86 o                         
  11 -11   3         54.48         66.04        19.37 o                         
  12 -11   3          3.39          9.37        16.75 o                         
  13 -11   3          0.17        -21.10        27.29 o                         
  -8 -10   3          0.44          5.73        18.99 o                         
  -7 -10   3          6.19         10.02        16.21 o                         
  -6 -10   3          0.59         15.48        15.03 o                         
  -5 -10   3        161.60        145.64        23.01 o                         
  -4 -10   3        269.81        282.64        27.01 o                         
  -3 -10   3          4.31         16.57         9.16 o                         
  -2 -10   3         23.50         37.26        10.17 o                         
  -1 -10   3         36.62         35.60         8.55 o                         
   0 -10   3          0.08         -2.12         8.02 o                         
   1 -10   3         20.72         22.32        10.46 o                         
   2 -10   3         70.88         71.93        12.11 o                         
   3 -10   3          1.32          7.42         7.96 o                         
   4 -10   3          4.85          6.20        13.51 o                         
   5 -10   3        245.52        228.31        17.41 o                         
   6 -10   3         49.64         68.13        18.20 o                         
   7 -10   3       1081.37        984.98        68.64 o                         
   8 -10   3        555.08        512.56        34.25 o                         
   9 -10   3          5.81          3.22        13.35 o                         
  10 -10   3          7.90          8.01        14.05 o                         
  11 -10   3          3.80         11.33        16.53 o                         
  12 -10   3          2.91         17.77        16.66 o                         
  13 -10   3        100.05        135.92        32.32 o                         
  14 -10   3         31.82         48.04        28.73 o                         
  -9  -9   3          0.01         -1.95        16.96 o                         
  -8  -9   3        120.23        132.42        24.11 o                         
  -7  -9   3        383.61        438.06        43.88 o                         
  -6  -9   3        233.25        216.74        25.87 o                         
  -5  -9   3         90.47         98.05        18.77 o                         
  -4  -9   3        176.13        202.92        31.68 o                         
  -3  -9   3        372.26        339.86        20.83 o                         
  -2  -9   3         12.02          5.36         7.60 o                         
  -1  -9   3        187.34        175.93        13.47 o                         
   0  -9   3        139.41        135.87        12.17 o                         
   1  -9   3         22.80         13.63         7.56 o                         
   2  -9   3         12.14          4.77         8.05 o                         
   3  -9   3         71.63         91.98        11.61 o                         
   4  -9   3        606.66        571.59        33.25 o                         
   5  -9   3        362.11        344.24        20.09 o                         
   6  -9   3        439.20        405.83        21.61 o                         
   7  -9   3         79.89         95.29        10.39 o                         
   8  -9   3         54.04         48.91        13.94 o                         
   9  -9   3        273.38        277.12        20.45 o                         
  10  -9   3        257.34        263.49        20.67 o                         
  11  -9   3         32.62         34.63        13.32 o                         
  12  -9   3          1.39          5.72        12.95 o                         
  13  -9   3         13.32         -8.67        15.60 o                         
  14  -9   3        217.85        207.03        29.73 o                         
 -10  -8   3          5.78         17.69        19.42 o                         
  -9  -8   3         91.20         84.85        38.94 o                         
  -8  -8   3         53.95         37.93        17.30 o                         
  -7  -8   3          0.43          1.37        13.25 o                         
  -6  -8   3         63.06         98.32        19.33 o                         
  -5  -8   3          3.13         -5.45        10.95 o                         
  -4  -8   3        148.50        144.23        14.84 o                         
  -3  -8   3        387.13        370.64        21.17 o                         
  -2  -8   3        460.90        417.92        55.53 o                         
  -1  -8   3         18.61         26.42         7.75 o                         
   0  -8   3        114.27        152.95        17.69 o                         
   1  -8   3        347.76        313.99        26.28 o                         
   2  -8   3        350.73        320.38        18.04 o                         
   3  -8   3        478.94        161.93        23.65 o                         
   4  -8   3        146.71        167.04        10.70 o                         
   5  -8   3          8.22          3.86         5.53 o                         
   6  -8   3       1558.95       1467.39        48.35 o                         
   7  -8   3       1683.25       1472.75        61.52 o                         
   8  -8   3        609.44        564.42        23.90 o                         
   9  -8   3        370.39        411.11        24.39 o                         
  10  -8   3       1391.01       1353.25        68.25 o                         
  11  -8   3        550.13        565.39        31.32 o                         
  12  -8   3        281.69        280.47        28.02 o                         
  13  -8   3         24.72         29.70        17.74 o                         
  14  -8   3          1.12         35.47        18.44 o                         
 -10  -7   3         11.97         14.41        17.75 o                         
  -9  -7   3        114.17        118.40        21.54 o                         
  -8  -7   3          1.07         -1.12        13.86 o                         
  -7  -7   3          2.16         -2.02         9.56 o                         
  -6  -7   3          0.69         -4.61         8.69 o                         
  -5  -7   3        195.46        198.23        13.57 o                         
  -4  -7   3        131.02        136.54        11.08 o                         
  -3  -7   3       1109.71       1025.26        35.58 o                         
  -2  -7   3        388.59        352.42        16.84 o                         
  -1  -7   3        303.79        296.73        11.92 o                         
   0  -7   3        239.39        239.80        14.61 o                         
   1  -7   3         88.88        102.32        10.09 o                         
   2  -7   3        390.66        399.03        19.44 o                         
   3  -7   3          0.83          2.00         3.70 o                         
   4  -7   3        607.38        480.48        22.31 o                         
   5  -7   3        541.32        549.65        21.29 o                         
   6  -7   3        873.38        806.79        32.23 o                         
   7  -7   3        174.38        177.44        13.00 o                         
   8  -7   3       1642.24       1478.18        67.86 o                         
   9  -7   3         63.39         60.12        11.65 o                         
  10  -7   3          2.51          6.92        10.20 o                         
  11  -7   3         18.79         26.53        11.26 o                         
  12  -7   3         21.95         40.55        16.89 o                         
  13  -7   3          9.26         -1.82        15.49 o                         
  14  -7   3         96.13        126.61        24.15 o                         
 -11  -6   3         27.90         61.54        25.41 o                         
 -10  -6   3         48.10         55.07        15.28 o                         
  -9  -6   3        116.62        140.28        18.50 o                         
  -8  -6   3        144.58        131.99        16.70 o                         
  -7  -6   3        622.41        609.94        31.04 o                         
  -6  -6   3        770.55        732.75        95.65 o                         
  -5  -6   3        421.47        386.29        27.15 o                         
  -4  -6   3         29.80         33.98         6.93 o                         
  -3  -6   3        357.53        355.09        15.87 o                         
  -2  -6   3       1006.90       1075.41        35.68 o                         
  -1  -6   3        158.67        177.52         8.59 o                         
   0  -6   3        234.98        230.88        13.41 o                         
   1  -6   3         42.96         45.99         6.88 o                         
   2  -6   3        405.38        395.52        15.17 o                         
   3  -6   3        403.02        530.40        19.53 o                         
   4  -6   3        575.81        583.93        21.40 o                         
   5  -6   3       1089.51       1147.32        37.76 o                         
   6  -6   3         23.23         29.68         6.21 o                         
   7  -6   3         38.77         43.73         7.62 o                         
   8  -6   3        314.34        318.41        16.58 o                         
   9  -6   3         73.77         67.10        11.70 o                         
  10  -6   3         44.82         53.21        10.88 o                         
  11  -6   3          3.95        -12.14        12.14 o                         
  12  -6   3         30.10         21.16        15.90 o                         
  13  -6   3         13.84        -12.72        13.33 o                         
  14  -6   3          8.05         35.83        18.27 o                         
 -12  -5   3          3.07         52.69        19.21 o                         
 -11  -5   3          1.88         14.71        21.27 o                         
 -10  -5   3          4.61         -8.11        11.41 o                         
  -9  -5   3         10.66         16.12        11.24 o                         
  -8  -5   3        146.04        153.29        17.32 o                         
  -7  -5   3        123.37        120.68        14.83 o                         
  -6  -5   3         32.53         33.43         7.86 o                         
  -5  -5   3       1063.05        975.20        46.79 o                         
  -4  -5   3       1297.71       1299.43        42.51 o                         
  -3  -5   3       3038.23       2990.20       102.90 o                         
  -2  -5   3        119.55         79.48        10.88 o                         
  -1  -5   3        814.14        819.63        23.87 o                         
   0  -5   3       1425.42       1383.54        49.96 o                         
   1  -5   3       1063.71       1043.34        38.24 o                         
   2  -5   3         17.62         11.95         4.61 o                         
   3  -5   3       3701.44       4143.12       120.93 o                         
   4  -5   3        870.47       1028.16        33.49 o                         
   5  -5   3         11.27         18.04         5.13 o                         
   6  -5   3        454.32        459.20        18.67 o                         
   7  -5   3          0.74          2.17         5.49 o                         
   8  -5   3         23.50         20.87         6.98 o                         
   9  -5   3        275.58        267.15        16.66 o                         
  10  -5   3         82.12         53.40        14.66 o                         
  11  -5   3          3.44          1.20        13.21 o                         
  12  -5   3         65.68         69.28        17.71 o                         
  13  -5   3        115.46        145.55        25.23 o                         
  14  -5   3         31.78         42.88        19.25 o                         
 -13  -4   3        226.33        345.37        50.93 o                         
 -12  -4   3          8.66         -8.77        16.32 o                         
 -11  -4   3         85.49        107.33        21.89 o                         
 -10  -4   3          0.01          9.74        12.26 o                         
  -9  -4   3        189.62        209.63        20.07 o                         
  -8  -4   3          8.67         18.59        10.09 o                         
  -7  -4   3        628.37        673.22        26.61 o                         
  -6  -4   3         74.95         80.93         9.04 o                         
  -5  -4   3        757.66        696.32        33.92 o                         
  -4  -4   3         19.12         24.69         5.33 o                         
  -3  -4   3          0.01          0.45         3.90 o                         
  -2  -4   3         75.04        108.30        12.29 o                         
  -1  -4   3        134.92        160.77         7.92 o                         
   0  -4   3        326.66        279.55        18.83 o                         
   1  -4   3        758.09        789.86        29.42 o                         
   2  -4   3       1737.57       1834.26        63.15 o                         
   3  -4   3        479.97        486.08        17.38 o                         
   4  -4   3       1335.70       1506.49        54.02 o                         
   5  -4   3        426.31        441.69        17.23 o                         
   6  -4   3         20.44         18.41         6.26 o                         
   7  -4   3          4.95         -1.15         6.77 o                         
   8  -4   3          0.04          5.16         5.87 o                         
   9  -4   3          8.70          2.69         6.55 o                         
  10  -4   3        107.53        112.82        18.28 o                         
  11  -4   3        126.00        107.21        20.67 o                         
  12  -4   3        114.84        130.19        24.22 o                         
  13  -4   3        279.86        298.01        30.17 o                         
  14  -4   3          7.62         11.14        17.42 o                         
 -13  -3   3         78.52        169.70        35.09 o                         
 -12  -3   3         15.41         17.38        17.24 o                         
 -11  -3   3         68.75         79.35        18.56 o                         
 -10  -3   3        120.94        113.34        36.59 o                         
  -9  -3   3        164.88        167.96        16.69 o                         
  -8  -3   3        546.28        499.19        26.54 o                         
  -7  -3   3         61.70         71.73         8.85 o                         
  -6  -3   3       2544.16       2384.51        84.58 o                         
  -5  -3   3       3524.50       3497.70       104.35 o                         
  -4  -3   3       1754.26       1618.52        50.37 o                         
  -3  -3   3       2805.55       2737.15        81.54 o                         
  -2  -3   3       8698.18       9035.33       259.33 o                         
  -1  -3   3       7037.14       7412.90       186.33 o                         
   0  -3   3      19162.96      21849.66       622.85 o                         
   1  -3   3      10210.14      11608.63       331.62 o                         
   2  -3   3       3129.59       3338.72       111.05 o                         
   3  -3   3       4817.54       5271.09       152.33 o                         
   4  -3   3        848.96        970.96        31.40 o                         
   5  -3   3        781.90        876.99        29.32 o                         
   6  -3   3         25.26         29.57         5.59 o                         
   7  -3   3       2085.63       2048.04        72.22 o                         
   8  -3   3       1867.22       1730.18        55.68 o                         
   9  -3   3        633.11        546.97        27.41 o                         
  10  -3   3        393.05        346.00        38.39 o                         
  11  -3   3          7.94         16.38        13.82 o                         
  12  -3   3        133.25        130.05        30.09 o                         
  13  -3   3         14.85         18.32        15.79 o                         
  14  -3   3         10.02         36.28        18.28 o                         
 -13  -2   3        177.10        218.57        29.87 o                         
 -12  -2   3         74.82         74.79        20.17 o                         
 -11  -2   3        198.40        239.79        26.32 o                         
 -10  -2   3         16.82         21.29        13.81 o                         
  -9  -2   3          1.16         20.75         9.26 o                         
  -8  -2   3       1732.13       1698.44        62.13 o                         
  -7  -2   3       1547.44       1480.05        48.27 o                         
  -6  -2   3       2291.26       2254.44        98.14 o                         
  -5  -2   3        159.08        186.33        10.09 o                         
  -4  -2   3        645.84        661.29        22.77 o                         
  -3  -2   3         92.94         87.61         7.89 o                         
  -2  -2   3       1043.53       1100.13        33.86 o                         
  -1  -2   3      11268.90      12564.38       358.33 o                         
   0  -2   3          0.01         -2.29         2.29 o                         
   1  -2   3       5975.08       6638.20       190.26 o                         
   2  -2   3          0.80         -2.79         3.41 o                         
   3  -2   3         21.19         24.35         4.10 o                         
   4  -2   3       6259.96       6525.63       188.14 o                         
   5  -2   3       4100.70       4439.56       149.24 o                         
   6  -2   3        205.85        199.49        10.58 o                         
   7  -2   3       1085.06       1032.07        35.01 o                         
   8  -2   3        532.15        479.03        28.33 o                         
   9  -2   3          4.60         -3.31         8.05 o                         
  10  -2   3         32.12         51.99        11.47 o                         
  11  -2   3        193.28        189.37        24.73 o                         
  12  -2   3         85.82         66.52        18.29 o                         
  13  -2   3        144.89        123.71        23.81 o                         
  14  -2   3        278.08        346.70        34.28 o                         
 -14  -1   3          4.04         -2.60        28.67 o                         
 -13  -1   3          9.69         26.50        17.52 o                         
 -12  -1   3         66.26         82.33        45.15 o                         
 -11  -1   3         71.87         78.12        18.01 o                         
 -10  -1   3        167.23        177.52        30.90 o                         
  -9  -1   3        516.09        513.15        26.40 o                         
  -8  -1   3       2036.22       1992.42        63.37 o                         
  -7  -1   3        158.23        177.70        11.11 o                         
  -6  -1   3         95.49        142.73         9.02 o                         
  -5  -1   3         10.46         32.77         5.03 o                         
  -4  -1   3        446.06        491.21        17.51 o                         
  -3  -1   3        111.21        105.00         6.47 o                         
  -2  -1   3          0.03          1.67         3.10 o                         
  -1  -1   3        779.37        859.94        26.07 o                         
   0  -1   3       1481.84       1719.73        72.80 o                         
   1  -1   3          5.46          7.32         2.35 o                         
   2  -1   3       1439.84       1592.96        47.29 o                         
   3  -1   3        326.02        299.91        11.53 o                         
   4  -1   3        274.73        295.15        12.14 o                         
   5  -1   3          2.90         23.98         9.47 o                         
   6  -1   3        464.17        362.82        36.52 o                         
   7  -1   3         38.77         43.23        11.36 o                         
   8  -1   3         70.64         57.28        16.23 o                         
   9  -1   3         24.31         30.82         9.91 o                         
  10  -1   3          0.52          1.00         9.56 o                         
  11  -1   3        131.67        137.72        47.06 o                         
  12  -1   3          0.49         12.00        17.46 o                         
  13  -1   3         21.55         38.74        17.12 o                         
 -14   0   3          0.26         29.11        19.05 o                         
 -13   0   3         15.23         19.85        15.98 o                         
 -12   0   3         12.70         37.56        27.23 o                         
 -11   0   3        184.79        206.36        38.47 o                         
 -10   0   3        165.01        153.24        21.60 o                         
  -9   0   3          3.22         17.16         6.98 o                         
  -8   0   3         20.41          9.78         7.73 o                         
  -7   0   3         13.08         14.50         5.05 o                         
  -6   0   3        144.81        158.19         9.12 o                         
  -5   0   3       1294.95       1364.23        42.67 o                         
  -4   0   3         17.02         19.55         3.82 o                         
  -3   0   3        858.22        865.32        27.28 o                         
  -2   0   3        243.69        285.76        12.54 o                         
  -1   0   3       1099.12       1141.27        38.60 o                         
   0   0   3         44.18         51.89         5.93 o                         
   1   0   3        828.80        852.92        26.13 o                         
   2   0   3         89.45         83.84         5.96 o                         
   3   0   3         27.04         38.50         5.94 o                         
   4   0   3        898.99       1029.18        39.04 o                         
   5   0   3        734.57        739.36        35.36 o                         
   6   0   3        467.94        502.20        24.20 o                         
   7   0   3        125.13        137.36        13.39 o                         
   8   0   3        435.79        376.76        22.27 o                         
   9   0   3          3.67         15.03         9.56 o                         
  10   0   3        170.66        134.24        17.29 o                         
  11   0   3        114.23        119.23        21.58 o                         
  12   0   3         40.47         51.90        17.68 o                         
  13   0   3          1.59          7.64        19.14 o                         
 -14   1   3          8.66         10.49        17.63 o                         
 -13   1   3          0.00          5.25        19.74 o                         
 -12   1   3         15.56         18.87        23.99 o                         
 -11   1   3         25.60         24.07        13.29 o                         
 -10   1   3        158.29        165.15        15.83 o                         
  -9   1   3        315.19        359.47        21.27 o                         
  -8   1   3          2.33          9.76         6.07 o                         
  -7   1   3         24.82         20.86         5.03 o                         
  -6   1   3        191.67        199.92         9.91 o                         
  -5   1   3          2.80          0.55         2.98 o                         
  -4   1   3         18.42         13.06         5.44 o                         
  -3   1   3         52.43         73.47         6.66 o                         
  -2   1   3       2332.56       2490.17        82.67 o                         
  -1   1   3       6626.02       7466.44       243.51 o                         
   0   1   3      13225.55      15529.00       442.28 o                         
   1   1   3         50.40         60.67         5.41 o                         
   2   1   3        317.53        326.88        15.30 o                         
   3   1   3          2.29          6.76         4.84 o                         
   4   1   3       3849.24       4169.49       142.74 o                         
   5   1   3        130.46        123.69        11.36 o                         
   6   1   3        388.57        385.21        49.57 o                         
   7   1   3         12.27         21.96         8.80 o                         
   8   1   3        267.16        236.94        25.15 o                         
   9   1   3         73.21        105.21        22.25 o                         
  10   1   3         86.06         66.93        13.64 o                         
  11   1   3          5.10         22.05        21.56 o                         
  12   1   3        142.05        173.27        25.70 o                         
  13   1   3        174.51        264.51        61.40 o                         
 -14   2   3         55.51         68.65        20.62 o                         
 -13   2   3         63.41         59.63        30.35 o                         
 -12   2   3         85.10         98.40        20.39 o                         
 -11   2   3        330.21        313.47        37.64 o                         
 -10   2   3        298.70        313.10        20.68 o                         
  -9   2   3         13.07         15.27         8.44 o                         
  -8   2   3         69.71         63.22        10.06 o                         
  -7   2   3         66.93         65.91         6.35 o                         
  -6   2   3        125.79        147.79        11.16 o                         
  -5   2   3         54.80         53.00         7.10 o                         
  -4   2   3       2103.62       2065.35        71.36 o                         
  -3   2   3        308.06        304.85        10.42 o                         
  -2   2   3       6767.86       7665.01       258.38 o                         
  -1   2   3       5104.56       5778.60       190.34 o                         
   0   2   3      21359.73      24999.44       711.77 o                         
   1   2   3        475.01        498.13        14.93 o                         
   2   2   3         94.55         78.62        16.91 o                         
   3   2   3       1739.52       1840.92        66.11 o                         
   4   2   3       1878.58       1996.01        88.37 o                         
   5   2   3        939.21        980.83        48.40 o                         
   6   2   3        171.29        184.37        15.44 o                         
   7   2   3        103.68        123.48        14.37 o                         
   8   2   3        123.50        133.26        15.54 o                         
   9   2   3         11.91         14.49         9.62 o                         
  10   2   3          7.47          1.68        12.33 o                         
  11   2   3         43.62         51.71        15.00 o                         
  12   2   3         56.05         24.66        18.25 o                         
 -14   3   3         76.21         73.00        20.07 o                         
 -13   3   3        171.70        169.62        24.72 o                         
 -12   3   3          0.10         -0.75        17.00 o                         
 -11   3   3        118.13        117.95        15.57 o                         
 -10   3   3         72.77         85.10        13.05 o                         
  -9   3   3         79.66         71.01        14.56 o                         
  -8   3   3         59.34         64.11        17.78 o                         
  -7   3   3        714.36        683.77        29.32 o                         
  -6   3   3        824.63        764.98        31.42 o                         
  -5   3   3          8.92         -0.04         6.97 o                         
  -4   3   3        134.54         85.55         7.87 o                         
  -3   3   3      10891.27      11683.86       334.65 o                         
  -2   3   3      11574.16      12851.54       367.62 o                         
  -1   3   3        976.29        948.29        29.85 o                         
   0   3   3      12176.72      13095.96       465.92 o                         
   1   3   3      11056.15      11950.72       299.09 o                         
   2   3   3       1515.34       1255.60        48.30 o                         
   3   3   3       2878.22       2757.49        93.66 o                         
   4   3   3       2299.88       2348.21        84.57 o                         
   5   3   3         25.14         20.00         7.76 o                         
   6   3   3       2947.57       2771.48       101.08 o                         
   7   3   3        415.00        406.20        30.02 o                         
   8   3   3          4.66          6.92         9.45 o                         
   9   3   3         80.38         80.60        14.01 o                         
  10   3   3          2.69         19.76        12.79 o                         
  11   3   3         21.81         61.63        15.71 o                         
  12   3   3        263.18        330.10        35.23 o                         
 -14   4   3         67.36         59.19        22.49 o                         
 -13   4   3          8.45          7.86        14.22 o                         
 -12   4   3          1.91        -18.70        18.70 o                         
 -11   4   3        280.35        226.57        20.47 o                         
 -10   4   3         17.88         18.11         9.37 o                         
  -9   4   3         95.72        101.97        18.29 o                         
  -8   4   3        782.86        692.32        32.48 o                         
  -7   4   3       1270.74       1129.90        54.76 o                         
  -6   4   3       2728.88       2885.36       123.66 o                         
  -5   4   3        941.28        927.39        34.58 o                         
  -4   4   3         48.11         87.42         6.46 o                         
  -3   4   3         42.31         39.41         5.35 o                         
  -2   4   3        864.61        970.12        35.89 o                         
  -1   4   3         88.25         96.63         6.69 o                         
   0   4   3          4.10          5.22         3.28 o                         
   1   4   3        334.31        330.98        13.59 o                         
   2   4   3       1696.97       1742.16        65.34 o                         
   3   4   3        232.91        183.91        22.61 o                         
   4   4   3        153.67        150.13         9.52 o                         
   5   4   3          0.11         -1.14         7.04 o                         
   6   4   3        325.37        237.50        20.21 o                         
   7   4   3        190.46        173.33        22.15 o                         
   8   4   3        133.56        143.16        17.59 o                         
   9   4   3         12.35          7.19        11.98 o                         
  10   4   3         11.02         27.24        13.63 o                         
  11   4   3          1.68        -14.14        14.14 o                         
 -15   5   3          7.63         -7.98        26.36 o                         
 -14   5   3         13.79         13.03        17.09 o                         
 -13   5   3         84.61         92.72        20.10 o                         
 -12   5   3         69.95         80.84        14.93 o                         
 -11   5   3         23.65         10.90        10.77 o                         
 -10   5   3        310.31        286.45        20.10 o                         
  -9   5   3       2416.16       2257.90        83.77 o                         
  -8   5   3         44.01         46.14        11.85 o                         
  -7   5   3         22.24         28.91         8.54 o                         
  -6   5   3        117.07        121.13         8.56 o                         
  -5   5   3       1636.95       1732.24        53.92 o                         
  -4   5   3        286.98        255.22        11.74 o                         
  -3   5   3         51.43         96.56         7.06 o                         
  -2   5   3        430.34        416.28        16.24 o                         
  -1   5   3        516.20        466.77        17.60 o                         
   0   5   3          6.59          3.83         3.52 o                         
   1   5   3        968.62        901.11        57.23 o                         
   2   5   3       2415.76       2466.18        75.14 o                         
   3   5   3         17.24         22.28         5.68 o                         
   4   5   3          8.94         17.96         7.98 o                         
   5   5   3         39.84         39.10        10.08 o                         
   6   5   3        152.39        149.50        16.34 o                         
   7   5   3        443.14        356.67        52.89 o                         
   8   5   3          7.33         17.45        11.91 o                         
   9   5   3          0.76         25.76        13.99 o                         
  10   5   3          9.23         31.14        24.06 o                         
  11   5   3          0.17         20.16        15.70 o                         
 -15   6   3         34.17         46.42        32.84 o                         
 -14   6   3          3.80         -8.28        16.66 o                         
 -13   6   3         34.20         56.35        30.50 o                         
 -12   6   3          4.76         -1.90        13.60 o                         
 -11   6   3          2.82         -9.95         9.95 o                         
 -10   6   3         79.37         77.47        12.71 o                         
  -9   6   3        239.18        218.28        18.36 o                         
  -8   6   3        931.04        836.40        37.94 o                         
  -7   6   3       1389.25       1393.84        53.87 o                         
  -6   6   3        604.19        596.13        25.83 o                         
  -5   6   3        730.54        792.37        27.84 o                         
  -4   6   3        484.30        516.94        19.73 o                         
  -3   6   3        159.95        152.94        12.78 o                         
  -2   6   3          1.68          2.39         3.70 o                         
  -1   6   3         27.13         23.73         4.70 o                         
   0   6   3          7.69         21.91         4.72 o                         
   1   6   3        530.85        596.86        33.73 o                         
   2   6   3        103.95         95.52         7.96 o                         
   3   6   3        293.61        281.47        14.43 o                         
   4   6   3        894.44        903.22        47.43 o                         
   5   6   3        126.66        144.92        18.27 o                         
   6   6   3        147.77        159.81        17.36 o                         
   7   6   3        474.40        403.94        41.01 o                         
   8   6   3         43.77         43.66        13.88 o                         
   9   6   3          4.77         15.45        28.67 o                         
  10   6   3        239.02        251.64        31.97 o                         
 -15   7   3         14.10        -20.29        29.43 o                         
 -14   7   3        263.16        287.59        33.13 o                         
 -13   7   3         34.59         51.78        14.69 o                         
 -12   7   3         39.64         47.82        14.16 o                         
 -11   7   3         87.91         99.54        15.14 o                         
 -10   7   3        323.50        291.30        21.10 o                         
  -9   7   3          3.31         10.92         8.96 o                         
  -8   7   3        622.28        560.98        32.37 o                         
  -7   7   3         12.15         15.44        10.83 o                         
  -6   7   3          0.26          9.53         5.57 o                         
  -5   7   3          9.52         12.40         5.58 o                         
  -4   7   3        198.09        209.28        12.04 o                         
  -3   7   3       1207.01       1157.11        53.33 o                         
  -2   7   3         21.80         23.40         5.44 o                         
  -1   7   3         51.04         65.22         9.48 o                         
   0   7   3        121.98        127.36        13.74 o                         
   1   7   3         40.97         35.81         6.19 o                         
   2   7   3        214.52        194.54        11.97 o                         
   3   7   3        164.78        135.26        14.01 o                         
   4   7   3        149.66        150.96        17.10 o                         
   5   7   3          1.46          7.21        11.34 o                         
   6   7   3        431.32        409.11        31.84 o                         
   7   7   3         15.75         24.03        23.56 o                         
   8   7   3        109.32        128.73        31.42 o                         
   9   7   3        117.88         92.54        22.36 o                         
  10   7   3          3.20         14.80        26.65 o                         
 -15   8   3          3.07         17.17        31.85 o                         
 -14   8   3         30.63         31.31        19.72 o                         
 -13   8   3         89.64        126.09        18.88 o                         
 -12   8   3        207.16        243.53        31.73 o                         
 -11   8   3         89.62        119.21        16.94 o                         
 -10   8   3        135.42        138.74        29.16 o                         
  -9   8   3       2432.00       2339.37        88.16 o                         
  -8   8   3       1018.34        990.67        54.16 o                         
  -7   8   3        380.17        345.98        21.27 o                         
  -6   8   3         20.87         31.18         7.26 o                         
  -5   8   3          1.01          4.29         5.36 o                         
  -4   8   3        306.80        297.68        17.22 o                         
  -3   8   3        165.48        154.51        13.65 o                         
  -2   8   3        612.50        607.50        28.43 o                         
  -1   8   3        822.23        812.02        42.53 o                         
   0   8   3         15.56          8.77         6.56 o                         
   1   8   3         42.12         44.92         8.43 o                         
   2   8   3        556.09        508.41        25.81 o                         
   3   8   3        593.27        505.93        33.76 o                         
   4   8   3        107.63        103.83        18.56 o                         
   5   8   3        202.00        177.64        30.12 o                         
   6   8   3        262.32        285.07        28.37 o                         
   7   8   3          0.25          9.12        15.56 o                         
   8   8   3        217.83        289.18        54.66 o                         
   9   8   3          1.86         37.58        28.62 o                         
 -14   9   3        245.21        259.04        34.49 o                         
 -13   9   3         16.00         15.94        15.56 o                         
 -12   9   3         57.80         75.26        16.41 o                         
 -11   9   3        157.31        179.17        32.13 o                         
 -10   9   3          7.10         12.10        12.79 o                         
  -9   9   3        410.97        397.67        49.46 o                         
  -8   9   3        371.50        298.07        31.77 o                         
  -7   9   3        135.12        139.99        19.96 o                         
  -6   9   3          3.66          5.65         7.10 o                         
  -5   9   3         11.14         25.82         7.74 o                         
  -4   9   3        245.65        226.89        16.87 o                         
  -3   9   3        307.88        294.03        18.82 o                         
  -2   9   3        193.88        197.48        18.71 o                         
  -1   9   3        284.88        267.18        18.41 o                         
   0   9   3        356.28        325.88        26.43 o                         
   1   9   3        316.46        306.58        19.63 o                         
   2   9   3        538.16        536.50        37.95 o                         
   3   9   3        332.57        336.66        28.58 o                         
   4   9   3        451.56        304.73       111.61 o                         
   5   9   3         23.57         35.11        15.86 o                         
   6   9   3         27.60         31.33        26.39 o                         
   7   9   3         41.24         39.74        18.94 o                         
   8   9   3        140.90        122.85        37.75 o                         
 -14  10   3         78.49         72.73        35.55 o                         
 -13  10   3         20.27         22.72        19.24 o                         
 -12  10   3         86.40        119.83        23.16 o                         
 -11  10   3          0.52         -2.86        14.90 o                         
 -10  10   3         40.46         40.68        17.60 o                         
  -9  10   3        406.76        381.97       118.60 o                         
  -8  10   3         29.71         40.95        15.37 o                         
  -7  10   3         17.92         19.62        14.20 o                         
  -6  10   3        923.51        890.24        49.45 o                         
  -5  10   3         33.38         25.39         9.85 o                         
  -4  10   3        547.36        488.71        26.40 o                         
  -3  10   3        539.48        541.36        28.45 o                         
  -2  10   3        523.91        464.33        31.84 o                         
  -1  10   3        194.63        226.97        19.15 o                         
   0  10   3        243.41        228.13        15.78 o                         
   1  10   3        248.82        247.60        16.87 o                         
   2  10   3         22.30         29.91        22.98 o                         
   3  10   3          1.73         18.12        12.62 o                         
   4  10   3          0.12          2.10        12.41 o                         
   5  10   3         24.34         49.41        18.24 o                         
   6  10   3        103.78         86.38        21.85 o                         
 -13  11   3         23.07         50.20        33.99 o                         
 -12  11   3          1.71         28.61        18.65 o                         
 -11  11   3         57.13         51.20        19.79 o                         
 -10  11   3         54.41         82.94        19.39 o                         
  -9  11   3        199.66        197.75        25.87 o                         
  -8  11   3        102.83         91.31        19.42 o                         
  -7  11   3         26.40         33.97        14.43 o                         
  -6  11   3        324.85        338.52        29.11 o                         
  -5  11   3        104.76        110.39        15.86 o                         
  -4  11   3          0.45          4.13         9.61 o                         
  -3  11   3        128.46        120.25        17.90 o                         
  -2  11   3          3.72         -2.36         9.87 o                         
  -1  11   3         15.07         19.98         8.63 o                         
   0  11   3         11.12         16.22         8.39 o                         
   1  11   3        150.87        160.51        17.79 o                         
   2  11   3        122.15        121.94        20.22 o                         
   3  11   3        130.98        159.80        24.85 o                         
   4  11   3         23.73         46.33        16.79 o                         
   5  11   3          1.87         13.26        16.75 o                         
 -12  12   3         12.65          2.92        19.54 o                         
 -11  12   3         52.96         48.06        20.09 o                         
 -10  12   3          6.27          2.78        16.20 o                         
  -9  12   3          5.95          3.44        15.44 o                         
  -8  12   3         61.71         58.64        17.73 o                         
  -7  12   3        153.73        139.45        22.70 o                         
  -6  12   3        506.68        478.26        35.49 o                         
  -5  12   3        497.35        502.78        51.63 o                         
  -4  12   3        570.23        602.78        32.81 o                         
  -3  12   3         71.11         81.25        13.88 o                         
  -2  12   3         14.77         11.23        10.70 o                         
  -1  12   3        204.96        254.25        18.48 o                         
   0  12   3         60.07         36.90        11.96 o                         
   1  12   3         10.18         15.22        12.06 o                         
   2  12   3          0.29         -5.03        13.53 o                         
   3  12   3         44.76         52.26        21.48 o                         
   4  12   3          1.66         43.15        18.76 o                         
 -11  13   3          1.45         26.96        19.82 o                         
 -10  13   3          0.00          9.23        18.70 o                         
  -9  13   3          0.12          4.31        22.63 o                         
  -8  13   3         44.63         42.78        18.11 o                         
  -7  13   3        287.70        295.07        31.35 o                         
  -6  13   3         39.39         61.10        18.23 o                         
  -5  13   3        121.99         94.63        20.28 o                         
  -4  13   3         95.13        106.20        22.59 o                         
  -3  13   3         34.13         43.37        12.66 o                         
  -2  13   3         44.60         63.81        12.11 o                         
  -1  13   3        267.21        228.02        20.10 o                         
   0  13   3        520.51        459.51        29.64 o                         
   1  13   3        189.54        241.22        29.33 o                         
   2  13   3          1.50          6.89        16.26 o                         
  -9  14   3          9.99         47.54        18.39 o                         
  -8  14   3        165.92        163.52        28.21 o                         
  -7  14   3        258.97        338.20        33.51 o                         
  -6  14   3        443.75        439.96        40.29 o                         
  -5  14   3        241.26        254.67        34.74 o                         
  -4  14   3          0.17         25.74        19.56 o                         
  -3  14   3        144.26        111.84        16.79 o                         
  -2  14   3        110.32        102.71        15.75 o                         
  -1  14   3         27.99         -2.07        13.83 o                         
   0  14   3         47.17         73.86        16.17 o                         
  -7  15   3         16.77         18.38        28.10 o                         
  -6  15   3         30.90         26.19        29.37 o                         
  -5  15   3          1.94         21.20        39.57 o                         
  -4  15   3          5.51        -24.34        24.34 o                         
  -3  15   3         75.89         89.32        23.42 o                         
  -2  15   3        149.83        123.72        39.14 o                         
   1 -16   4         22.06         18.92        19.44 o                         
   2 -16   4        139.87        152.58        19.19 o                         
   3 -16   4        385.00        371.35        34.80 o                         
   4 -16   4          8.65         46.05        17.32 o                         
   5 -16   4        184.40        199.09        21.40 o                         
   6 -16   4          2.48         10.23        19.89 o                         
   7 -16   4          4.52          6.30        26.54 o                         
   8 -16   4          0.39        -25.73        28.96 o                         
  -1 -15   4          0.83         14.74        22.89 o                         
   0 -15   4        268.76        264.47        35.31 o                         
   1 -15   4         78.79        104.58        29.53 o                         
   2 -15   4         93.20        105.16        15.61 o                         
   3 -15   4         60.01         62.66        16.64 o                         
   4 -15   4         23.37         27.32        14.13 o                         
   5 -15   4         49.96         60.43        16.09 o                         
   6 -15   4        374.88        377.06        27.66 o                         
   7 -15   4        100.72         91.86        23.18 o                         
   8 -15   4         54.36         44.04        19.30 o                         
   9 -15   4        241.59        229.62        32.11 o                         
  10 -15   4          3.86         -8.50        27.06 o                         
  -3 -14   4        111.28        167.95        33.10 o                         
  -2 -14   4          0.47         -5.33        16.36 o                         
  -1 -14   4         67.70         61.32        14.39 o                         
   0 -14   4          0.00         14.19        10.74 o                         
   1 -14   4        633.76        588.30        28.75 o                         
   2 -14   4        730.86        759.73        33.38 o                         
   3 -14   4        748.35        697.30        45.22 o                         
   4 -14   4        152.14        140.16        20.09 o                         
   5 -14   4         10.06         -3.96        15.46 o                         
   6 -14   4         42.56         59.55        14.92 o                         
   7 -14   4          8.32         18.74        35.21 o                         
   8 -14   4          6.52         12.56        16.41 o                         
   9 -14   4          0.05         -9.67        15.61 o                         
  10 -14   4         48.45         57.80        20.89 o                         
  11 -14   4         94.77        152.74        27.90 o                         
  -5 -13   4         29.29         -4.28        24.74 o                         
  -4 -13   4         34.44         87.37        21.75 o                         
  -3 -13   4         15.26         21.11        17.54 o                         
  -2 -13   4         13.31         -3.82        21.51 o                         
  -1 -13   4          0.25         -2.03        11.56 o                         
   0 -13   4         30.15         42.82        10.92 o                         
   1 -13   4        765.71        768.04        32.80 o                         
   2 -13   4         44.90         66.65        14.33 o                         
   3 -13   4        166.28        210.54        21.45 o                         
   4 -13   4          6.87         -5.62        10.54 o                         
   5 -13   4         27.18         29.50        12.17 o                         
   6 -13   4         73.29         75.57        14.50 o                         
   7 -13   4          2.19         21.71        13.55 o                         
   8 -13   4        107.71        120.06        20.76 o                         
   9 -13   4        186.67        194.44        47.72 o                         
  10 -13   4        177.88        176.72        26.73 o                         
  11 -13   4         23.85         31.20        18.74 o                         
  12 -13   4        357.83        368.09        35.40 o                         
  -6 -12   4         15.28         51.70        19.59 o                         
  -5 -12   4          8.22         24.27        16.89 o                         
  -4 -12   4         16.71          1.99        28.44 o                         
  -3 -12   4          0.06         -6.67        12.94 o                         
  -2 -12   4        127.32        120.77        16.28 o                         
  -1 -12   4         22.31         39.67        14.13 o                         
   0 -12   4        100.33        117.61        13.34 o                         
   1 -12   4         92.45         92.46        12.33 o                         
   2 -12   4       1287.72       1129.89        48.86 o                         
   3 -12   4        238.33        202.83        28.66 o                         
   4 -12   4        399.19        387.18        24.43 o                         
   5 -12   4        129.04        134.79        16.20 o                         
   6 -12   4          1.16          5.31         9.63 o                         
   7 -12   4        593.50        522.07        29.53 o                         
   8 -12   4        304.30        264.64        29.07 o                         
   9 -12   4         10.89         30.74        14.83 o                         
  10 -12   4          5.90         28.30        16.25 o                         
  11 -12   4         50.66         66.77        18.53 o                         
  12 -12   4          1.42         -8.83        15.91 o                         
  13 -12   4         95.96         67.03        41.97 o                         
  -7 -11   4         70.11         92.67        23.74 o                         
  -6 -11   4         19.86         28.12        17.04 o                         
  -5 -11   4          0.29         14.47        25.12 o                         
  -4 -11   4         66.81         52.64        16.64 o                         
  -3 -11   4         96.37         90.77        14.93 o                         
  -2 -11   4        363.26        361.25        25.22 o                         
  -1 -11   4         35.38         14.63        15.09 o                         
   0 -11   4        456.43        379.99        23.60 o                         
   1 -11   4       4894.51       4525.12       157.98 o                         
   2 -11   4         11.58         10.30         9.64 o                         
   3 -11   4        724.00        660.52        32.27 o                         
   4 -11   4        423.11        406.20        23.75 o                         
   5 -11   4        332.86        377.86        29.89 o                         
   6 -11   4          5.02         18.58         8.85 o                         
   7 -11   4          2.49         15.38         9.94 o                         
   8 -11   4        480.59        442.63        32.74 o                         
   9 -11   4        121.35        122.18        20.41 o                         
  10 -11   4         98.23        130.58        51.13 o                         
  11 -11   4          5.28         43.20        16.39 o                         
  12 -11   4        390.46        394.39        33.85 o                         
  13 -11   4         17.94         -9.60        21.80 o                         
  -9 -10   4         52.20         10.06        33.70 o                         
  -8 -10   4         61.51         72.94        20.63 o                         
  -7 -10   4        206.68        185.15        27.61 o                         
  -6 -10   4        268.94        293.09        29.69 o                         
  -5 -10   4       1190.37       1180.80       116.55 o                         
  -4 -10   4        993.08        895.91        70.01 o                         
  -3 -10   4        296.17        299.79        24.89 o                         
  -2 -10   4        485.98        448.21        30.33 o                         
  -1 -10   4        686.72        631.72        26.15 o                         
   0 -10   4        142.20        133.77        12.56 o                         
   1 -10   4        258.81        241.36        17.86 o                         
   2 -10   4          0.67         12.88         9.88 o                         
   3 -10   4        681.73        617.32        38.99 o                         
   4 -10   4          9.89         -2.56         7.62 o                         
   5 -10   4          0.06         14.50        12.14 o                         
   6 -10   4        105.15         88.86        12.73 o                         
   7 -10   4         80.95         73.80        16.29 o                         
   8 -10   4          7.85         24.16        12.86 o                         
   9 -10   4         47.95         59.47        16.52 o                         
  10 -10   4        421.37        329.89        29.08 o                         
  11 -10   4         32.64         27.60        16.94 o                         
  12 -10   4          2.39        -17.03        17.03 o                         
  13 -10   4          1.89         -2.77        22.08 o                         
  14 -10   4          0.87         35.38        26.54 o                         
  -9  -9   4        367.75        365.77        63.51 o                         
  -8  -9   4         75.61         57.10        20.96 o                         
  -7  -9   4        244.11        264.22        28.60 o                         
  -6  -9   4        368.41        372.31        31.78 o                         
  -5  -9   4        137.45        149.94        25.81 o                         
  -4  -9   4         30.91         39.17        11.10 o                         
  -3  -9   4        511.62        469.00        25.02 o                         
  -2  -9   4        305.65        334.43        20.63 o                         
  -1  -9   4        340.32        339.43        17.34 o                         
   0  -9   4          8.19         10.68         6.74 o                         
   1  -9   4        310.89        309.92        34.86 o                         
   2  -9   4        662.37        629.94        31.47 o                         
   3  -9   4         45.02         52.26        11.23 o                         
   4  -9   4        282.36        284.33        19.35 o                         
   5  -9   4          1.29          7.58         7.51 o                         
   6  -9   4         18.75         12.16         6.49 o                         
   7  -9   4          8.75          4.69         7.09 o                         
   8  -9   4        199.20        207.68        14.40 o                         
   9  -9   4         85.32        116.08        15.12 o                         
  10  -9   4        141.54        168.60        18.31 o                         
  11  -9   4        543.40        539.63        37.46 o                         
  12  -9   4        211.96        237.75        35.01 o                         
  13  -9   4        479.23        499.88        38.72 o                         
  14  -9   4         16.89         27.25        19.47 o                         
 -10  -8   4          0.17         -0.26        17.99 o                         
  -9  -8   4          0.02         11.84        22.11 o                         
  -8  -8   4         13.25         10.83        15.03 o                         
  -7  -8   4          3.60         -0.07        16.16 o                         
  -6  -8   4          0.66         12.77        13.24 o                         
  -5  -8   4          0.31          5.81         9.87 o                         
  -4  -8   4          4.29          7.94         8.09 o                         
  -3  -8   4          5.48          0.74         7.30 o                         
  -2  -8   4         45.03         53.82        10.27 o                         
  -1  -8   4        428.49        378.69        17.44 o                         
   0  -8   4        542.48        539.44        32.23 o                         
   1  -8   4        726.01        652.97        37.35 o                         
   2  -8   4        473.00        391.17        23.38 o                         
   3  -8   4         51.14         54.72        12.03 o                         
   4  -8   4        636.45        603.71        22.88 o                         
   5  -8   4       1651.18       1661.06        68.82 o                         
   6  -8   4        454.76        458.45        20.08 o                         
   7  -8   4        878.43        791.35        29.90 o                         
   8  -8   4         42.49         63.89         9.55 o                         
   9  -8   4        246.81        240.48        19.00 o                         
  10  -8   4        469.63        468.15        37.16 o                         
  11  -8   4          0.26          1.16        11.34 o                         
  12  -8   4          2.01          3.22        15.19 o                         
  13  -8   4          4.80         18.58        16.71 o                         
  14  -8   4         45.75         70.03        33.94 o                         
 -11  -7   4         44.25         95.68        33.53 o                         
 -10  -7   4         32.59         32.61        18.94 o                         
  -9  -7   4         67.33        103.97        20.91 o                         
  -8  -7   4          7.34         18.95        13.79 o                         
  -7  -7   4        150.04        170.08        24.50 o                         
  -6  -7   4        365.61        354.73        22.47 o                         
  -5  -7   4       1056.43       1004.14        41.97 o                         
  -4  -7   4       1435.41       1336.18        90.21 o                         
  -3  -7   4       1776.95       1762.20        56.63 o                         
  -2  -7   4        203.52        239.98        12.75 o                         
  -1  -7   4        155.04        187.55         9.76 o                         
   0  -7   4        715.51        745.69        31.06 o                         
   1  -7   4        617.58        587.23        25.61 o                         
   2  -7   4         24.95         21.30         3.92 o                         
   3  -7   4       1307.89       1386.82        66.57 o                         
   4  -7   4       1783.32       1843.55        66.43 o                         
   5  -7   4       1628.51       1519.55        49.03 o                         
   6  -7   4        778.84        737.56        27.20 o                         
   7  -7   4          0.58          0.10         6.17 o                         
   8  -7   4        192.30        193.28        13.52 o                         
   9  -7   4        438.51        363.89        22.01 o                         
  10  -7   4        546.67        503.37        47.12 o                         
  11  -7   4        110.60        108.12        19.65 o                         
  12  -7   4         18.84         27.20        15.28 o                         
  13  -7   4         99.58         80.42        19.88 o                         
  14  -7   4        193.19        227.10        61.40 o                         
 -11  -6   4          5.14         -2.15        18.56 o                         
 -10  -6   4         36.51         53.73        14.85 o                         
  -9  -6   4         10.82         20.79        12.11 o                         
  -8  -6   4          2.44          8.14        10.84 o                         
  -7  -6   4         11.63         16.03         9.60 o                         
  -6  -6   4        612.00        518.00        32.99 o                         
  -5  -6   4          1.00         -1.91         6.05 o                         
  -4  -6   4         42.92         40.70         7.33 o                         
  -3  -6   4        140.75        166.87        10.33 o                         
  -2  -6   4        422.44        425.45        17.24 o                         
  -1  -6   4        161.20        193.94         8.97 o                         
   0  -6   4        536.60        525.23        21.22 o                         
   1  -6   4       2316.52       2286.77        69.08 o                         
   2  -6   4       1802.72       1807.83        55.46 o                         
   3  -6   4        341.60        338.33        14.16 o                         
   4  -6   4        595.32        660.12        27.43 o                         
   5  -6   4       1447.75       1548.63        49.34 o                         
   6  -6   4       1166.30       1166.22        39.02 o                         
   7  -6   4       1965.20       1776.79        57.10 o                         
   8  -6   4       2554.68       2303.48        72.38 o                         
   9  -6   4       1606.16       1415.16        49.43 o                         
  10  -6   4         64.85         46.43        13.58 o                         
  11  -6   4         67.30         63.40        18.53 o                         
  12  -6   4         32.27         49.56        16.75 o                         
  13  -6   4          1.32          9.48        15.63 o                         
  14  -6   4          0.03         17.71        17.28 o                         
 -12  -5   4        283.71        404.34        58.56 o                         
 -11  -5   4        181.63        219.19        64.75 o                         
 -10  -5   4         97.15        141.78        18.22 o                         
  -9  -5   4          6.03          7.34        10.90 o                         
  -8  -5   4       2379.72       2016.99        93.76 o                         
  -7  -5   4        258.41        246.92        20.43 o                         
  -6  -5   4        872.94        730.27        62.93 o                         
  -5  -5   4         86.90         78.48         9.24 o                         
  -4  -5   4        860.67        808.10        28.65 o                         
  -3  -5   4        313.35        325.31        14.45 o                         
  -2  -5   4        262.50        238.56        11.33 o                         
  -1  -5   4        198.29        201.40        10.38 o                         
   0  -5   4        969.08       1032.72        38.37 o                         
   1  -5   4          5.24          4.27         3.01 o                         
   2  -5   4          2.30          1.19         4.03 o                         
   3  -5   4       2163.50       2524.64        86.35 o                         
   4  -5   4        171.85        188.79        10.32 o                         
   5  -5   4        492.68        482.98        18.84 o                         
   6  -5   4        146.96        131.86        10.10 o                         
   7  -5   4         69.03         67.37         8.42 o                         
   8  -5   4        344.13        297.36        15.75 o                         
   9  -5   4        249.04        226.63        14.17 o                         
  10  -5   4          0.08          0.37        12.28 o                         
  11  -5   4          0.84          2.29        12.60 o                         
  12  -5   4          1.80         28.03        14.81 o                         
  13  -5   4        162.79        156.51        29.83 o                         
  14  -5   4        533.89        523.58        84.84 o                         
 -13  -4   4         28.05         63.30        31.80 o                         
 -12  -4   4        166.21        181.07        26.26 o                         
 -11  -4   4        118.92        106.98        21.14 o                         
 -10  -4   4         12.61         11.25        19.86 o                         
  -9  -4   4        254.78        219.93        20.44 o                         
  -8  -4   4        619.94        552.79        28.86 o                         
  -7  -4   4       1117.91       1061.87        37.60 o                         
  -6  -4   4        929.61        850.74        35.38 o                         
  -5  -4   4         45.14         54.30         9.19 o                         
  -4  -4   4       1495.54       1374.19        44.05 o                         
  -3  -4   4        788.91        621.05        25.36 o                         
  -2  -4   4       2476.93       2423.52        72.44 o                         
  -1  -4   4       4528.62       4684.89       132.56 o                         
   0  -4   4       9487.89      10564.02       302.67 o                         
   1  -4   4       5583.74       5945.74       232.33 o                         
   2  -4   4       2687.21       2734.15        92.28 o                         
   3  -4   4       3282.25       3064.43        90.58 o                         
   4  -4   4        241.60        185.75         9.72 o                         
   5  -4   4        677.93        651.25        23.12 o                         
   6  -4   4       1114.03       1011.82        34.06 o                         
   7  -4   4          7.29          1.79         5.46 o                         
   8  -4   4        748.72        645.32        25.00 o                         
   9  -4   4        341.77        293.29        24.36 o                         
  10  -4   4        764.17        638.41        39.83 o                         
  11  -4   4         24.63         32.72        14.83 o                         
  12  -4   4          1.61          7.28        14.71 o                         
  13  -4   4          5.80         27.30        16.06 o                         
  14  -4   4         28.75         44.53        20.29 o                         
 -13  -3   4        109.31         89.84        21.46 o                         
 -12  -3   4          1.27          2.76        16.47 o                         
 -11  -3   4          7.48         -6.78        14.54 o                         
 -10  -3   4          4.11        -10.17        16.36 o                         
  -9  -3   4         23.57         26.55        10.51 o                         
  -8  -3   4        665.99        593.83        28.34 o                         
  -7  -3   4       1761.43       1754.37        81.42 o                         
  -6  -3   4        234.35        225.31        14.32 o                         
  -5  -3   4         57.90         79.21         7.71 o                         
  -4  -3   4        293.79        254.61        23.49 o                         
  -3  -3   4       1793.14       2007.98        60.80 o                         
  -2  -3   4       5433.34       6160.93       178.01 o                         
  -1  -3   4       5206.86       5684.24       163.88 o                         
   0  -3   4          1.00          4.87         2.97 o                         
   1  -3   4      15038.86      17236.63       562.03 o                         
   2  -3   4       4207.83       4528.34       149.62 o                         
   3  -3   4          0.06         -3.15         3.15 o                         
   4  -3   4        250.40        258.54        11.57 o                         
   5  -3   4        282.52        297.34        21.84 o                         
   6  -3   4        346.44        348.32        15.04 o                         
   7  -3   4        586.60        574.63        22.28 o                         
   8  -3   4        366.24        348.60        16.62 o                         
   9  -3   4        135.10        156.42        18.74 o                         
  10  -3   4        469.73        333.65        21.45 o                         
  11  -3   4         27.31         49.85        15.56 o                         
  12  -3   4        326.44        290.77        29.76 o                         
  13  -3   4        395.02        390.88        33.85 o                         
  14  -3   4        201.51        201.10        33.53 o                         
 -13  -2   4         62.05         83.65        21.62 o                         
 -12  -2   4         61.98        115.98        22.80 o                         
 -11  -2   4        476.56        447.13       117.36 o                         
 -10  -2   4         67.28         77.19        31.19 o                         
  -9  -2   4        147.57        127.30        14.45 o                         
  -8  -2   4         17.05         13.80         6.66 o                         
  -7  -2   4        578.34        561.27        22.24 o                         
  -6  -2   4         55.31         50.22         9.46 o                         
  -5  -2   4        722.37        619.93        31.95 o                         
  -4  -2   4       2181.95       2267.69        68.36 o                         
  -3  -2   4        292.58        270.90        18.27 o                         
  -2  -2   4       1501.06       1553.14        46.75 o                         
  -1  -2   4       1096.65       1297.85        39.15 o                         
   0  -2   4      48520.25      55657.18      1399.16 o                         
   1  -2   4        321.62        355.54        12.62 o                         
   2  -2   4         28.08         26.84         3.95 o                         
   3  -2   4         30.24         55.21         5.29 o                         
   4  -2   4        850.64        874.58        32.53 o                         
   5  -2   4         61.87         78.30        10.54 o                         
   6  -2   4        309.22        309.71        13.94 o                         
   7  -2   4          1.53          0.15         4.97 o                         
   8  -2   4         93.10         99.71        12.49 o                         
   9  -2   4       1141.10        927.53        40.57 o                         
  10  -2   4        592.76        509.72        27.69 o                         
  11  -2   4          2.80         12.59        13.20 o                         
  12  -2   4        144.86        150.66        24.02 o                         
  13  -2   4         56.77         79.98        20.99 o                         
  14  -2   4          3.82        -22.08        22.08 o                         
 -14  -1   4        109.32        194.16        30.52 o                         
 -13  -1   4         11.93         60.02        18.49 o                         
 -12  -1   4         18.71         20.24        25.41 o                         
 -11  -1   4          4.45         10.00        14.64 o                         
 -10  -1   4         45.43         59.74        22.58 o                         
  -9  -1   4        154.11        154.14        12.53 o                         
  -8  -1   4        863.21        820.24        29.88 o                         
  -7  -1   4          0.10          7.77         5.08 o                         
  -6  -1   4         27.96         22.00         6.30 o                         
  -5  -1   4          0.05          1.85         3.91 o                         
  -4  -1   4         25.69         25.90         4.38 o                         
  -3  -1   4         76.45         88.48         6.03 o                         
  -2  -1   4        242.09        266.28        10.38 o                         
  -1  -1   4       9589.17      10934.03       312.20 o                         
   0  -1   4       1617.60       1757.65        61.15 o                         
   1  -1   4       1860.48       2132.66        62.73 o                         
   2  -1   4       1294.83       1396.72        42.24 o                         
   3  -1   4         69.75         65.73         5.61 o                         
   4  -1   4        206.61        227.35        10.31 o                         
   5  -1   4       1264.47       1409.25        43.91 o                         
   6  -1   4        347.15        374.89        15.51 o                         
   7  -1   4        223.62        213.79        15.52 o                         
   8  -1   4         25.69         38.23         9.33 o                         
   9  -1   4        193.47        181.73        17.18 o                         
  10  -1   4        127.97        102.35        14.56 o                         
  11  -1   4         18.22         20.65        24.08 o                         
  12  -1   4        231.75        235.21        28.76 o                         
  13  -1   4        102.43        109.73        21.67 o                         
 -14   0   4          2.18          6.69        18.00 o                         
 -13   0   4          3.65         24.49        16.94 o                         
 -12   0   4          3.29          9.59        14.06 o                         
 -11   0   4        183.45        160.10        29.20 o                         
 -10   0   4        230.91        191.91        17.58 o                         
  -9   0   4        213.56        248.36        17.70 o                         
  -8   0   4       2189.79       2017.02        63.68 o                         
  -7   0   4        513.44        462.22        18.46 o                         
  -6   0   4        477.42        549.37        22.22 o                         
  -5   0   4       1285.77       1218.53        38.35 o                         
  -4   0   4       2411.93       2534.04        75.17 o                         
  -3   0   4        748.63        783.86        24.96 o                         
  -2   0   4       2183.29       2268.22        66.57 o                         
  -1   0   4      32759.26      38805.20      1257.39 o                         
   0   0   4      39543.92      46148.55      1542.16 o                         
   1   0   4       1965.87       2126.06        62.50 o                         
   2   0   4        621.05        654.82        21.30 o                         
   3   0   4        127.34         98.54        22.46 o                         
   4   0   4         11.00         17.84         6.02 o                         
   5   0   4        320.97        331.04        17.52 o                         
   6   0   4         71.96         70.49        11.98 o                         
   7   0   4        131.35        114.96        12.97 o                         
   8   0   4        173.44        172.07        16.55 o                         
   9   0   4        624.16        536.79        35.29 o                         
  10   0   4          7.25          3.40        10.35 o                         
  11   0   4          0.89          0.81        13.98 o                         
  12   0   4         35.12         57.66        18.87 o                         
  13   0   4         93.95         97.10        22.70 o                         
 -14   1   4         87.81        113.08        24.66 o                         
 -13   1   4        175.23        181.28        27.29 o                         
 -12   1   4        431.31        404.86        32.72 o                         
 -11   1   4         70.34         94.65        18.63 o                         
 -10   1   4        507.13        495.49        26.65 o                         
  -9   1   4       2187.44       2093.47        77.02 o                         
  -8   1   4       2045.48       2002.09        63.11 o                         
  -7   1   4         15.99         19.63         7.05 o                         
  -6   1   4        499.19        543.70        21.80 o                         
  -5   1   4       1734.89       1767.20        62.71 o                         
  -4   1   4        705.52        750.05        28.89 o                         
  -3   1   4        294.54        274.24         8.97 o                         
  -2   1   4        183.57        222.60         8.98 o                         
  -1   1   4       3701.85       4005.05       136.94 o                         
   0   1   4       1742.07       1957.62        57.75 o                         
   1   1   4        232.00        241.22         9.83 o                         
   2   1   4       2452.22       2794.51        82.18 o                         
   3   1   4       2484.58       2745.76       117.40 o                         
   4   1   4       1259.08       1115.97        42.90 o                         
   5   1   4        187.17        229.82        14.55 o                         
   6   1   4         52.09         70.20        10.90 o                         
   7   1   4       1542.99       1466.96        57.87 o                         
   8   1   4        429.62        359.68        30.88 o                         
   9   1   4         55.12         59.96        12.32 o                         
  10   1   4         92.60         77.60        14.75 o                         
  11   1   4        290.95        340.79        24.57 o                         
  12   1   4        208.26        217.87        34.54 o                         
  13   1   4          7.61         -3.11        19.21 o                         
 -14   2   4         30.67         54.08        20.71 o                         
 -13   2   4        255.68        264.74        67.26 o                         
 -12   2   4         47.95         71.58        19.10 o                         
 -11   2   4        758.14        704.66        34.81 o                         
 -10   2   4       2273.70       1925.62        72.82 o                         
  -9   2   4        195.95        186.94        16.35 o                         
  -8   2   4          4.72          8.04         7.20 o                         
  -7   2   4        821.30        842.79        34.80 o                         
  -6   2   4         23.76         29.40         6.31 o                         
  -5   2   4         25.62         24.82         7.23 o                         
  -4   2   4       1398.86       1388.34        49.71 o                         
  -3   2   4        158.63        153.46         7.51 o                         
  -2   2   4         84.75        102.07         6.34 o                         
  -1   2   4      20828.01      25437.29       723.94 o                         
   0   2   4        628.60        794.80        25.50 o                         
   1   2   4       7322.67       7750.76       243.59 o                         
   2   2   4        108.18         75.56         6.02 o                         
   3   2   4        240.86        216.75        16.12 o                         
   4   2   4        804.38        800.01        38.72 o                         
   5   2   4       3814.42       3753.32       131.36 o                         
   6   2   4       8378.79       7932.87       269.69 o                         
   7   2   4       4764.67       4499.56       157.71 o                         
   8   2   4        157.58        211.84        19.06 o                         
   9   2   4         40.20         28.10        11.76 o                         
  10   2   4          0.57         -2.43        11.45 o                         
  11   2   4          0.01         -5.03        12.75 o                         
  12   2   4         47.73         81.39        34.14 o                         
 -14   3   4         85.46        156.48        24.32 o                         
 -13   3   4         60.48        101.26        32.84 o                         
 -12   3   4         89.42        111.01        36.86 o                         
 -11   3   4        336.21        335.17        35.26 o                         
 -10   3   4         40.25         46.84        11.21 o                         
  -9   3   4        698.39        666.23        31.38 o                         
  -8   3   4         18.01         20.34         7.71 o                         
  -7   3   4        247.00        250.69        15.67 o                         
  -6   3   4       1250.11       1281.03        48.02 o                         
  -5   3   4        212.94        229.43        13.44 o                         
  -4   3   4       2615.48       2656.06        93.99 o                         
  -3   3   4          2.06          5.93         3.25 o                         
  -2   3   4          6.73          7.66         3.31 o                         
  -1   3   4        882.53        986.61        35.70 o                         
   0   3   4        580.73        612.26        24.39 o                         
   1   3   4       1120.65       1305.49        39.64 o                         
   2   3   4       1004.11       1236.11        39.19 o                         
   3   3   4        794.98        795.98        30.78 o                         
   4   3   4       1312.56       1338.13        78.88 o                         
   5   3   4       1045.70        984.90        71.55 o                         
   6   3   4         36.17         39.19        10.45 o                         
   7   3   4          4.86          3.28         8.52 o                         
   8   3   4         92.90        103.88        14.85 o                         
   9   3   4         59.86         77.38        14.85 o                         
  10   3   4          6.42         -1.16        11.70 o                         
  11   3   4          2.13         10.15        14.92 o                         
  12   3   4        178.90        226.63        30.61 o                         
 -15   4   4         15.32        -26.65        26.65 o                         
 -14   4   4        103.65        102.55        27.17 o                         
 -13   4   4         37.19         35.85        16.72 o                         
 -12   4   4         19.61         29.42        12.15 o                         
 -11   4   4        280.49        228.35        19.65 o                         
 -10   4   4        219.42        191.17        21.46 o                         
  -9   4   4        271.46        232.66        21.63 o                         
  -8   4   4        200.76        187.46        26.23 o                         
  -7   4   4         96.82        113.02        12.21 o                         
  -6   4   4        482.25        465.19        49.32 o                         
  -5   4   4        193.97        235.56        10.79 o                         
  -4   4   4        784.71        729.67        28.75 o                         
  -3   4   4       1213.20       1243.44        39.28 o                         
  -2   4   4       3701.99       4211.96       123.55 o                         
  -1   4   4       9595.44      10718.86       308.08 o                         
   0   4   4       1992.15       1988.78        69.08 o                         
   1   4   4       1515.78       1534.90        47.25 o                         
   2   4   4       3110.55       3125.46        93.12 o                         
   3   4   4         69.74         76.00         7.93 o                         
   4   4   4         14.88         22.68         8.12 o                         
   5   4   4         29.56         29.19         9.59 o                         
   6   4   4        214.57        200.50        17.57 o                         
   7   4   4        191.37        140.83        16.57 o                         
   8   4   4        255.54        222.68        20.96 o                         
   9   4   4         37.63         71.35        14.67 o                         
  10   4   4         52.03         64.26        15.57 o                         
  11   4   4        125.07        151.79        21.33 o                         
 -15   5   4        111.99        113.25        38.68 o                         
 -14   5   4          0.26         -0.85        15.55 o                         
 -13   5   4         33.76         26.20        17.07 o                         
 -12   5   4         30.13         23.52        12.14 o                         
 -11   5   4         81.56         59.39        13.11 o                         
 -10   5   4        692.42        715.02        34.76 o                         
  -9   5   4        928.31        908.58        40.00 o                         
  -8   5   4        898.05        873.34        46.28 o                         
  -7   5   4        460.68        440.96        23.09 o                         
  -6   5   4         94.76         82.07         7.06 o                         
  -5   5   4        384.77        358.51        26.06 o                         
  -4   5   4        204.17        238.87        11.36 o                         
  -3   5   4       1916.03       2047.82        73.29 o                         
  -2   5   4        588.64        653.95        23.10 o                         
  -1   5   4         13.92         23.42         4.72 o                         
   0   5   4        812.47        854.35        29.13 o                         
   1   5   4          7.93         14.10         4.28 o                         
   2   5   4        182.77        187.75        13.33 o                         
   3   5   4        354.21        394.26        16.96 o                         
   4   5   4        144.00        154.19        14.15 o                         
   5   5   4         71.94         50.58        11.04 o                         
   6   5   4        231.78        243.56        20.00 o                         
   7   5   4        171.80        132.16        21.75 o                         
   8   5   4        159.90        148.11        18.50 o                         
   9   5   4        148.64        185.10        21.21 o                         
  10   5   4         59.64         64.35        18.06 o                         
  11   5   4         14.88          3.09        20.61 o                         
 -15   6   4          4.73         10.52        30.06 o                         
 -14   6   4         75.26         48.08        18.37 o                         
 -13   6   4          2.10         -6.84        11.65 o                         
 -12   6   4          0.77          8.89        11.38 o                         
 -11   6   4         53.48         67.61        13.19 o                         
 -10   6   4        290.31        279.60        20.93 o                         
  -9   6   4         20.47         25.06         9.44 o                         
  -8   6   4        109.21        113.80        16.28 o                         
  -7   6   4          1.05          1.84         7.49 o                         
  -6   6   4        823.95        856.02        35.76 o                         
  -5   6   4          0.19          4.62         4.62 o                         
  -4   6   4         38.50         25.54         6.50 o                         
  -3   6   4        338.25        322.46        24.27 o                         
  -2   6   4         28.37         52.17         6.45 o                         
  -1   6   4        653.33        663.69        36.61 o                         
   0   6   4        322.48        304.61        14.20 o                         
   1   6   4        129.94        135.60         9.06 o                         
   2   6   4         11.12          4.82         4.67 o                         
   3   6   4        403.08        362.20        16.83 o                         
   4   6   4          0.90          4.95         7.63 o                         
   5   6   4        988.75        886.71        40.45 o                         
   6   6   4          1.87          6.16        10.35 o                         
   7   6   4        303.40        263.42        34.09 o                         
   8   6   4         27.07         40.58        15.20 o                         
   9   6   4          0.02          6.42        18.04 o                         
  10   6   4         37.78         46.66        20.54 o                         
 -15   7   4        430.40        384.62        56.94 o                         
 -14   7   4          2.93         61.59        18.87 o                         
 -13   7   4          3.31         20.82        14.99 o                         
 -12   7   4         60.23         80.64        18.90 o                         
 -11   7   4          6.23         20.47        11.66 o                         
 -10   7   4        684.54        661.25        33.60 o                         
  -9   7   4          0.03          0.36         8.82 o                         
  -8   7   4          0.01         -4.43         8.30 o                         
  -7   7   4        340.25        331.64        20.40 o                         
  -6   7   4        835.51        843.55        30.75 o                         
  -5   7   4        453.93        467.83        19.60 o                         
  -4   7   4        553.93        548.08        22.09 o                         
  -3   7   4        224.01        183.65        11.48 o                         
  -2   7   4        224.76        239.10        12.88 o                         
  -1   7   4        903.97       1014.88        53.00 o                         
   0   7   4         56.30         66.43         8.66 o                         
   1   7   4        164.47        176.93        10.58 o                         
   2   7   4        789.84        884.16        32.12 o                         
   3   7   4          5.11         12.45         7.33 o                         
   4   7   4         70.64         81.51        16.09 o                         
   5   7   4          3.09         -6.49        11.09 o                         
   6   7   4         73.75        102.32        21.08 o                         
   7   7   4          5.65          2.70        26.30 o                         
   8   7   4          2.38          1.27        23.41 o                         
   9   7   4         81.44         62.41        21.43 o                         
 -14   8   4         85.89         90.97        22.15 o                         
 -13   8   4         44.19         82.59        17.00 o                         
 -12   8   4         88.07         87.90        23.40 o                         
 -11   8   4         30.01         47.82        13.16 o                         
 -10   8   4        395.40        377.47        25.36 o                         
  -9   8   4         21.61         16.52        10.62 o                         
  -8   8   4       1573.19       1491.35        59.38 o                         
  -7   8   4       2094.50       2120.91        79.27 o                         
  -6   8   4        871.54        851.83        36.81 o                         
  -5   8   4        182.91        192.79        15.30 o                         
  -4   8   4       1427.74       1462.41        48.49 o                         
  -3   8   4       3617.32       3643.66       286.69 o                         
  -2   8   4       2726.09       2652.46        94.87 o                         
  -1   8   4         35.96         44.58        10.52 o                         
   0   8   4         14.30          3.00         6.78 o                         
   1   8   4         98.65         93.05        10.90 o                         
   2   8   4          1.14         -8.02        15.46 o                         
   3   8   4          3.93         -8.30         9.12 o                         
   4   8   4        268.49        222.45        24.51 o                         
   5   8   4          6.66         11.10        23.59 o                         
   6   8   4        177.20        175.26        25.39 o                         
   7   8   4        302.67        294.68        32.63 o                         
   8   8   4         72.15         72.01        45.50 o                         
 -14   9   4        101.60        101.45        22.59 o                         
 -13   9   4          0.13          5.36        22.20 o                         
 -12   9   4          4.67         12.47        15.39 o                         
 -11   9   4         82.09        103.29        16.97 o                         
 -10   9   4        414.43        343.29        28.36 o                         
  -9   9   4       1088.88       1014.83        75.56 o                         
  -8   9   4        103.71        102.19        31.97 o                         
  -7   9   4        175.97        132.43        20.90 o                         
  -6   9   4         16.48         49.32        23.21 o                         
  -5   9   4         89.32         90.65        12.27 o                         
  -4   9   4        145.63        156.95        15.68 o                         
  -3   9   4        160.14        126.35        19.96 o                         
  -2   9   4        575.20        514.25        58.28 o                         
  -1   9   4         29.55         37.00         9.86 o                         
   0   9   4        149.11        160.41        16.95 o                         
   1   9   4        379.37        393.71        24.53 o                         
   2   9   4        378.34        393.75        44.95 o                         
   3   9   4        385.82        325.24        28.14 o                         
   4   9   4         65.41         70.45        37.58 o                         
   5   9   4          3.44          2.97        18.67 o                         
   6   9   4        229.80        221.25        46.68 o                         
   7   9   4         29.27         32.11        20.43 o                         
 -14  10   4         44.11         90.01        37.92 o                         
 -13  10   4         61.06         82.31        22.26 o                         
 -12  10   4         94.15        160.18        23.59 o                         
 -11  10   4         49.61         48.52        16.85 o                         
 -10  10   4         14.47         23.08        15.20 o                         
  -9  10   4        195.37        217.87        26.13 o                         
  -8  10   4        120.61        107.01        19.38 o                         
  -7  10   4         55.97         46.84        15.00 o                         
  -6  10   4        172.30        174.18        22.66 o                         
  -5  10   4         26.50         43.11        10.86 o                         
  -4  10   4         11.34          8.37         7.76 o                         
  -3  10   4        281.49        304.01        27.67 o                         
  -2  10   4        445.05        423.28        24.68 o                         
  -1  10   4        222.97        228.69        23.23 o                         
   0  10   4        334.84        295.13        17.71 o                         
   1  10   4        174.94        175.26        18.19 o                         
   2  10   4          9.26         29.30        14.45 o                         
   3  10   4          1.05          6.81        17.31 o                         
   4  10   4         32.24         30.54        14.10 o                         
   5  10   4         86.77         76.22        22.58 o                         
   6  10   4         59.55         91.75        22.45 o                         
 -13  11   4          0.38        -20.99        29.20 o                         
 -12  11   4         48.30         42.43        19.94 o                         
 -11  11   4         17.04         23.13        16.90 o                         
 -10  11   4          0.63         10.53        14.17 o                         
  -9  11   4          7.74         28.03        22.17 o                         
  -8  11   4         50.27         31.89        13.96 o                         
  -7  11   4         30.12         22.94        13.12 o                         
  -6  11   4         26.89         20.87        12.01 o                         
  -5  11   4          7.92          5.22         9.42 o                         
  -4  11   4        504.59        497.51        28.26 o                         
  -3  11   4         26.94         40.94        10.79 o                         
  -2  11   4        110.79        113.32        23.07 o                         
  -1  11   4         62.43         68.93        11.72 o                         
   0  11   4         21.88         25.99         9.72 o                         
   1  11   4         28.61         39.67        15.99 o                         
   2  11   4         41.68         32.28        15.15 o                         
   3  11   4         30.33         36.41        15.79 o                         
   4  11   4         65.11         77.05        21.21 o                         
   5  11   4        326.85        301.56        32.56 o                         
 -12  12   4         19.48         49.80        21.00 o                         
 -11  12   4        161.87        157.88        41.22 o                         
 -10  12   4          0.02         27.34        26.82 o                         
  -9  12   4         53.16         37.39        16.82 o                         
  -8  12   4         78.30         48.62        17.23 o                         
  -7  12   4         14.37         41.14        15.72 o                         
  -6  12   4         69.49         70.87        17.06 o                         
  -5  12   4         12.12          4.95        13.29 o                         
  -4  12   4        235.92        230.80        26.85 o                         
  -3  12   4         14.60         35.39        10.73 o                         
  -2  12   4          6.92         20.21        10.46 o                         
  -1  12   4         48.88         47.48        11.55 o                         
   0  12   4        118.49        134.95        20.32 o                         
   1  12   4         41.08         32.81        13.24 o                         
   2  12   4         40.06         73.10        19.04 o                         
   3  12   4          7.84         14.65        23.07 o                         
 -10  13   4        512.94        545.17        42.63 o                         
  -9  13   4         33.97         44.93        36.31 o                         
  -8  13   4          1.06          5.24        16.24 o                         
  -7  13   4          3.85          3.38        15.16 o                         
  -6  13   4         95.74        129.31        24.59 o                         
  -5  13   4        139.95        115.92        22.20 o                         
  -4  13   4         88.60         98.57        17.24 o                         
  -3  13   4        410.12        369.22        35.72 o                         
  -2  13   4        702.34        683.54        32.03 o                         
  -1  13   4         14.78         26.48        12.48 o                         
   0  13   4         87.61         83.37        16.74 o                         
   1  13   4          0.91         18.65        17.55 o                         
  -9  14   4         24.02         50.59        20.86 o                         
  -8  14   4         10.65         38.26        18.77 o                         
  -7  14   4          2.09          4.67        21.04 o                         
  -6  14   4        255.34        315.84        35.28 o                         
  -5  14   4        571.18        546.28        41.20 o                         
  -4  14   4         90.42         71.94        20.75 o                         
  -3  14   4          1.66         13.50        19.02 o                         
  -2  14   4        427.69        431.69        29.61 o                         
  -1  14   4        263.31        298.05        26.09 o                         
   0  14   4        127.76        112.96        35.67 o                         
  -6  15   4         23.12         29.66        30.06 o                         
  -5  15   4         97.68        133.55        33.99 o                         
  -4  15   4          0.35         15.61        29.48 o                         
  -3  15   4         33.12         69.20        32.09 o                         
   1 -16   5        123.50        138.26        20.91 o                         
   2 -16   5          0.79         16.33        13.08 o                         
   3 -16   5         14.57         29.23        13.10 o                         
   4 -16   5          3.23         18.64        15.09 o                         
   5 -16   5          7.82         27.14        14.81 o                         
   6 -16   5          3.52         -5.06        18.57 o                         
   7 -16   5         13.84         26.02        29.31 o                         
   8 -16   5          5.37         19.66        29.43 o                         
  -2 -15   5         15.62         80.82        31.85 o                         
  -1 -15   5         11.44         72.04        23.73 o                         
   0 -15   5          0.74         24.53        12.56 o                         
   1 -15   5         43.22         40.01        12.16 o                         
   2 -15   5         25.97         38.22        12.74 o                         
   3 -15   5          3.48         35.32        15.07 o                         
   4 -15   5         10.71         18.98        13.58 o                         
   5 -15   5         11.37         18.26        14.15 o                         
   6 -15   5         38.50         20.88        14.34 o                         
   7 -15   5         17.08         26.66        22.66 o                         
   8 -15   5         28.44         54.38        20.25 o                         
   9 -15   5          2.47         -6.34        18.74 o                         
  10 -15   5         29.51         -6.71        27.11 o                         
  -4 -14   5         12.03         49.72        30.52 o                         
  -3 -14   5          3.94         -3.66        16.79 o                         
  -2 -14   5         16.74         47.93        24.28 o                         
  -1 -14   5          8.20         14.16        12.96 o                         
   0 -14   5          2.50         19.04        10.23 o                         
   1 -14   5         48.44         58.80        12.22 o                         
   2 -14   5          1.43          5.87        10.24 o                         
   3 -14   5          1.23         20.23        12.72 o                         
   4 -14   5         22.59         29.08        12.27 o                         
   5 -14   5          0.17          1.23        11.73 o                         
   6 -14   5         58.66         71.26        15.47 o                         
   7 -14   5          0.01        -14.32        14.32 o                         
   8 -14   5          6.60          9.05        41.60 o                         
   9 -14   5          4.96         16.14        16.63 o                         
  10 -14   5          5.28         32.16        16.01 o                         
  11 -14   5         63.05         44.45        21.55 o                         
  -5 -13   5         61.77         64.64        20.97 o                         
  -4 -13   5        118.48        153.48        47.15 o                         
  -3 -13   5         98.92        115.70        22.37 o                         
  -2 -13   5        238.13        251.22        24.16 o                         
  -1 -13   5         58.49         53.14        17.06 o                         
   0 -13   5         73.42         70.37        12.02 o                         
   1 -13   5         64.69         55.85        11.76 o                         
   2 -13   5        116.24        118.40        19.89 o                         
   3 -13   5        620.52        650.60        34.53 o                         
   4 -13   5         42.67         40.65        12.99 o                         
   5 -13   5         12.63          8.70        12.12 o                         
   6 -13   5        102.72         71.22        14.29 o                         
   7 -13   5         87.71        104.42        15.94 o                         
   8 -13   5         99.65        100.83        21.14 o                         
   9 -13   5          0.23         -1.42        15.12 o                         
  10 -13   5          0.01         -7.28        16.22 o                         
  11 -13   5          0.17        -19.03        20.03 o                         
  12 -13   5         32.39         50.49        21.56 o                         
  -6 -12   5         46.11         82.26        22.22 o                         
  -5 -12   5          2.38          2.54        21.62 o                         
  -4 -12   5         77.02         58.00        19.11 o                         
  -3 -12   5          0.31          2.17        11.33 o                         
  -2 -12   5         22.22         39.64        12.60 o                         
  -1 -12   5          8.88         10.48         9.00 o                         
   0 -12   5         68.22         73.26        11.81 o                         
   1 -12   5          5.07          5.42         8.55 o                         
   2 -12   5         23.03         22.26        11.37 o                         
   3 -12   5         28.32         48.68        12.28 o                         
   4 -12   5        306.39        267.01        20.10 o                         
   5 -12   5        272.00        278.50        21.13 o                         
   6 -12   5        831.66        737.11        44.85 o                         
   7 -12   5         11.19         17.98        15.51 o                         
   8 -12   5          0.00         -7.93        12.75 o                         
   9 -12   5         37.89         21.91        16.06 o                         
  10 -12   5         19.38         40.58        18.44 o                         
  11 -12   5         20.38         17.73        16.40 o                         
  12 -12   5        105.15         99.05        22.18 o                         
  13 -12   5         30.94         -7.46        25.96 o                         
  -8 -11   5          0.54         -0.40        30.00 o                         
  -7 -11   5         24.42         60.13        27.17 o                         
  -6 -11   5          9.95         40.30        22.81 o                         
  -5 -11   5         47.27         45.16        16.60 o                         
  -4 -11   5        344.62        264.28        61.05 o                         
  -3 -11   5        359.10        334.48        22.81 o                         
  -2 -11   5        226.91        215.49        23.05 o                         
  -1 -11   5        678.16        610.85        48.55 o                         
   0 -11   5       1669.85       1554.34        66.32 o                         
   1 -11   5       1376.01       1353.48        79.65 o                         
   2 -11   5       2215.05       2041.28        77.21 o                         
   3 -11   5       3075.74       2819.48       102.49 o                         
   4 -11   5        621.68        579.64        29.53 o                         
   5 -11   5        355.27        304.21        44.15 o                         
   6 -11   5        253.52        282.20        20.69 o                         
   7 -11   5         23.62         30.03        10.93 o                         
   8 -11   5          0.10         -8.55        11.87 o                         
   9 -11   5         90.07         88.30        18.62 o                         
  10 -11   5         94.27         76.30        23.07 o                         
  11 -11   5          1.56         19.56        15.47 o                         
  12 -11   5         48.10        101.52        27.55 o                         
  13 -11   5          9.91        -17.52        23.41 o                         
  -9 -10   5         12.46         50.47        34.17 o                         
  -8 -10   5          9.65         -1.66        19.44 o                         
  -7 -10   5         12.87          5.41        17.56 o                         
  -6 -10   5          1.40         -1.41        14.59 o                         
  -5 -10   5          1.31          9.34        13.92 o                         
  -4 -10   5          1.35          7.21         9.42 o                         
  -3 -10   5          7.00         17.95         9.57 o                         
  -2 -10   5        245.50        255.82        19.25 o                         
  -1 -10   5        895.86        846.12        31.98 o                         
   0 -10   5       1544.16       1497.12        49.60 o                         
   1 -10   5        172.14        181.53        16.55 o                         
   2 -10   5         51.87         59.03        11.20 o                         
   3 -10   5        541.18        571.08        34.31 o                         
   4 -10   5         85.83        104.81        13.51 o                         
   5 -10   5        223.09        195.90        16.80 o                         
   6 -10   5        129.77        130.02        14.80 o                         
   7 -10   5         12.39         18.38         9.56 o                         
   8 -10   5         95.08         92.61        13.64 o                         
   9 -10   5          0.46          7.23        12.70 o                         
  10 -10   5         18.91         34.74        15.57 o                         
  11 -10   5         51.63         78.09        23.56 o                         
  12 -10   5          4.36         14.40        22.72 o                         
  13 -10   5         27.20         16.13        23.88 o                         
 -10  -9   5          9.57         60.99        34.11 o                         
  -9  -9   5          8.45         21.31        18.12 o                         
  -8  -9   5        225.68        246.06        31.33 o                         
  -7  -9   5         31.30         19.14        24.31 o                         
  -6  -9   5         66.33         72.81        31.31 o                         
  -5  -9   5        250.54        242.40        19.13 o                         
  -4  -9   5        189.29        160.16        15.95 o                         
  -3  -9   5          0.44          2.00         8.17 o                         
  -2  -9   5        722.97        687.95        32.17 o                         
  -1  -9   5        183.06        149.16        12.50 o                         
   0  -9   5        129.07        160.47        12.79 o                         
   1  -9   5        267.52        225.08        35.87 o                         
   2  -9   5          3.50         -6.11         9.01 o                         
   3  -9   5          0.66          0.73         6.74 o                         
   4  -9   5         77.08         59.19        10.26 o                         
   5  -9   5        217.62        197.05        12.65 o                         
   6  -9   5        164.01        190.98        16.48 o                         
   7  -9   5         78.32         67.16         9.52 o                         
   8  -9   5          1.76         14.88         7.56 o                         
   9  -9   5        176.60        201.99        17.89 o                         
  10  -9   5        249.15        234.12        19.77 o                         
  11  -9   5         13.48         16.25        14.55 o                         
  12  -9   5        106.87        140.32        23.41 o                         
  13  -9   5         91.76         82.82        22.06 o                         
  14  -9   5        146.54        159.69        27.78 o                         
 -10  -8   5         17.82         31.58        19.86 o                         
  -9  -8   5          0.20         -7.33        15.52 o                         
  -8  -8   5         12.68          5.78        15.13 o                         
  -7  -8   5         26.80         28.93        15.08 o                         
  -6  -8   5         34.36         39.76        15.65 o                         
  -5  -8   5          6.44         15.20        11.04 o                         
  -4  -8   5          6.84          4.48         8.40 o                         
  -3  -8   5        444.60        410.17        22.56 o                         
  -2  -8   5        183.87        147.72        14.83 o                         
  -1  -8   5         36.78         47.28         7.57 o                         
   0  -8   5         16.09         27.23        10.48 o                         
   1  -8   5          1.56         -5.46         5.81 o                         
   2  -8   5        112.44        133.70        12.57 o                         
   3  -8   5         90.83         99.48         8.19 o                         
   4  -8   5        485.60        508.14        20.33 o                         
   5  -8   5        433.38        392.93        33.55 o                         
   6  -8   5         29.02         31.44         7.07 o                         
   7  -8   5         14.30         23.65         7.66 o                         
   8  -8   5        898.18        801.97        31.05 o                         
   9  -8   5       1235.03       1146.79        47.83 o                         
  10  -8   5        441.52        424.66        25.57 o                         
  11  -8   5        163.12        195.85        24.52 o                         
  12  -8   5         63.98         80.61        20.55 o                         
  13  -8   5         22.51         67.92        19.77 o                         
  14  -8   5         68.03         93.66        25.90 o                         
 -11  -7   5         32.28         27.35        29.89 o                         
 -10  -7   5          9.17         29.11        17.07 o                         
  -9  -7   5         22.47         39.21        16.11 o                         
  -8  -7   5          4.33         24.38        14.58 o                         
  -7  -7   5        372.90        352.96        47.55 o                         
  -6  -7   5        126.74        126.16        12.33 o                         
  -5  -7   5         61.44         58.91         9.44 o                         
  -4  -7   5        172.79        167.92        12.37 o                         
  -3  -7   5         97.57         96.55         9.37 o                         
  -2  -7   5        635.11        620.25        23.43 o                         
  -1  -7   5         44.75         32.06         9.98 o                         
   0  -7   5        280.53        274.99        12.43 o                         
   1  -7   5         45.81         37.80         5.06 o                         
   2  -7   5         10.36         12.12         4.14 o                         
   3  -7   5        479.48        529.50        23.64 o                         
   4  -7   5        235.21        244.47        12.46 o                         
   5  -7   5        169.85        166.40        11.16 o                         
   6  -7   5        342.47        382.82        20.21 o                         
   7  -7   5         18.49         17.85         6.91 o                         
   8  -7   5          3.17          5.95         7.13 o                         
   9  -7   5         59.07         80.07        10.86 o                         
  10  -7   5          1.14         20.46        10.58 o                         
  11  -7   5          7.10         31.67        14.86 o                         
  12  -7   5        124.33        124.50        22.18 o                         
  13  -7   5        545.97        510.71        39.10 o                         
  14  -7   5        235.05        266.13        33.35 o                         
 -12  -6   5        105.78        126.26        37.17 o                         
 -11  -6   5          0.13         44.25        19.02 o                         
 -10  -6   5          0.38         24.93        17.29 o                         
  -9  -6   5          2.35          3.15        12.10 o                         
  -8  -6   5        151.28        117.35        23.49 o                         
  -7  -6   5        509.45        454.97        55.49 o                         
  -6  -6   5         94.91         90.96        10.45 o                         
  -5  -6   5        161.68        164.66        11.84 o                         
  -4  -6   5        184.65        197.74        12.26 o                         
  -3  -6   5        488.51        505.12        20.04 o                         
  -2  -6   5        728.59        692.71        24.67 o                         
  -1  -6   5        271.88        258.66        15.80 o                         
   0  -6   5         15.72         14.96         4.14 o                         
   1  -6   5          3.11         -0.56         3.40 o                         
   2  -6   5         17.34         19.39         4.24 o                         
   3  -6   5         88.79         92.90         7.58 o                         
   4  -6   5         10.42         12.17         4.98 o                         
   5  -6   5        223.83        228.90        14.15 o                         
   6  -6   5         52.69         70.24         8.29 o                         
   7  -6   5        131.30        134.95        11.30 o                         
   8  -6   5       1132.67       1041.83        36.97 o                         
   9  -6   5         10.54         14.05         7.68 o                         
  10  -6   5        463.60        355.95        32.95 o                         
  11  -6   5        171.91        161.92        22.30 o                         
  12  -6   5         73.26         88.39        18.89 o                         
  13  -6   5          3.26          1.28        14.61 o                         
  14  -6   5         10.18         47.80        20.57 o                         
 -12  -5   5         77.33        122.21        24.11 o                         
 -11  -5   5          5.89         39.49        28.07 o                         
 -10  -5   5        237.32        256.98        28.17 o                         
  -9  -5   5        220.22        185.49        35.23 o                         
  -8  -5   5        249.89        251.57        36.57 o                         
  -7  -5   5        102.48        114.51        13.81 o                         
  -6  -5   5       2177.03       1930.01        61.92 o                         
  -5  -5   5        994.24        954.47        33.62 o                         
  -4  -5   5         65.87         76.61         8.57 o                         
  -3  -5   5       2990.27       3114.86        93.44 o                         
  -2  -5   5       2309.09       2403.40        72.77 o                         
  -1  -5   5         28.92         43.13         6.10 o                         
   0  -5   5       1375.24       1391.85        43.28 o                         
   1  -5   5       3364.42       3394.38       115.52 o                         
   2  -5   5       2772.70       2981.24        88.38 o                         
   3  -5   5       1379.43       1263.82        40.07 o                         
   4  -5   5        911.65        690.01        44.66 o                         
   5  -5   5       1479.49       1383.82        50.66 o                         
   6  -5   5       1328.61       1202.72        46.42 o                         
   7  -5   5       1296.08       1124.68        53.22 o                         
   8  -5   5        940.65        885.52        32.34 o                         
   9  -5   5         29.04         52.58         8.85 o                         
  10  -5   5        316.44        259.16        54.29 o                         
  11  -5   5          9.36         10.82        12.81 o                         
  12  -5   5         53.68         61.15        16.79 o                         
  13  -5   5        118.04        138.67        25.55 o                         
  14  -5   5          2.89         25.60        18.71 o                         
 -13  -4   5         88.12        150.60        36.77 o                         
 -12  -4   5        293.32        293.38        33.64 o                         
 -11  -4   5        247.68        295.44        30.81 o                         
 -10  -4   5         26.94         42.32        23.73 o                         
  -9  -4   5         15.95         19.18        10.73 o                         
  -8  -4   5         58.22         60.22        10.27 o                         
  -7  -4   5        686.31        677.60        29.32 o                         
  -6  -4   5          0.49         -2.84         5.49 o                         
  -5  -4   5         20.63         20.96         6.00 o                         
  -4  -4   5          1.09          2.90         4.69 o                         
  -3  -4   5         11.27          5.73         4.12 o                         
  -2  -4   5       1787.55       2052.66        62.09 o                         
  -1  -4   5         92.66         87.98         5.65 o                         
   0  -4   5       1146.38       1164.32        41.58 o                         
   1  -4   5        230.15        245.06        12.18 o                         
   2  -4   5       9376.18      10993.08       315.18 o                         
   3  -4   5       8742.49       9546.46       312.97 o                         
   4  -4   5        601.73        555.74        31.95 o                         
   5  -4   5       1139.57       1174.18        38.24 o                         
   6  -4   5       2718.78       2695.18        82.01 o                         
   7  -4   5       2769.71       2533.58        78.02 o                         
   8  -4   5       2084.51       1878.72        60.23 o                         
   9  -4   5        619.49        604.64        35.81 o                         
  10  -4   5          0.05         -6.82         8.41 o                         
  11  -4   5         15.22         10.86        14.18 o                         
  12  -4   5          0.15         -2.98        13.98 o                         
  13  -4   5         23.19         50.99        17.81 o                         
  14  -4   5          1.78         21.04        18.54 o                         
 -13  -3   5         35.61         73.90        22.01 o                         
 -12  -3   5         24.61         23.58        17.70 o                         
 -11  -3   5          0.03         13.12        13.74 o                         
 -10  -3   5         20.86         29.73        15.67 o                         
  -9  -3   5         24.11         29.50        10.63 o                         
  -8  -3   5        248.28        218.44        14.25 o                         
  -7  -3   5         13.22         24.49         6.84 o                         
  -6  -3   5        755.07        661.42        42.97 o                         
  -5  -3   5         93.54        122.50         9.32 o                         
  -4  -3   5       1011.65        961.14        32.02 o                         
  -3  -3   5        915.48       1228.53        38.67 o                         
  -2  -3   5       1734.46       1688.44        51.16 o                         
  -1  -3   5        237.97        217.33         9.57 o                         
   0  -3   5      19334.17      22059.60       628.78 o                         
   1  -3   5        320.01        267.96        17.99 o                         
   2  -3   5       3601.79       3636.10       106.12 o                         
   3  -3   5       1139.53       1167.36        36.63 o                         
   4  -3   5       2040.43       2036.22        86.39 o                         
   5  -3   5        376.99        276.95        12.74 o                         
   6  -3   5          0.30         -2.03         5.98 o                         
   7  -3   5        789.75        740.04        31.75 o                         
   8  -3   5       1466.32       1370.15        54.01 o                         
   9  -3   5         29.55         20.96         9.47 o                         
  10  -3   5          5.49         -5.28         8.32 o                         
  11  -3   5          1.80         -7.32        12.36 o                         
  12  -3   5         10.31         34.82        15.97 o                         
  13  -3   5          7.61         -6.24        15.41 o                         
  14  -3   5        235.23        288.19        47.87 o                         
 -13  -2   5         10.67         19.37        18.37 o                         
 -12  -2   5          5.36         14.67        18.24 o                         
 -11  -2   5          4.79         11.78        20.41 o                         
 -10  -2   5        537.16        465.40        34.45 o                         
  -9  -2   5         10.16         27.17         7.54 o                         
  -8  -2   5        371.69        349.64        17.20 o                         
  -7  -2   5        105.65         98.18         9.45 o                         
  -6  -2   5         61.29         76.56         7.80 o                         
  -5  -2   5        143.84        142.66        13.15 o                         
  -4  -2   5        715.59        689.11        23.68 o                         
  -3  -2   5        270.51        234.93        15.67 o                         
  -2  -2   5        290.82        329.70        23.10 o                         
  -1  -2   5       1441.53       1764.56        59.84 o                         
   0  -2   5        152.47        123.40         8.66 o                         
   1  -2   5        560.51        627.86        20.35 o                         
   2  -2   5        120.58        142.90         8.96 o                         
   3  -2   5        515.00        481.65        18.38 o                         
   4  -2   5        156.54        144.04         8.65 o                         
   5  -2   5         15.01         27.25         5.08 o                         
   6  -2   5        129.42        146.73         9.75 o                         
   7  -2   5          0.47         -6.18         6.18 o                         
   8  -2   5          0.01          2.79         7.42 o                         
   9  -2   5         48.25         46.26        17.16 o                         
  10  -2   5        181.83        150.96        24.83 o                         
  11  -2   5         24.57         35.66        15.62 o                         
  12  -2   5         21.10         44.89        16.92 o                         
  13  -2   5         25.64         55.96        20.03 o                         
 -14  -1   5          8.03         42.72        20.93 o                         
 -13  -1   5         65.38         86.11        21.52 o                         
 -12  -1   5         32.18         54.11        18.46 o                         
 -11  -1   5        150.03        147.40        28.27 o                         
 -10  -1   5         11.39          3.99        12.00 o                         
  -9  -1   5          8.84         12.85         8.93 o                         
  -8  -1   5         12.44         13.59         6.36 o                         
  -7  -1   5          5.93         11.90         5.63 o                         
  -6  -1   5        667.54        667.79        28.26 o                         
  -5  -1   5        276.10        291.31        14.59 o                         
  -4  -1   5       3917.92       3950.46       115.87 o                         
  -3  -1   5       1549.16       1522.16        46.29 o                         
  -2  -1   5       4214.18       4377.67       126.96 o                         
  -1  -1   5       5624.35       6772.14       221.24 o                         
   0  -1   5       2283.27       2797.26        96.35 o                         
   1  -1   5       3053.82       3220.06        93.68 o                         
   2  -1   5        574.24        567.84        19.01 o                         
   3  -1   5        560.50        616.81        20.91 o                         
   4  -1   5        163.96        150.66         8.29 o                         
   5  -1   5         30.14         46.24         5.20 o                         
   6  -1   5         60.80         62.58         6.60 o                         
   7  -1   5        151.11        109.77        12.15 o                         
   8  -1   5        105.90         88.86        12.73 o                         
   9  -1   5         19.80         13.47         9.53 o                         
  10  -1   5         69.82         70.74        13.46 o                         
  11  -1   5          6.88         17.80        23.07 o                         
  12  -1   5         17.60         29.85        21.59 o                         
  13  -1   5         45.00         72.66        21.27 o                         
 -14   0   5         64.68        148.38        27.37 o                         
 -13   0   5        111.11        174.54        38.47 o                         
 -12   0   5          0.08         -6.03        15.05 o                         
 -11   0   5        230.68        244.27        26.58 o                         
 -10   0   5       1248.13       1231.53        50.84 o                         
  -9   0   5        336.90        384.07        22.20 o                         
  -8   0   5        496.17        478.58        28.36 o                         
  -7   0   5       1417.40       1295.15        42.30 o                         
  -6   0   5       2875.69       2780.58        83.72 o                         
  -5   0   5       1059.31        961.59        59.09 o                         
  -4   0   5        256.15        232.69        10.07 o                         
  -3   0   5       2284.61       2385.40        70.50 o                         
  -2   0   5        131.46        134.99         6.91 o                         
  -1   0   5        638.80        690.83        21.97 o                         
   0   0   5       5006.05       5806.27       160.52 o                         
   1   0   5        483.18        468.97        16.05 o                         
   2   0   5         65.46         89.75         8.05 o                         
   3   0   5        258.25        282.80        11.46 o                         
   4   0   5         10.64         11.04         5.21 o                         
   5   0   5       1606.07       1617.46        60.13 o                         
   6   0   5          7.48         10.43         7.27 o                         
   7   0   5        183.27        180.03        15.41 o                         
   8   0   5        470.60        431.46        30.65 o                         
   9   0   5        283.68        280.26        20.50 o                         
  10   0   5        111.40        112.85        20.66 o                         
  11   0   5         22.76         22.91        12.94 o                         
  12   0   5          5.83         10.14        15.37 o                         
  13   0   5         75.74         51.91        21.94 o                         
 -14   1   5         44.75         66.60        30.29 o                         
 -13   1   5         31.73         44.97        18.26 o                         
 -12   1   5          6.96         26.83        20.70 o                         
 -11   1   5        255.55        251.95        30.25 o                         
 -10   1   5        525.28        487.78        26.69 o                         
  -9   1   5       1155.73       1109.43        45.62 o                         
  -8   1   5       2695.91       2566.93        91.60 o                         
  -7   1   5       1288.19       1177.61        48.03 o                         
  -6   1   5       1037.26        923.18        36.32 o                         
  -5   1   5       1187.47       1092.65        41.06 o                         
  -4   1   5       2765.00       2676.96        91.49 o                         
  -3   1   5       1264.59       1255.22        43.55 o                         
  -2   1   5        285.42        225.05         9.38 o                         
  -1   1   5      21074.88      24813.78       705.89 o                         
   0   1   5       3145.89       3670.71       106.81 o                         
   1   1   5       1680.54       1742.88        52.50 o                         
   2   1   5        462.71        477.68        17.00 o                         
   3   1   5         58.32         44.87        11.01 o                         
   4   1   5        198.64        199.45        20.20 o                         
   5   1   5         64.09         80.12        11.98 o                         
   6   1   5        509.71        466.34        24.40 o                         
   7   1   5        416.09        378.83        22.83 o                         
   8   1   5        290.24        277.82        19.54 o                         
   9   1   5        309.21        259.89        21.31 o                         
  10   1   5         65.37         75.64        18.51 o                         
  11   1   5         88.51        130.26        18.17 o                         
  12   1   5        203.72        240.08        32.85 o                         
 -14   2   5        161.11        219.04        40.87 o                         
 -13   2   5          0.09         12.60        15.66 o                         
 -12   2   5        151.99        109.00        33.82 o                         
 -11   2   5        572.71        571.33        35.58 o                         
 -10   2   5        145.68        158.73        18.21 o                         
  -9   2   5         65.83         68.85        11.94 o                         
  -8   2   5         62.64         56.83        10.03 o                         
  -7   2   5        406.18        405.19        24.08 o                         
  -6   2   5          8.68         10.50         5.54 o                         
  -5   2   5       3577.80       3695.45       125.68 o                         
  -4   2   5        646.74        759.41        29.61 o                         
  -3   2   5       1897.62       2125.81        73.39 o                         
  -2   2   5        594.81        633.68        21.15 o                         
  -1   2   5        182.33        236.31        10.05 o                         
   0   2   5        309.06        321.85        12.51 o                         
   1   2   5       1100.14       1313.69        35.65 o                         
   2   2   5        860.76       1093.47        34.69 o                         
   3   2   5        610.12        662.06        28.28 o                         
   4   2   5         15.06         19.87         6.79 o                         
   5   2   5        359.99        299.24        23.61 o                         
   6   2   5        193.35        227.68        17.36 o                         
   7   2   5        531.84        480.27        27.14 o                         
   8   2   5         16.34         37.00        11.31 o                         
   9   2   5        445.10        414.65        35.00 o                         
  10   2   5        426.66        439.75        29.00 o                         
  11   2   5        220.53        218.83        33.59 o                         
  12   2   5         12.73         32.12        18.91 o                         
 -14   3   5          5.43         59.28        19.83 o                         
 -13   3   5         20.22          9.82        15.28 o                         
 -12   3   5         41.84         12.90        15.53 o                         
 -11   3   5         20.57         -2.90        10.08 o                         
 -10   3   5        392.77        351.68        21.77 o                         
  -9   3   5         85.45         97.44        13.13 o                         
  -8   3   5          0.25         -0.55         7.63 o                         
  -7   3   5        542.28        532.96        24.99 o                         
  -6   3   5          2.70          9.77         5.45 o                         
  -5   3   5        335.28        329.44        16.54 o                         
  -4   3   5       1036.98       1033.86        33.14 o                         
  -3   3   5        621.04        627.73        21.51 o                         
  -2   3   5         38.57         55.64         5.55 o                         
  -1   3   5       2686.91       2931.24        86.76 o                         
   0   3   5       1556.20       1637.55        50.23 o                         
   1   3   5        446.69        456.93        16.67 o                         
   2   3   5       1861.22       1745.48        85.00 o                         
   3   3   5        114.67        100.24        10.87 o                         
   4   3   5        815.20        708.44        49.69 o                         
   5   3   5        824.62        799.26        35.84 o                         
   6   3   5        348.71        311.17        20.85 o                         
   7   3   5         13.62         -0.76         9.35 o                         
   8   3   5         32.49         30.09        11.88 o                         
   9   3   5         12.37         24.55        12.70 o                         
  10   3   5         96.46         87.07        16.59 o                         
  11   3   5        128.66        125.68        21.84 o                         
 -14   4   5         49.19         41.32        33.07 o                         
 -13   4   5        143.77        162.53        24.39 o                         
 -12   4   5          1.50         15.67        11.23 o                         
 -11   4   5          0.77          3.54        10.56 o                         
 -10   4   5        267.13        252.81        24.16 o                         
  -9   4   5        124.18        119.42        14.29 o                         
  -8   4   5         82.22         81.10        11.95 o                         
  -7   4   5         10.61         22.80         8.24 o                         
  -6   4   5        232.46        223.43        14.07 o                         
  -5   4   5       3348.49       3602.09       106.89 o                         
  -4   4   5       1120.92       1314.96        41.75 o                         
  -3   4   5         29.05         16.39         4.14 o                         
  -2   4   5         93.91        157.73        10.11 o                         
  -1   4   5       2665.60       3012.25        89.78 o                         
   0   4   5        536.83        637.10        26.15 o                         
   1   4   5         74.25        109.33         7.34 o                         
   2   4   5        679.40        683.12        24.37 o                         
   3   4   5          0.04          3.43         4.24 o                         
   4   4   5       1058.49        993.81        43.17 o                         
   5   4   5       1099.03        939.65        49.80 o                         
   6   4   5         37.44         34.96        11.08 o                         
   7   4   5         39.22         34.78        11.51 o                         
   8   4   5        122.37        106.49        15.38 o                         
   9   4   5          7.33         15.86        12.05 o                         
  10   4   5         11.87         10.49        13.36 o                         
  11   4   5          2.44         -3.15        19.85 o                         
 -15   5   5          6.52         81.75        28.67 o                         
 -14   5   5         35.38         49.51        18.52 o                         
 -13   5   5        229.86        194.84        62.03 o                         
 -12   5   5         60.03         94.49        14.95 o                         
 -11   5   5        260.83        233.42        20.69 o                         
 -10   5   5        508.13        444.43        31.31 o                         
  -9   5   5        601.88        597.61        29.95 o                         
  -8   5   5        339.05        307.95        83.65 o                         
  -7   5   5          4.15         22.11         9.34 o                         
  -6   5   5         86.03         88.62         8.19 o                         
  -5   5   5          8.79         17.18         4.93 o                         
  -4   5   5          6.58          6.62         4.59 o                         
  -3   5   5        609.68        498.96        44.49 o                         
  -2   5   5       2101.48       2176.40        66.58 o                         
  -1   5   5        404.76        383.07        15.71 o                         
   0   5   5         79.35         69.84        10.09 o                         
   1   5   5          1.85          6.35         4.84 o                         
   2   5   5          1.29          5.85         5.00 o                         
   3   5   5        231.39        229.79        12.75 o                         
   4   5   5        457.43        385.15        48.16 o                         
   5   5   5          0.01          0.29         8.80 o                         
   6   5   5        213.75        219.82        21.03 o                         
   7   5   5        311.50        290.81        51.74 o                         
   8   5   5         48.79         19.99        13.59 o                         
   9   5   5         32.28         46.43        15.16 o                         
  10   5   5          0.06          8.52        13.93 o                         
  11   5   5          4.54         70.22        37.75 o                         
 -15   6   5          0.42         84.93        30.70 o                         
 -14   6   5        310.86        402.89        49.72 o                         
 -13   6   5        178.09        167.11        20.61 o                         
 -12   6   5        179.53        179.17        19.73 o                         
 -11   6   5         22.13         25.69        11.12 o                         
 -10   6   5          0.44          4.13         9.49 o                         
  -9   6   5          7.09         12.52         9.04 o                         
  -8   6   5         43.43         50.73        10.76 o                         
  -7   6   5          1.95          4.22         7.92 o                         
  -6   6   5        668.40        641.20        55.81 o                         
  -5   6   5        991.34        914.11        31.89 o                         
  -4   6   5        314.03        331.06        30.26 o                         
  -3   6   5         54.25         54.41         6.86 o                         
  -2   6   5         81.34         95.08        11.08 o                         
  -1   6   5          2.84          1.38         4.32 o                         
   0   6   5        112.27        130.57         9.86 o                         
   1   6   5        273.50        241.61        17.91 o                         
   2   6   5        167.98        154.57        11.00 o                         
   3   6   5         11.31          3.71         6.96 o                         
   4   6   5          8.14          6.96         8.09 o                         
   5   6   5        374.49        334.73        26.52 o                         
   6   6   5         20.27         38.01        12.36 o                         
   7   6   5        512.53        524.21        35.93 o                         
   8   6   5         57.64         63.14        15.77 o                         
   9   6   5          9.74         18.29        27.11 o                         
  10   6   5         39.50         57.70        33.47 o                         
 -15   7   5        106.72        183.26        41.68 o                         
 -14   7   5          2.58         21.30        15.67 o                         
 -13   7   5          0.65          9.15        13.12 o                         
 -12   7   5          8.42         14.29        10.56 o                         
 -11   7   5        136.48        154.02        18.20 o                         
 -10   7   5        860.10        778.33        37.64 o                         
  -9   7   5        489.52        515.17        27.84 o                         
  -8   7   5        545.07        490.87        34.75 o                         
  -7   7   5       1470.48       1290.60        64.53 o                         
  -6   7   5         58.70        100.86        19.47 o                         
  -5   7   5         41.87         48.70         7.73 o                         
  -4   7   5        105.69        131.80        10.19 o                         
  -3   7   5       3721.68       3746.18       112.81 o                         
  -2   7   5       8479.94       8563.88       288.68 o                         
  -1   7   5       2675.11       2793.09        98.84 o                         
   0   7   5       1255.15       1289.38        38.41 o                         
   1   7   5        442.20        431.85        24.43 o                         
   2   7   5       1782.47       1671.94        54.78 o                         
   3   7   5       2640.31       2328.05        87.04 o                         
   4   7   5       1478.78       1298.72        66.68 o                         
   5   7   5        467.37        453.48        34.28 o                         
   6   7   5         43.23         49.74        17.32 o                         
   7   7   5        170.55        186.06        27.43 o                         
   8   7   5         53.47         55.59        19.27 o                         
   9   7   5          2.08         -4.81        17.44 o                         
 -14   8   5         19.30         45.08        20.57 o                         
 -13   8   5         61.91         92.39        18.95 o                         
 -12   8   5          3.68         21.61        15.69 o                         
 -11   8   5        176.27        243.77        21.44 o                         
 -10   8   5        514.72        504.91        29.13 o                         
  -9   8   5          0.70          6.72         9.84 o                         
  -8   8   5        120.99        114.33        14.80 o                         
  -7   8   5         10.24         10.34         8.35 o                         
  -6   8   5         64.18         42.45         9.79 o                         
  -5   8   5        338.87        314.79        19.16 o                         
  -4   8   5        965.54        993.79        40.96 o                         
  -3   8   5         16.65         13.18         7.73 o                         
  -2   8   5        264.83        274.76        18.03 o                         
  -1   8   5       1073.19       1016.24        42.22 o                         
   0   8   5         18.69          9.98         6.86 o                         
   1   8   5         12.88         21.76         7.22 o                         
   2   8   5        150.90        153.08        20.41 o                         
   3   8   5          0.02         -9.09        10.58 o                         
   4   8   5         34.94         45.09        15.51 o                         
   5   8   5        459.26        407.66        40.50 o                         
   6   8   5         57.18         58.13        18.17 o                         
   7   8   5        683.59        633.89        45.91 o                         
   8   8   5         56.50         58.72        29.98 o                         
 -14   9   5         85.92         48.91        38.10 o                         
 -13   9   5         10.76         25.46        31.54 o                         
 -12   9   5         43.24         68.48        18.72 o                         
 -11   9   5         56.06         64.84        18.53 o                         
 -10   9   5         12.52         31.23        13.58 o                         
  -9   9   5         10.39         -4.71        24.43 o                         
  -8   9   5        208.42        183.12        23.18 o                         
  -7   9   5         19.76         31.12        12.29 o                         
  -6   9   5        216.74        177.84        33.56 o                         
  -5   9   5        261.73        286.52        31.29 o                         
  -4   9   5        958.95        799.62        44.21 o                         
  -3   9   5        132.57        141.81        15.07 o                         
  -2   9   5         71.48         82.41        12.35 o                         
  -1   9   5        512.01        467.98        25.82 o                         
   0   9   5         49.12         46.43         9.43 o                         
   1   9   5        397.99        364.37        23.00 o                         
   2   9   5          1.15         -4.07        11.75 o                         
   3   9   5         81.36         81.74        17.99 o                         
   4   9   5        402.77        347.86        32.58 o                         
   5   9   5          1.19        -12.40        12.40 o                         
   6   9   5          3.65         14.76        15.78 o                         
   7   9   5          1.31         -9.96        18.51 o                         
 -14  10   5          9.26         59.37        35.55 o                         
 -13  10   5         52.10         74.31        32.35 o                         
 -12  10   5         25.83         24.09        17.86 o                         
 -11  10   5        364.69        323.07        51.80 o                         
 -10  10   5         40.43         52.13        15.09 o                         
  -9  10   5          0.20          2.68        12.99 o                         
  -8  10   5        281.77        232.53        69.00 o                         
  -7  10   5          6.27         27.80        13.63 o                         
  -6  10   5          0.53         27.04        10.89 o                         
  -5  10   5         47.91         54.34        11.11 o                         
  -4  10   5         40.38         72.61        11.93 o                         
  -3  10   5          0.95         -3.92         8.60 o                         
  -2  10   5        100.01        124.49        15.23 o                         
  -1  10   5        333.39        358.38        28.45 o                         
   0  10   5         21.79         27.58         9.32 o                         
   1  10   5        188.00        190.87        19.30 o                         
   2  10   5         24.68         16.85        11.88 o                         
   3  10   5          0.85          2.53        13.78 o                         
   4  10   5         19.50         25.73        21.77 o                         
   5  10   5         14.95          2.00        18.33 o                         
   6  10   5          0.85        -10.70        20.81 o                         
 -13  11   5         50.08        105.62        38.04 o                         
 -12  11   5          0.30         29.03        16.11 o                         
 -11  11   5         53.39         47.51        17.65 o                         
 -10  11   5        183.06        227.25        27.52 o                         
  -9  11   5        118.56         94.28        18.67 o                         
  -8  11   5          1.85         -3.33        13.73 o                         
  -7  11   5         86.16         73.75        15.28 o                         
  -6  11   5          4.47          8.56        11.25 o                         
  -5  11   5          5.89          8.43        10.72 o                         
  -4  11   5         35.77         50.29        11.80 o                         
  -3  11   5        328.01        345.28        23.17 o                         
  -2  11   5        502.71        485.89        27.94 o                         
  -1  11   5         21.66         47.25        10.49 o                         
   0  11   5        118.74        117.43        19.09 o                         
   1  11   5          0.74          3.29        10.17 o                         
   2  11   5          3.80          9.69        13.18 o                         
   3  11   5          8.88          7.30        14.54 o                         
   4  11   5         12.85         19.03        17.60 o                         
 -11  12   5         51.25         82.19        39.17 o                         
 -10  12   5        103.79        131.98        35.50 o                         
  -9  12   5         52.17         50.86        20.06 o                         
  -8  12   5          0.25         30.39        22.14 o                         
  -7  12   5         21.88         47.69        15.83 o                         
  -6  12   5          1.70         -3.50        11.41 o                         
  -5  12   5         23.79         15.38        13.56 o                         
  -4  12   5         49.90         58.36        15.40 o                         
  -3  12   5         60.26         61.98        15.59 o                         
  -2  12   5        113.44        101.87        21.07 o                         
  -1  12   5        204.83        220.75        23.31 o                         
   0  12   5         36.16         61.29        14.13 o                         
   1  12   5        138.45        154.57        28.99 o                         
   2  12   5          4.95         54.96        17.96 o                         
   3  12   5        218.63        256.55        32.27 o                         
 -10  13   5        288.27        343.21        33.42 o                         
  -9  13   5         41.00         28.13        17.91 o                         
  -8  13   5        135.76        103.61        21.34 o                         
  -7  13   5          0.32        -13.40        17.49 o                         
  -6  13   5         16.18         15.94        15.23 o                         
  -5  13   5         30.22         52.38        15.86 o                         
  -4  13   5          7.20         18.49        11.36 o                         
  -3  13   5        232.95        255.83        23.32 o                         
  -2  13   5         80.22         95.94        15.13 o                         
  -1  13   5        124.61        125.27        18.57 o                         
   0  13   5        133.30        118.04        19.02 o                         
   1  13   5         93.86        120.98        33.10 o                         
  -8  14   5          3.48         21.06        16.27 o                         
  -7  14   5         13.35         25.33        17.66 o                         
  -6  14   5         53.92         32.56        18.69 o                         
  -5  14   5         13.69          3.86        26.56 o                         
  -4  14   5        192.56        228.67        29.66 o                         
  -3  14   5        241.41        298.36        28.46 o                         
  -2  14   5        312.83        330.14        37.86 o                         
  -1  14   5         51.42         47.69        26.71 o                         
  -5  15   5          4.15        -10.87        27.40 o                         
   0 -16   6          0.35         32.31        33.42 o                         
   1 -16   6         86.67        142.99        23.45 o                         
   2 -16   6        197.74        204.86        20.64 o                         
   3 -16   6         69.37        115.67        16.63 o                         
   4 -16   6          3.58          8.85        15.33 o                         
   5 -16   6          8.10         43.20        15.59 o                         
   6 -16   6          0.02          3.54        14.33 o                         
   7 -16   6          7.64         25.90        30.00 o                         
   8 -16   6         10.55         10.12        27.46 o                         
  -2 -15   6          3.03         -8.73        24.92 o                         
  -1 -15   6         32.45         47.40        16.25 o                         
   0 -15   6         10.66         23.75        12.44 o                         
   1 -15   6        103.44        123.83        16.07 o                         
   2 -15   6         14.12         37.61        14.04 o                         
   3 -15   6         98.33        117.47        18.95 o                         
   4 -15   6        182.07        191.87        22.61 o                         
   5 -15   6        114.28        124.24        19.02 o                         
   6 -15   6         23.29         35.75        14.42 o                         
   7 -15   6         43.11         54.08        20.53 o                         
   8 -15   6         24.15         51.71        21.18 o                         
   9 -15   6         10.01         40.98        19.19 o                         
  10 -15   6         24.85         18.27        30.12 o                         
  -4 -14   6          0.03         -7.23        26.30 o                         
  -3 -14   6         25.47         53.18        19.19 o                         
  -2 -14   6        126.49        108.48        23.53 o                         
  -1 -14   6        362.10        413.33        28.79 o                         
   0 -14   6         53.65         64.85        13.19 o                         
   1 -14   6         14.08         20.66        10.42 o                         
   2 -14   6        101.51        110.06        14.62 o                         
   3 -14   6        217.49        221.54        22.84 o                         
   4 -14   6        165.43        158.92        19.72 o                         
   5 -14   6        230.45        265.22        23.55 o                         
   6 -14   6        490.50        497.48        30.65 o                         
   7 -14   6         79.67         82.24        15.99 o                         
   8 -14   6          4.91         18.36        23.01 o                         
   9 -14   6          0.00         16.87        18.06 o                         
  10 -14   6         32.80         53.41        26.30 o                         
  11 -14   6          9.76        -12.96        29.11 o                         
  -5 -13   6          1.52        -25.38        25.38 o                         
  -4 -13   6         45.13         27.26        37.23 o                         
  -3 -13   6         15.34         11.33        16.49 o                         
  -2 -13   6         93.94         80.04        19.29 o                         
  -1 -13   6          8.21         22.64        16.06 o                         
   0 -13   6         83.42         95.29        13.11 o                         
   1 -13   6        525.88        495.06        25.04 o                         
   2 -13   6          5.61          6.39        11.87 o                         
   3 -13   6        711.30        663.97        35.04 o                         
   4 -13   6         69.93         58.33        14.27 o                         
   5 -13   6          6.15         -0.96        11.35 o                         
   6 -13   6          7.43         24.50        11.31 o                         
   7 -13   6         69.09         79.51        28.79 o                         
   8 -13   6         31.01         34.46        17.62 o                         
   9 -13   6         42.50         51.20        32.11 o                         
  10 -13   6          0.45         -2.86        21.04 o                         
  11 -13   6          9.76          8.97        17.96 o                         
  12 -13   6          9.20         20.30        20.70 o                         
  -7 -12   6          0.79          3.99        26.71 o                         
  -6 -12   6          0.13         16.16        18.81 o                         
  -5 -12   6          5.48         23.63        16.84 o                         
  -4 -12   6          4.83         10.17        20.52 o                         
  -3 -12   6         97.56        125.49        19.53 o                         
  -2 -12   6         97.92         91.62        15.53 o                         
  -1 -12   6         13.39         17.81         9.45 o                         
   0 -12   6         11.34         16.09         8.77 o                         
   1 -12   6        143.42        157.64        14.95 o                         
   2 -12   6        585.26        535.72        29.63 o                         
   3 -12   6         13.96         30.77        11.25 o                         
   4 -12   6         93.74        108.77        16.55 o                         
   5 -12   6          0.51         12.82         8.84 o                         
   6 -12   6         92.79        126.48        16.48 o                         
   7 -12   6         56.25         62.41        14.12 o                         
   8 -12   6         78.25         54.94        22.20 o                         
   9 -12   6          1.45          3.34        14.16 o                         
  10 -12   6          8.31         12.62        22.58 o                         
  11 -12   6         38.89         39.60        18.86 o                         
  12 -12   6          5.45         20.79        18.58 o                         
  13 -12   6          6.05         15.67        28.33 o                         
  -8 -11   6        269.09        322.22        36.83 o                         
  -7 -11   6        117.51        157.01        46.45 o                         
  -6 -11   6        143.97        117.44        23.71 o                         
  -5 -11   6         12.28         15.29        15.70 o                         
  -4 -11   6         41.17         43.50        12.98 o                         
  -3 -11   6         23.83         28.17        12.21 o                         
  -2 -11   6          6.73          8.56        10.05 o                         
  -1 -11   6         44.78         44.61         9.65 o                         
   0 -11   6        643.49        582.84        38.43 o                         
   1 -11   6       1780.64       1664.63        82.10 o                         
   2 -11   6          9.10         25.46        10.81 o                         
   3 -11   6          0.18          6.91         9.56 o                         
   4 -11   6        111.22        107.55        21.14 o                         
   5 -11   6        487.29        390.37        54.05 o                         
   6 -11   6        349.47        300.63        21.11 o                         
   7 -11   6          0.13          5.84         9.78 o                         
   8 -11   6          1.14          7.66        11.14 o                         
   9 -11   6          0.75         12.95        14.24 o                         
  10 -11   6          1.05         -0.02        13.99 o                         
  11 -11   6        115.50        131.16        26.30 o                         
  12 -11   6        129.23        154.13        33.99 o                         
  13 -11   6          5.09         -9.54        26.30 o                         
  -9 -10   6         66.26         94.39        28.24 o                         
  -8 -10   6          8.50         26.93        26.51 o                         
  -7 -10   6        144.15        123.76        21.99 o                         
  -6 -10   6        106.02        128.02        22.29 o                         
  -5 -10   6        325.79        316.60        28.19 o                         
  -4 -10   6        304.94        321.33        22.30 o                         
  -3 -10   6        187.90        195.71        18.05 o                         
  -2 -10   6        356.48        299.23        25.29 o                         
  -1 -10   6         86.60         91.87        10.84 o                         
   0 -10   6       1567.82       1551.50        50.97 o                         
   1 -10   6          0.09         -4.33         8.09 o                         
   2 -10   6        132.89         91.66        20.60 o                         
   3 -10   6        181.59        177.46        15.82 o                         
   4 -10   6        134.40        110.76        34.81 o                         
   5 -10   6        732.54        734.35        33.85 o                         
   6 -10   6          7.56         17.88         9.09 o                         
   7 -10   6         77.56         46.78        10.92 o                         
   8 -10   6          0.10         -4.13        12.41 o                         
   9 -10   6         42.50         57.03        16.08 o                         
  10 -10   6         24.72         12.11        14.25 o                         
  11 -10   6         29.39         20.06        15.10 o                         
  12 -10   6          4.48          3.01        22.37 o                         
  13 -10   6          1.05        -13.59        21.97 o                         
  -9  -9   6         53.23         59.73        21.60 o                         
  -8  -9   6        211.26        259.29        30.96 o                         
  -7  -9   6        137.78        124.03        21.48 o                         
  -6  -9   6        187.20        193.06        25.37 o                         
  -5  -9   6         12.01          8.82         9.89 o                         
  -4  -9   6         25.15         41.62        10.57 o                         
  -3  -9   6        207.98        206.99        17.17 o                         
  -2  -9   6         25.21         36.39        12.98 o                         
  -1  -9   6         30.47         31.56         7.63 o                         
   0  -9   6          5.77          2.93         6.50 o                         
   1  -9   6          4.21         -0.79         7.14 o                         
   2  -9   6          4.10         13.52         7.73 o                         
   3  -9   6        221.14        212.50        15.56 o                         
   4  -9   6          7.18         13.44         7.58 o                         
   5  -9   6        203.43        240.92        16.14 o                         
   6  -9   6        317.66        305.18        16.32 o                         
   7  -9   6        425.24        341.78        21.84 o                         
   8  -9   6        176.04        157.14        13.37 o                         
   9  -9   6        311.20        269.87        26.15 o                         
  10  -9   6          2.07         16.15        10.29 o                         
  11  -9   6         16.38          0.09        14.24 o                         
  12  -9   6         54.38         39.46        25.12 o                         
  13  -9   6         30.95         56.48        27.35 o                         
  14  -9   6          0.01         46.91        20.11 o                         
 -10  -8   6        139.57        147.48        35.50 o                         
  -9  -8   6         32.63         71.48        22.75 o                         
  -8  -8   6        434.05        369.82        50.41 o                         
  -7  -8   6         57.70         64.63        18.11 o                         
  -6  -8   6         31.11         36.14        11.45 o                         
  -5  -8   6       2044.31       1910.47        72.18 o                         
  -4  -8   6       1861.20       1577.70        60.98 o                         
  -3  -8   6        233.29        199.30        16.03 o                         
  -2  -8   6          1.63         -0.66         7.13 o                         
  -1  -8   6         29.49         38.60         6.93 o                         
   0  -8   6        351.67        280.87        22.58 o                         
   1  -8   6         18.74         39.57         8.76 o                         
   2  -8   6         50.94         77.40         7.49 o                         
   3  -8   6        351.38        376.78        21.98 o                         
   4  -8   6        109.93        132.42        10.06 o                         
   5  -8   6          6.93         11.48         6.07 o                         
   6  -8   6        423.61        383.00        18.46 o                         
   7  -8   6         46.53         48.54         8.22 o                         
   8  -8   6         11.83         11.58         7.44 o                         
   9  -8   6        180.73        190.87        14.75 o                         
  10  -8   6          0.00         18.41        10.51 o                         
  11  -8   6          6.86         30.21        15.30 o                         
  12  -8   6         51.26         69.28        18.36 o                         
  13  -8   6         27.97         37.23        24.40 o                         
  14  -8   6         58.19         73.68        23.45 o                         
 -11  -7   6        196.79        298.25        48.74 o                         
 -10  -7   6         72.36         60.24        28.50 o                         
  -9  -7   6         10.33         -8.64        14.19 o                         
  -8  -7   6          5.50         17.80        11.48 o                         
  -7  -7   6        127.66         86.53        22.98 o                         
  -6  -7   6        364.29        331.18        18.16 o                         
  -5  -7   6         91.54         73.55         9.45 o                         
  -4  -7   6        238.10        225.12        13.66 o                         
  -3  -7   6         56.55         47.43         7.69 o                         
  -2  -7   6        727.45        718.77        30.70 o                         
  -1  -7   6         49.99         63.09         7.95 o                         
   0  -7   6          1.95          3.92         3.92 o                         
   1  -7   6        256.86        259.30        12.11 o                         
   2  -7   6          7.79         10.29         4.67 o                         
   3  -7   6        545.80        624.38        22.87 o                         
   4  -7   6         40.11         49.99         6.95 o                         
   5  -7   6         52.65         55.49        11.47 o                         
   6  -7   6         20.35         19.66         6.74 o                         
   7  -7   6        163.29        136.75        30.15 o                         
   8  -7   6          5.47         19.01         7.72 o                         
   9  -7   6       1608.05       1433.50        49.40 o                         
  10  -7   6         14.41         13.79        12.46 o                         
  11  -7   6         10.70         18.33        14.18 o                         
  12  -7   6          6.98         26.66        16.49 o                         
  13  -7   6         39.08         26.10        17.91 o                         
  14  -7   6        159.46        155.64        27.96 o                         
 -12  -6   6        879.83        726.29        71.98 o                         
 -11  -6   6        114.43        137.14        39.37 o                         
 -10  -6   6         12.75         18.50        19.31 o                         
  -9  -6   6         90.46        112.81        16.42 o                         
  -8  -6   6         91.54         75.91        14.24 o                         
  -7  -6   6       2434.66       2234.70        72.20 o                         
  -6  -6   6        120.66        127.58        12.29 o                         
  -5  -6   6          0.79          3.44         9.97 o                         
  -4  -6   6        641.29        626.67        24.28 o                         
  -3  -6   6        777.58        761.16        27.54 o                         
  -2  -6   6        806.23        848.34        33.19 o                         
  -1  -6   6       2491.75       2567.85        68.02 o                         
   0  -6   6       6408.56       6889.97       199.83 o                         
   1  -6   6       7199.00       7840.04       226.88 o                         
   2  -6   6       1179.80       1359.24        43.16 o                         
   3  -6   6       2203.83       2372.04        82.58 o                         
   4  -6   6       1969.21       2060.55        63.78 o                         
   5  -6   6         54.18         58.35         7.45 o                         
   6  -6   6         15.98         17.53         6.10 o                         
   7  -6   6        613.34        532.40        37.40 o                         
   8  -6   6       1502.39       1321.23        44.95 o                         
   9  -6   6        202.08        182.87        14.00 o                         
  10  -6   6        185.84        167.16        31.71 o                         
  11  -6   6         55.97         78.61        18.15 o                         
  12  -6   6        234.63        232.89        28.39 o                         
  13  -6   6          4.36          7.91        17.00 o                         
  14  -6   6          0.22         40.42        19.03 o                         
 -12  -5   6         44.39         41.12        20.56 o                         
 -11  -5   6          5.79         27.32        23.07 o                         
 -10  -5   6          4.78         17.93        15.77 o                         
  -9  -5   6        221.89        233.43        20.78 o                         
  -8  -5   6        222.71        242.99        19.82 o                         
  -7  -5   6        496.74        508.35        26.02 o                         
  -6  -5   6        322.04        328.27        17.02 o                         
  -5  -5   6        491.26        448.61        20.65 o                         
  -4  -5   6         74.57         98.43         9.10 o                         
  -3  -5   6          1.79         -0.49         4.89 o                         
  -2  -5   6       1400.22       1609.43        50.32 o                         
  -1  -5   6       1051.87       1044.73        32.68 o                         
   0  -5   6          1.07          2.44         3.99 o                         
   1  -5   6       2048.43       2159.08        65.07 o                         
   2  -5   6        360.52        352.97        16.09 o                         
   3  -5   6        122.85        128.51         8.46 o                         
   4  -5   6        855.74        908.35        35.11 o                         
   5  -5   6       1049.94       1107.78        41.96 o                         
   6  -5   6        568.11        562.23        22.24 o                         
   7  -5   6       4516.87       3979.14       157.28 o                         
   8  -5   6        755.24        703.37        27.34 o                         
   9  -5   6        163.58        137.06        20.57 o                         
  10  -5   6        222.76        245.81        19.23 o                         
  11  -5   6        138.50        172.93        23.71 o                         
  12  -5   6        480.70        483.12        59.89 o                         
  13  -5   6         45.78         42.88        18.70 o                         
  14  -5   6         34.23         61.57        28.73 o                         
 -13  -4   6        151.49        197.96        31.09 o                         
 -12  -4   6         83.85         92.07        22.64 o                         
 -11  -4   6        169.17        171.15        50.53 o                         
 -10  -4   6          3.63          2.04        14.25 o                         
  -9  -4   6          0.13         13.10         9.97 o                         
  -8  -4   6        386.97        382.24        36.37 o                         
  -7  -4   6         97.75        103.03        10.97 o                         
  -6  -4   6       1602.68       1520.87        62.40 o                         
  -5  -4   6        145.42        152.29        18.47 o                         
  -4  -4   6        634.76        667.89        24.25 o                         
  -3  -4   6       1420.73       1541.28        48.43 o                         
  -2  -4   6       1006.62       1078.94        34.75 o                         
  -1  -4   6       4871.60       5233.30       152.14 o                         
   0  -4   6       4161.22       4800.46       139.71 o                         
   1  -4   6       6059.57       6931.15       200.18 o                         
   2  -4   6       1761.42       1870.78        56.54 o                         
   3  -4   6        794.86       1151.24        36.76 o                         
   4  -4   6       1392.12       1318.50        47.69 o                         
   5  -4   6         53.32         65.06         8.27 o                         
   6  -4   6        183.33        155.31        12.73 o                         
   7  -4   6        184.57        166.11        11.71 o                         
   8  -4   6         14.47         12.46         6.96 o                         
   9  -4   6         39.65         57.64        11.18 o                         
  10  -4   6        330.33        304.04        24.60 o                         
  11  -4   6        354.54        312.57        28.55 o                         
  12  -4   6         38.95         40.37        17.21 o                         
  13  -4   6         50.51         71.56        22.14 o                         
  14  -4   6         61.04         79.26        32.20 o                         
 -13  -3   6         55.15         69.38        23.59 o                         
 -12  -3   6          2.10          3.63        16.63 o                         
 -11  -3   6          2.64          4.64        13.68 o                         
 -10  -3   6          9.16         12.37        19.60 o                         
  -9  -3   6         70.00         65.08        10.35 o                         
  -8  -3   6        111.22        142.78        12.47 o                         
  -7  -3   6       1040.48        950.05        34.07 o                         
  -6  -3   6        113.95         92.93        14.58 o                         
  -5  -3   6       1385.72       1465.87        46.91 o                         
  -4  -3   6       2324.95       2357.38        82.80 o                         
  -3  -3   6          1.71          4.37         3.83 o                         
  -2  -3   6         63.59         75.42         6.45 o                         
  -1  -3   6        190.79        195.08         8.88 o                         
   0  -3   6        194.90        216.37        23.23 o                         
   1  -3   6        391.33        426.22        15.08 o                         
   2  -3   6       1605.44       1755.47        53.19 o                         
   3  -3   6        211.45        213.39        10.12 o                         
   4  -3   6        383.51        426.95        21.39 o                         
   5  -3   6        186.24        182.04        14.44 o                         
   6  -3   6        304.87        273.63        37.97 o                         
   7  -3   6         73.77         76.83        13.85 o                         
   8  -3   6       1940.31       1591.60        61.85 o                         
   9  -3   6        508.93        401.72        23.64 o                         
  10  -3   6          0.00          1.81         9.99 o                         
  11  -3   6          0.12          9.68        13.68 o                         
  12  -3   6         19.71         25.05        16.18 o                         
  13  -3   6          1.74         27.17        37.32 o                         
 -13  -2   6         18.17         23.47        37.78 o                         
 -12  -2   6          7.53          7.52        17.29 o                         
 -11  -2   6         11.35         15.60        18.67 o                         
 -10  -2   6        142.56        110.46        25.78 o                         
  -9  -2   6         27.33         22.11         9.75 o                         
  -8  -2   6        636.00        632.19        25.10 o                         
  -7  -2   6         19.32         14.67         6.41 o                         
  -6  -2   6         87.48         86.91         9.80 o                         
  -5  -2   6        164.80        172.65         9.98 o                         
  -4  -2   6        788.86        791.63        41.84 o                         
  -3  -2   6        845.42        903.57        29.27 o                         
  -2  -2   6       1378.85       1428.28        43.56 o                         
  -1  -2   6       3914.14       4268.70       123.83 o                         
   0  -2   6      13390.58      15051.80       505.59 o                         
   1  -2   6       1866.96       1955.22        58.18 o                         
   2  -2   6       1088.28       1138.90        35.50 o                         
   3  -2   6        829.76        881.18        28.76 o                         
   4  -2   6        172.77        174.08        17.82 o                         
   5  -2   6       1977.37       2114.60        65.06 o                         
   6  -2   6         12.76          3.96         4.67 o                         
   7  -2   6        380.57        349.26        24.95 o                         
   8  -2   6        186.87        188.04        16.35 o                         
   9  -2   6          0.22         -8.49         8.49 o                         
  10  -2   6         59.28         32.76        11.74 o                         
  11  -2   6         38.96         52.01        17.41 o                         
  12  -2   6          0.00         22.42        16.49 o                         
  13  -2   6          0.11          0.83        18.81 o                         
 -14  -1   6        130.51        142.30        26.00 o                         
 -13  -1   6         50.64         44.84        19.43 o                         
 -12  -1   6         44.15         73.46        32.72 o                         
 -11  -1   6         69.73         69.04        18.35 o                         
 -10  -1   6        190.28        167.00        17.30 o                         
  -9  -1   6        521.74        478.93        25.49 o                         
  -8  -1   6        744.15        799.92        29.54 o                         
  -7  -1   6        327.65        270.69        14.26 o                         
  -6  -1   6        102.94        128.36         9.01 o                         
  -5  -1   6       1075.69       1051.83        34.32 o                         
  -4  -1   6        171.32        173.48         9.10 o                         
  -3  -1   6       1372.91       1288.39        39.97 o                         
  -2  -1   6        904.64        875.09        27.70 o                         
  -1  -1   6        140.70        119.57         6.11 o                         
   0  -1   6        368.40        396.99        13.76 o                         
   1  -1   6        244.12        243.25         9.97 o                         
   2  -1   6       1814.79       1854.79        55.70 o                         
   3  -1   6        110.95        118.76        10.13 o                         
   4  -1   6        976.10        981.88        31.99 o                         
   5  -1   6        822.38        740.25        51.11 o                         
   6  -1   6        328.30        348.49        19.85 o                         
   7  -1   6        608.60        595.09        29.00 o                         
   8  -1   6        741.44        669.68        32.37 o                         
   9  -1   6         18.38         19.32        10.55 o                         
  10  -1   6          7.02         12.75        10.91 o                         
  11  -1   6         19.32         27.86        11.77 o                         
  12  -1   6          1.04        -15.36        15.36 o                         
  13  -1   6        267.36        300.34        50.76 o                         
 -14   0   6         85.10        116.25        25.29 o                         
 -13   0   6          7.44         16.02        17.69 o                         
 -12   0   6         13.07         38.87        17.09 o                         
 -11   0   6         59.28         66.38        16.80 o                         
 -10   0   6         87.90         96.84        24.12 o                         
  -9   0   6          0.11         -7.88         7.88 o                         
  -8   0   6          0.33         -6.72         7.37 o                         
  -7   0   6        760.70        736.83        26.39 o                         
  -6   0   6       2956.94       2829.11       128.71 o                         
  -5   0   6       5126.90       5018.86       146.58 o                         
  -4   0   6       7779.74       7704.98       222.49 o                         
  -3   0   6      15501.02      16346.47       541.54 o                         
  -2   0   6       2416.33       2357.28        69.84 o                         
  -1   0   6       9340.01      10065.71       329.11 o                         
   0   0   6       3005.52       3049.34        77.89 o                         
   1   0   6       4247.47       4479.11       130.01 o                         
   2   0   6       4293.32       4346.83       144.63 o                         
   3   0   6        320.45        317.16        12.83 o                         
   4   0   6        163.87        181.91        12.80 o                         
   5   0   6          1.96          2.67         6.43 o                         
   6   0   6         48.66         41.62        15.25 o                         
   7   0   6         48.57         63.03        14.79 o                         
   8   0   6         58.65         42.35        10.64 o                         
   9   0   6        252.68        221.12        42.74 o                         
  10   0   6         88.21         89.50        15.67 o                         
  11   0   6          0.00         -1.51        12.83 o                         
  12   0   6          0.03         15.84        24.74 o                         
  13   0   6         42.25         73.13        33.88 o                         
 -14   1   6         32.16         39.64        58.97 o                         
 -13   1   6          1.49         24.64        17.00 o                         
 -12   1   6         77.68         90.26        39.40 o                         
 -11   1   6         13.76         27.83        11.87 o                         
 -10   1   6         80.71         87.80        13.17 o                         
  -9   1   6         10.42         15.93         9.41 o                         
  -8   1   6        353.56        331.94        24.38 o                         
  -7   1   6        230.87        219.84        25.26 o                         
  -6   1   6       1289.18       1309.86        49.19 o                         
  -5   1   6       2030.26       1985.59        70.18 o                         
  -4   1   6       2180.33       2336.10        69.94 o                         
  -3   1   6          8.72         20.87         3.78 o                         
  -2   1   6         12.72         27.82         3.89 o                         
  -1   1   6         44.42         71.12         5.48 o                         
   0   1   6        143.03        155.94         8.77 o                         
   1   1   6       4613.59       5270.12       152.80 o                         
   2   1   6        399.86        470.69        17.09 o                         
   3   1   6        939.14        941.87        34.69 o                         
   4   1   6        172.92        192.43        16.31 o                         
   5   1   6        194.60        149.89        14.18 o                         
   6   1   6          0.49         16.60         8.19 o                         
   7   1   6        172.09        155.91        27.69 o                         
   8   1   6        252.44        244.05        26.07 o                         
   9   1   6        250.41        210.61        19.51 o                         
  10   1   6        276.84        278.01        46.38 o                         
  11   1   6        494.83        633.35        36.54 o                         
  12   1   6          6.88         19.56        19.51 o                         
 -14   2   6          0.03         -7.24        16.37 o                         
 -13   2   6         74.05         82.34        25.09 o                         
 -12   2   6         86.65         83.85        19.09 o                         
 -11   2   6         92.27         73.74        17.63 o                         
 -10   2   6        170.01        176.02        17.22 o                         
  -9   2   6        522.52        493.27        25.75 o                         
  -8   2   6        704.83        587.03        32.06 o                         
  -7   2   6         46.00         52.78         8.89 o                         
  -6   2   6         11.16         17.22         6.18 o                         
  -5   2   6        354.16        329.52        16.67 o                         
  -4   2   6        144.72        141.05         7.59 o                         
  -3   2   6        108.35         84.84        16.65 o                         
  -2   2   6       2356.03       2458.31        83.87 o                         
  -1   2   6       2480.74       2973.86        87.62 o                         
   0   2   6       2920.62       3153.97        92.82 o                         
   1   2   6        733.03        785.50        22.85 o                         
   2   2   6        451.44        472.09        17.57 o                         
   3   2   6        138.44        135.44        11.38 o                         
   4   2   6        447.46        366.38        29.60 o                         
   5   2   6          5.11         -0.75         7.43 o                         
   6   2   6          4.20         -3.06         8.10 o                         
   7   2   6        100.20         98.42        14.59 o                         
   8   2   6        965.71        894.34       101.72 o                         
   9   2   6          5.33          3.34        11.32 o                         
  10   2   6         58.05         70.87        16.31 o                         
  11   2   6         40.45         45.06        15.37 o                         
  12   2   6         20.72         10.84        21.34 o                         
 -14   3   6          1.35        -13.38        15.41 o                         
 -13   3   6         14.92          1.33        40.99 o                         
 -12   3   6         40.01         58.25        27.29 o                         
 -11   3   6          0.86        -13.91        13.91 o                         
 -10   3   6         33.55         49.36        11.41 o                         
  -9   3   6         29.28         30.91        12.04 o                         
  -8   3   6         28.07         36.01         9.72 o                         
  -7   3   6        548.64        482.00        25.99 o                         
  -6   3   6          0.81          4.48         5.47 o                         
  -5   3   6         22.76         26.60         6.06 o                         
  -4   3   6       3526.19       3953.71       116.19 o                         
  -3   3   6       1808.39       1922.26        58.64 o                         
  -2   3   6       1043.28       1130.02        36.05 o                         
  -1   3   6        341.22        375.18        14.81 o                         
   0   3   6        249.77        274.21        19.58 o                         
   1   3   6       2152.25       2540.41        74.09 o                         
   2   3   6        346.06        416.28        16.55 o                         
   3   3   6       1053.81        983.86        32.70 o                         
   4   3   6        107.86        141.13        14.01 o                         
   5   3   6        812.63        865.62        54.86 o                         
   6   3   6         27.09         49.09        10.94 o                         
   7   3   6        104.54        118.92        15.84 o                         
   8   3   6          1.46        -10.37        10.44 o                         
   9   3   6          6.54          6.67        12.30 o                         
  10   3   6        124.97        170.85        21.55 o                         
  11   3   6          5.75         18.00        16.28 o                         
 -14   4   6        104.73        122.21        23.53 o                         
 -13   4   6         72.29         75.86        20.01 o                         
 -12   4   6        350.86        389.36        27.16 o                         
 -11   4   6          0.00         25.56        14.08 o                         
 -10   4   6        115.98        135.94        16.11 o                         
  -9   4   6        980.13        869.90        38.88 o                         
  -8   4   6          1.61         -3.17         7.42 o                         
  -7   4   6        134.50        159.89        13.89 o                         
  -6   4   6        139.90        133.52        12.52 o                         
  -5   4   6         87.87         95.14         7.35 o                         
  -4   4   6        106.16        101.92         7.69 o                         
  -3   4   6        471.38        492.49        18.69 o                         
  -2   4   6       2936.66       3426.85       116.71 o                         
  -1   4   6       4244.60       4815.55       141.26 o                         
   0   4   6        963.47        972.03        32.67 o                         
   1   4   6         72.12         66.93         6.38 o                         
   2   4   6         28.73         30.86         6.02 o                         
   3   4   6        192.80        178.68        12.94 o                         
   4   4   6          0.93         16.25         8.80 o                         
   5   4   6          1.32         15.66         9.33 o                         
   6   4   6          2.46          3.55         9.57 o                         
   7   4   6         51.04         42.86        13.03 o                         
   8   4   6          7.37          0.00        11.08 o                         
   9   4   6         20.96         23.36        13.87 o                         
  10   4   6         72.09         78.10        17.25 o                         
  11   4   6        136.87        207.66        32.35 o                         
 -15   5   6        366.43        432.43        60.12 o                         
 -14   5   6         93.38         79.38        35.50 o                         
 -13   5   6         40.86         44.17        14.76 o                         
 -12   5   6         45.95         58.59        15.00 o                         
 -11   5   6        972.59        871.83        50.28 o                         
 -10   5   6        346.63        324.80        40.46 o                         
  -9   5   6        628.69        562.16        35.67 o                         
  -8   5   6       1048.43       1035.81        43.26 o                         
  -7   5   6        129.31        129.88        13.71 o                         
  -6   5   6       1207.41       1236.03        48.02 o                         
  -5   5   6         19.21         22.23         5.40 o                         
  -4   5   6          4.26         12.87         4.65 o                         
  -3   5   6         64.28         56.19         7.57 o                         
  -2   5   6          1.12          1.09         4.73 o                         
  -1   5   6         33.02         44.59         6.49 o                         
   0   5   6       1405.62       1446.33        53.60 o                         
   1   5   6          9.58         15.45         4.85 o                         
   2   5   6        659.48        691.36        25.83 o                         
   3   5   6        694.83        695.82        53.65 o                         
   4   5   6         48.61         54.15        15.90 o                         
   5   5   6         91.30        105.36        14.31 o                         
   6   5   6          5.64          3.64         9.54 o                         
   7   5   6         75.84         76.10        21.53 o                         
   8   5   6         14.82         20.47        13.21 o                         
   9   5   6          7.54         20.63        13.19 o                         
  10   5   6          5.61         -7.90        14.96 o                         
 -15   6   6         77.75         78.97        34.69 o                         
 -14   6   6          6.48         20.12        16.88 o                         
 -13   6   6         10.82         31.85        21.60 o                         
 -12   6   6         13.89         11.28        11.10 o                         
 -11   6   6         31.20         40.58        12.87 o                         
 -10   6   6          1.02          9.65         9.53 o                         
  -9   6   6         33.76         24.20        10.11 o                         
  -8   6   6          3.80          2.13         8.80 o                         
  -7   6   6        613.08        443.57        60.99 o                         
  -6   6   6        231.51        201.44        15.37 o                         
  -5   6   6        341.14        316.18        14.95 o                         
  -4   6   6        292.11        298.10        18.61 o                         
  -3   6   6       1702.44       1533.28        99.64 o                         
  -2   6   6       3707.78       3302.64       147.71 o                         
  -1   6   6       1620.17       1613.41        52.01 o                         
   0   6   6        250.94        256.06        13.99 o                         
   1   6   6        330.62        319.33        23.01 o                         
   2   6   6        590.59        554.30        22.69 o                         
   3   6   6       3654.07       3429.30       148.88 o                         
   4   6   6       1945.56       1833.79        71.73 o                         
   5   6   6         13.57         17.79        10.61 o                         
   6   6   6          0.12         -5.42        10.72 o                         
   7   6   6        458.56        461.38        29.15 o                         
   8   6   6         83.11        112.21        22.46 o                         
   9   6   6          5.60         10.80        24.74 o                         
 -15   7   6         38.35         99.73        37.40 o                         
 -14   7   6         20.17         43.86        15.65 o                         
 -13   7   6         50.58         87.32        16.88 o                         
 -12   7   6          1.17         15.58        12.76 o                         
 -11   7   6        292.89        281.84        22.62 o                         
 -10   7   6          0.04          0.04         9.93 o                         
  -9   7   6         66.63         71.54        12.75 o                         
  -8   7   6       1391.85       1395.63        56.40 o                         
  -7   7   6       1253.06       1118.17        46.31 o                         
  -6   7   6        427.99        376.57        23.98 o                         
  -5   7   6         62.77         68.22        13.84 o                         
  -4   7   6        134.93        132.30        13.43 o                         
  -3   7   6         35.27         46.64         9.23 o                         
  -2   7   6        270.93        239.07        21.46 o                         
  -1   7   6        204.45        227.43        15.14 o                         
   0   7   6        284.01        282.33        15.42 o                         
   1   7   6        337.15        336.22        17.19 o                         
   2   7   6        904.18        894.80        39.20 o                         
   3   7   6        433.21        417.72        30.36 o                         
   4   7   6         22.06         29.15        17.66 o                         
   5   7   6        272.56        276.99        28.65 o                         
   6   7   6        159.07        161.98        24.30 o                         
   7   7   6         15.42         12.82        15.99 o                         
   8   7   6         53.51         60.93        20.59 o                         
 -14   8   6          0.90          1.56        14.98 o                         
 -13   8   6         24.75         46.06        19.54 o                         
 -12   8   6         16.52         46.85        16.81 o                         
 -11   8   6         52.51         48.71        13.70 o                         
 -10   8   6        119.24        125.06        16.72 o                         
  -9   8   6         83.59        103.50        14.72 o                         
  -8   8   6          4.48          9.84         9.59 o                         
  -7   8   6         91.66        102.35        16.59 o                         
  -6   8   6         49.49         62.77        11.12 o                         
  -5   8   6         92.11         99.95        10.40 o                         
  -4   8   6        968.26        937.27        33.98 o                         
  -3   8   6        479.96        479.98        35.61 o                         
  -2   8   6        858.25        728.21        33.08 o                         
  -1   8   6       1299.35       1216.10        49.15 o                         
   0   8   6       1149.02        952.02        39.14 o                         
   1   8   6        389.42        325.83        17.31 o                         
   2   8   6        118.63        140.99        20.19 o                         
   3   8   6        171.35        135.22        20.66 o                         
   4   8   6        502.49        496.40        36.19 o                         
   5   8   6         67.15         58.19        18.15 o                         
   6   8   6         28.58         37.03        28.85 o                         
   7   8   6         95.08        121.19        24.57 o                         
 -14   9   6        100.87        195.75        45.67 o                         
 -13   9   6          3.31         13.26        18.07 o                         
 -12   9   6         54.92         47.26        17.42 o                         
 -11   9   6          8.80         27.50        15.49 o                         
 -10   9   6        141.62        141.86        23.41 o                         
  -9   9   6         64.43         66.95        17.72 o                         
  -8   9   6        150.44        123.01        18.56 o                         
  -7   9   6        224.75        197.57        23.43 o                         
  -6   9   6          1.18         20.43        11.95 o                         
  -5   9   6        716.10        662.04        37.27 o                         
  -4   9   6        694.86        572.60        62.06 o                         
  -3   9   6         17.92         27.20         9.15 o                         
  -2   9   6         27.07         25.17         8.78 o                         
  -1   9   6         81.46         96.67        13.37 o                         
   0   9   6         68.81         68.13        10.27 o                         
   1   9   6          0.43         -8.13         8.13 o                         
   2   9   6        146.47        149.93        25.03 o                         
   3   9   6        130.68        133.25        22.15 o                         
   4   9   6        196.01        243.22        27.85 o                         
   5   9   6          2.64         15.42        15.55 o                         
   6   9   6        138.57        128.94        24.80 o                         
 -13  10   6          8.71         24.95        41.28 o                         
 -12  10   6        169.78        166.01        33.27 o                         
 -11  10   6         41.16         51.41        34.69 o                         
 -10  10   6        500.40        391.92        76.60 o                         
  -9  10   6        175.53        147.72        22.18 o                         
  -8  10   6         66.27        122.82        18.69 o                         
  -7  10   6          1.62        -12.50        19.05 o                         
  -6  10   6        101.39        132.49        44.43 o                         
  -5  10   6        478.62        427.15        73.39 o                         
  -4  10   6        683.70        698.46        35.41 o                         
  -3  10   6         73.18         99.30        13.94 o                         
  -2  10   6        227.45        218.79        18.42 o                         
  -1  10   6        510.19        420.61        21.73 o                         
   0  10   6         25.20         17.77        10.39 o                         
   1  10   6          1.71         16.65        10.60 o                         
   2  10   6         22.02         30.33        13.34 o                         
   3  10   6         23.22         24.27        16.02 o                         
   4  10   6          0.19         13.52        15.85 o                         
   5  10   6        243.67        240.37        32.08 o                         
 -12  11   6         32.98         55.39        18.44 o                         
 -11  11   6        357.44        304.20        31.67 o                         
 -10  11   6        228.89        310.80        41.80 o                         
  -9  11   6       1386.60       1041.70        59.70 o                         
  -8  11   6        695.70        597.53       102.24 o                         
  -7  11   6        215.21        244.12        26.35 o                         
  -6  11   6          8.19         12.85        25.12 o                         
  -5  11   6        108.59        136.66        45.50 o                         
  -4  11   6        241.26        251.52        33.50 o                         
  -3  11   6         44.72         55.28        11.86 o                         
  -2  11   6          8.58          7.18        10.13 o                         
  -1  11   6        146.44        159.26        15.94 o                         
   0  11   6        115.20        111.85        16.26 o                         
   1  11   6         24.36         25.03        12.65 o                         
   2  11   6         30.53         24.09        17.52 o                         
   3  11   6         16.90         73.60        19.19 o                         
   4  11   6          0.38         34.95        18.28 o                         
 -11  12   6        217.04        178.03        27.29 o                         
 -10  12   6          1.28         -0.22        15.91 o                         
  -9  12   6         46.51         13.89        16.62 o                         
  -8  12   6         55.46         77.35        18.70 o                         
  -7  12   6         87.51        110.70        20.29 o                         
  -6  12   6        152.74        173.85        45.24 o                         
  -5  12   6        140.58        177.75        24.23 o                         
  -4  12   6        100.86        118.84        23.02 o                         
  -3  12   6          2.59         -7.32        13.83 o                         
  -2  12   6          4.03         10.80         9.83 o                         
  -1  12   6          0.00          3.89        11.60 o                         
   0  12   6         20.06         16.29        12.54 o                         
   1  12   6          0.04         11.80        22.89 o                         
   2  12   6         21.26          9.22        17.95 o                         
 -10  13   6         15.55         15.67        24.86 o                         
  -9  13   6          8.23         -1.46        16.27 o                         
  -8  13   6         29.32         29.83        16.52 o                         
  -7  13   6         17.33         16.27        14.40 o                         
  -6  13   6        395.05        438.66        35.19 o                         
  -5  13   6          2.57         19.32        14.80 o                         
  -4  13   6         32.14         25.27        16.43 o                         
  -3  13   6        121.94        152.88        27.53 o                         
  -2  13   6          0.84         22.20        13.52 o                         
  -1  13   6        224.36        231.15        24.43 o                         
   0  13   6          5.94         15.05        12.65 o                         
  -7  14   6         67.36         66.72        28.24 o                         
  -6  14   6         10.05          2.66        54.20 o                         
  -5  14   6         42.94         32.49        28.33 o                         
  -4  14   6         16.99         23.47        16.80 o                         
  -2  14   6         93.68         77.93        30.29 o                         
   0 -16   7         64.20        123.20        26.03 o                         
   1 -16   7         28.04         50.69        17.15 o                         
   2 -16   7          6.84         10.49        13.33 o                         
   3 -16   7         10.71         18.97        12.86 o                         
   4 -16   7         94.47        108.78        19.11 o                         
   5 -16   7          1.92         47.42        16.19 o                         
   6 -16   7         29.45         22.96        31.36 o                         
   7 -16   7         39.65         36.94        30.41 o                         
   8 -16   7         26.39         17.17        28.21 o                         
  -2 -15   7          5.33         58.45        29.77 o                         
  -1 -15   7          4.67         21.65        16.64 o                         
   0 -15   7          0.65         14.63        10.83 o                         
   1 -15   7         32.50         39.87        12.83 o                         
   2 -15   7        262.92        291.86        22.49 o                         
   3 -15   7        265.29        264.47        27.71 o                         
   4 -15   7         21.03         28.29        14.20 o                         
   5 -15   7        142.82        139.74        19.93 o                         
   6 -15   7        160.68        165.95        21.05 o                         
   7 -15   7         34.23         37.17        18.96 o                         
   8 -15   7         22.50         52.90        21.67 o                         
   9 -15   7          2.93          6.45        18.85 o                         
  10 -15   7         41.47         25.55        30.00 o                         
  -4 -14   7        111.63        166.56        36.94 o                         
  -3 -14   7         69.49         42.24        23.79 o                         
  -2 -14   7         12.83         15.10        13.59 o                         
  -1 -14   7         13.10         48.78        14.29 o                         
   0 -14   7         75.26         83.40        16.51 o                         
   1 -14   7        492.94        511.34        26.81 o                         
   2 -14   7         17.50         11.39        10.47 o                         
   3 -14   7        263.54        245.35        24.30 o                         
   4 -14   7          1.27        -11.38        11.38 o                         
   5 -14   7          5.66         13.85        12.31 o                         
   6 -14   7         10.45         19.23        13.14 o                         
   7 -14   7         82.03        110.63        17.84 o                         
   8 -14   7         25.09         86.54        19.75 o                         
   9 -14   7         93.30        143.65        39.11 o                         
  10 -14   7         11.40         39.68        19.77 o                         
  11 -14   7        123.35        196.49        29.86 o                         
  -5 -13   7        362.40        344.02        35.11 o                         
  -4 -13   7        209.73        198.45        72.41 o                         
  -3 -13   7         75.24         62.68        15.78 o                         
  -2 -13   7          4.85         13.51        13.84 o                         
  -1 -13   7         14.16         26.30        12.84 o                         
   0 -13   7         32.27         39.70        11.24 o                         
   1 -13   7          7.78          7.25         9.40 o                         
   2 -13   7        229.59        249.63        22.06 o                         
   3 -13   7         18.82         31.33        12.74 o                         
   4 -13   7          0.45         14.51        11.62 o                         
   5 -13   7         37.51         34.81        15.07 o                         
   6 -13   7          0.65          9.23        11.67 o                         
   7 -13   7         26.87         29.81        13.11 o                         
   8 -13   7         48.78         47.95        16.77 o                         
   9 -13   7         79.93         74.17        23.53 o                         
  10 -13   7        186.53        157.45        41.54 o                         
  11 -13   7         24.28         47.52        40.67 o                         
  12 -13   7         12.65         80.65        32.69 o                         
  -7 -12   7         13.83         41.16        30.58 o                         
  -6 -12   7         65.04         96.75        22.49 o                         
  -5 -12   7         25.60         35.42        18.04 o                         
  -4 -12   7         69.17         62.40        18.29 o                         
  -3 -12   7        126.47        151.90        18.65 o                         
  -2 -12   7         14.07         40.41        13.01 o                         
  -1 -12   7         25.89         15.58        11.41 o                         
   0 -12   7        142.77        157.10        15.06 o                         
   1 -12   7         96.53        127.59        13.48 o                         
   2 -12   7        124.79        107.30        15.34 o                         
   3 -12   7         29.29         38.60        11.83 o                         
   4 -12   7        222.78        185.69        17.68 o                         
   5 -12   7        280.52        260.53        19.89 o                         
   6 -12   7       1030.76        972.40        43.99 o                         
   7 -12   7        965.67        869.79        74.84 o                         
   8 -12   7        131.19        135.86        17.47 o                         
   9 -12   7        204.56        229.84        28.27 o                         
  10 -12   7        210.66        225.51        28.44 o                         
  11 -12   7        208.32        173.33        27.72 o                         
  12 -12   7        196.66        200.90        38.97 o                         
  -8 -11   7          0.41         21.04        26.36 o                         
  -7 -11   7        102.35        134.48        35.58 o                         
  -6 -11   7        227.23        188.90        27.38 o                         
  -5 -11   7         47.30         73.81        19.73 o                         
  -4 -11   7          0.27         12.22        12.72 o                         
  -3 -11   7         26.14         12.09        14.54 o                         
  -2 -11   7         59.17         44.12        12.73 o                         
  -1 -11   7        110.03        114.15        12.37 o                         
   0 -11   7          5.68         11.68         7.86 o                         
   1 -11   7          0.07         16.67        12.75 o                         
   2 -11   7          0.12          0.04         9.24 o                         
   3 -11   7        203.31        204.73        17.99 o                         
   4 -11   7         63.83         47.39        11.40 o                         
   5 -11   7        514.80        449.38        25.55 o                         
   6 -11   7         36.56         46.25        11.39 o                         
   7 -11   7        265.10        247.12        23.95 o                         
   8 -11   7        109.18        107.26        15.31 o                         
   9 -11   7          0.08         -4.22        12.99 o                         
  10 -11   7        300.32        280.23        30.29 o                         
  11 -11   7          7.28         22.06        19.45 o                         
  12 -11   7        115.60        162.51        34.75 o                         
  13 -11   7         40.53         12.43        28.50 o                         
  -9 -10   7          0.08         -1.66        28.76 o                         
  -8 -10   7         23.65         26.56        18.55 o                         
  -7 -10   7          2.53        -20.30        22.00 o                         
  -6 -10   7         15.50         30.92        15.93 o                         
  -5 -10   7         29.93         43.91        12.65 o                         
  -4 -10   7         18.75         25.78        11.50 o                         
  -3 -10   7          6.09          6.33         9.62 o                         
  -2 -10   7        111.00        101.07        13.79 o                         
  -1 -10   7        114.56        129.71        12.34 o                         
   0 -10   7        203.66        180.63        17.27 o                         
   1 -10   7        386.37        364.70        22.02 o                         
   2 -10   7        117.38        102.94        13.42 o                         
   3 -10   7        104.47        100.19        13.19 o                         
   4 -10   7        118.79        139.04        15.10 o                         
   5 -10   7        536.08        480.57        25.79 o                         
   6 -10   7         14.00          7.17        11.45 o                         
   7 -10   7         77.06         75.02        16.12 o                         
   8 -10   7         47.74         39.43        11.49 o                         
   9 -10   7        191.92        194.74        23.54 o                         
  10 -10   7        104.94        117.32        20.92 o                         
  11 -10   7         39.17         52.08        18.29 o                         
  12 -10   7          6.47         30.99        24.63 o                         
  13 -10   7         99.27        121.35        34.51 o                         
 -10  -9   7          2.48         39.83        29.83 o                         
  -9  -9   7         18.05         42.22        19.78 o                         
  -8  -9   7        219.50        270.30        31.28 o                         
  -7  -9   7         74.34        106.29        20.56 o                         
  -6  -9   7         83.24        104.29        19.19 o                         
  -5  -9   7         86.63         86.07        13.92 o                         
  -4  -9   7        233.95        233.37        21.79 o                         
  -3  -9   7        464.09        462.35        24.94 o                         
  -2  -9   7         23.98         22.24         8.86 o                         
  -1  -9   7        975.77        868.36        35.93 o                         
   0  -9   7         70.85         78.30         8.99 o                         
   1  -9   7       3079.57       2953.85       104.39 o                         
   2  -9   7        193.36        188.27        26.25 o                         
   3  -9   7        718.01        687.51        31.07 o                         
   4  -9   7         16.66         25.31        10.46 o                         
   5  -9   7        124.68        137.01        11.49 o                         
   6  -9   7        469.36        451.43        20.57 o                         
   7  -9   7        295.42        240.61        15.54 o                         
   8  -9   7       1474.70       1354.94        54.47 o                         
   9  -9   7       1269.69       1262.90        73.06 o                         
  10  -9   7         21.30         37.83        11.98 o                         
  11  -9   7          9.25         21.10        15.53 o                         
  12  -9   7         69.76         84.35        21.08 o                         
  13  -9   7         44.26         77.70        21.84 o                         
 -10  -8   7          8.12         56.31        31.62 o                         
  -9  -8   7          1.48         21.68        32.17 o                         
  -8  -8   7        132.99        143.10        22.79 o                         
  -7  -8   7        532.68        498.53        36.04 o                         
  -6  -8   7        279.77        309.44        21.20 o                         
  -5  -8   7        381.47        317.43        20.77 o                         
  -4  -8   7        504.80        437.29        23.77 o                         
  -3  -8   7        367.32        366.14        21.21 o                         
  -2  -8   7        100.55         78.49        11.04 o                         
  -1  -8   7        137.54        137.71         9.22 o                         
   0  -8   7        119.78        106.89         7.93 o                         
   1  -8   7         32.82         23.59         6.14 o                         
   2  -8   7        416.81        425.77        17.77 o                         
   3  -8   7        154.50        151.06        10.47 o                         
   4  -8   7        153.47        143.80        10.68 o                         
   5  -8   7          0.24          2.64         5.82 o                         
   6  -8   7       2273.54       2061.87        75.43 o                         
   7  -8   7        183.44        143.85        12.83 o                         
   8  -8   7         10.37         19.27         8.04 o                         
   9  -8   7        529.07        477.32        22.73 o                         
  10  -8   7         24.97         31.51        11.77 o                         
  11  -8   7         16.87         31.46        15.89 o                         
  12  -8   7          3.83          9.35        16.14 o                         
  13  -8   7         11.60         33.64        18.38 o                         
  14  -8   7          5.16         21.49        21.91 o                         
 -11  -7   7         72.65        118.92        34.80 o                         
 -10  -7   7         47.78         72.79        29.25 o                         
  -9  -7   7          9.88         43.35        13.52 o                         
  -8  -7   7         45.20         71.33        14.94 o                         
  -7  -7   7       2998.54       2884.70        91.68 o                         
  -6  -7   7       2494.06       2379.14        76.21 o                         
  -5  -7   7        638.77        571.18        24.34 o                         
  -4  -7   7        196.22        189.43        13.30 o                         
  -3  -7   7        161.63        139.70        11.03 o                         
  -2  -7   7       2118.89       1946.29        61.36 o                         
  -1  -7   7       2890.84       2630.80        93.36 o                         
   0  -7   7         57.83         61.62         8.16 o                         
   1  -7   7         12.46         18.42         4.80 o                         
   2  -7   7       1472.68       1400.64        45.03 o                         
   3  -7   7        754.93        842.17        29.44 o                         
   4  -7   7        197.84        178.05        15.60 o                         
   5  -7   7        339.89        324.22        22.40 o                         
   6  -7   7          0.52         -5.50         5.50 o                         
   7  -7   7        205.66        220.10        14.73 o                         
   8  -7   7         35.70         33.88         8.77 o                         
   9  -7   7          5.23          3.31         7.89 o                         
  10  -7   7          0.12         26.06        26.36 o                         
  11  -7   7          0.01          3.36        13.50 o                         
  12  -7   7          0.53         20.83        23.12 o                         
  13  -7   7         18.19         83.29        32.09 o                         
  14  -7   7        138.72        109.78        24.44 o                         
 -12  -6   7          2.59         14.85        20.22 o                         
 -11  -6   7         82.82        113.23        33.16 o                         
 -10  -6   7         49.30         57.50        19.91 o                         
  -9  -6   7         25.68         42.57        13.28 o                         
  -8  -6   7          9.73         16.92        13.96 o                         
  -7  -6   7         15.64         23.14         8.93 o                         
  -6  -6   7        117.03        121.76        12.04 o                         
  -5  -6   7         71.26         72.72         9.64 o                         
  -4  -6   7       1223.06       1169.66        39.79 o                         
  -3  -6   7        546.40        502.58        20.26 o                         
  -2  -6   7        217.06        194.00        12.93 o                         
  -1  -6   7          3.67          5.67         3.78 o                         
   0  -6   7        288.96        224.89        32.25 o                         
   1  -6   7         43.60         71.51         9.98 o                         
   2  -6   7        150.34        169.28        13.44 o                         
   3  -6   7        640.98        719.83        25.46 o                         
   4  -6   7        230.02        254.14        14.20 o                         
   5  -6   7        131.44        139.26        10.90 o                         
   6  -6   7        148.93        152.30        11.79 o                         
   7  -6   7         49.42         63.85         9.35 o                         
   8  -6   7         33.52         39.59         8.66 o                         
   9  -6   7        280.36        292.21        19.82 o                         
  10  -6   7         59.39         89.01        13.77 o                         
  11  -6   7         93.18         93.86        24.45 o                         
  12  -6   7        154.23        159.53        24.15 o                         
  13  -6   7         94.35        112.41        20.69 o                         
  14  -6   7         80.70         95.27        32.78 o                         
 -12  -5   7         62.04        108.20        31.83 o                         
 -11  -5   7         14.09         24.21        22.29 o                         
 -10  -5   7         13.23         22.18        16.40 o                         
  -9  -5   7         12.48         34.99        11.58 o                         
  -8  -5   7         45.96         44.62        11.19 o                         
  -7  -5   7        222.02        188.20        28.86 o                         
  -6  -5   7        797.07        795.11        34.75 o                         
  -5  -5   7        327.68        308.27        15.52 o                         
  -4  -5   7        128.36        138.27        10.47 o                         
  -3  -5   7         88.71        123.75        15.85 o                         
  -2  -5   7         12.87         14.70         4.50 o                         
  -1  -5   7        190.20        220.86        13.44 o                         
   0  -5   7        453.26        454.48        26.00 o                         
   1  -5   7       1001.24        998.58        32.23 o                         
   2  -5   7         24.81         13.46         5.63 o                         
   3  -5   7       1789.56       2126.18        64.94 o                         
   4  -5   7       2049.02       2183.76        67.10 o                         
   5  -5   7       1426.91       1390.73        45.21 o                         
   6  -5   7        348.73        325.13        15.79 o                         
   7  -5   7        146.98        127.06        17.04 o                         
   8  -5   7        260.47        220.53        14.49 o                         
   9  -5   7         12.85         12.25        11.23 o                         
  10  -5   7          7.56         17.00        10.60 o                         
  11  -5   7        539.49        510.28        37.20 o                         
  12  -5   7          3.04          0.01        42.46 o                         
  13  -5   7         21.66         50.98        17.65 o                         
  14  -5   7          5.31          5.26        25.03 o                         
 -13  -4   7        196.71        223.48        32.83 o                         
 -12  -4   7          0.07         14.57        16.86 o                         
 -11  -4   7         53.81         39.76        17.98 o                         
 -10  -4   7          2.39         27.38        20.93 o                         
  -9  -4   7         15.25         17.20        10.86 o                         
  -8  -4   7        152.43        168.10        16.77 o                         
  -7  -4   7        220.72        214.59        13.98 o                         
  -6  -4   7         56.61         44.38        10.10 o                         
  -5  -4   7        309.44        351.37        16.03 o                         
  -4  -4   7        425.66        409.26        17.05 o                         
  -3  -4   7        318.46        312.25        13.90 o                         
  -2  -4   7       2617.85       2830.32        96.47 o                         
  -1  -4   7        169.09        218.18        15.60 o                         
   0  -4   7         35.28         37.37         3.93 o                         
   1  -4   7         37.47         35.57         4.46 o                         
   2  -4   7        610.11        643.42        22.17 o                         
   3  -4   7         76.51         88.54         7.25 o                         
   4  -4   7       1839.32       1905.09        74.15 o                         
   5  -4   7        969.79       1047.45        55.79 o                         
   6  -4   7          0.63          9.51         5.74 o                         
   7  -4   7       1912.38       1701.98        90.15 o                         
   8  -4   7         29.51         39.66        10.08 o                         
   9  -4   7        146.65        138.62        15.91 o                         
  10  -4   7        166.22        166.17        22.52 o                         
  11  -4   7         30.31         41.99        16.43 o                         
  12  -4   7        127.73        129.39        22.77 o                         
  13  -4   7         30.19         42.85        17.27 o                         
 -13  -3   7         15.49         56.93        21.56 o                         
 -12  -3   7          3.82         -8.02        16.86 o                         
 -11  -3   7          2.66         21.53        16.56 o                         
 -10  -3   7         48.61         24.90        24.19 o                         
  -9  -3   7        251.94        218.52        18.02 o                         
  -8  -3   7       4864.59       4407.39       132.61 o                         
  -7  -3   7        666.95        658.96        30.33 o                         
  -6  -3   7         24.49         35.84         6.94 o                         
  -5  -3   7          2.93          7.65         5.08 o                         
  -4  -3   7          5.08         12.15         4.35 o                         
  -3  -3   7          1.59         -2.02         3.63 o                         
  -2  -3   7        176.12        166.46         8.71 o                         
  -1  -3   7        780.49        827.26        26.61 o                         
   0  -3   7        241.23        253.02         8.41 o                         
   1  -3   7        855.52        864.33        27.70 o                         
   2  -3   7        352.05        373.06        14.22 o                         
   3  -3   7       2088.60       2238.38        94.02 o                         
   4  -3   7         32.00         42.08         5.83 o                         
   5  -3   7        389.82        411.63        22.18 o                         
   6  -3   7        185.87        177.47        11.38 o                         
   7  -3   7        206.13        191.36        16.03 o                         
   8  -3   7          0.49          2.91         8.71 o                         
   9  -3   7        355.24        312.96        33.73 o                         
  10  -3   7        107.22        112.68        16.06 o                         
  11  -3   7         14.23         -5.49        13.75 o                         
  12  -3   7         77.74         74.39        17.89 o                         
  13  -3   7          7.39          9.87        17.97 o                         
 -13  -2   7        179.47        273.47        34.20 o                         
 -12  -2   7          9.32         19.99        31.88 o                         
 -11  -2   7         55.76         92.01        20.57 o                         
 -10  -2   7         47.46         48.65        11.81 o                         
  -9  -2   7         93.32         90.91        13.19 o                         
  -8  -2   7        107.85         96.34        10.20 o                         
  -7  -2   7          0.00          5.43         5.96 o                         
  -6  -2   7          0.82          4.06         4.83 o                         
  -5  -2   7        635.88        688.06        24.55 o                         
  -4  -2   7        445.78        447.60        17.15 o                         
  -3  -2   7       1753.97       1825.69        55.64 o                         
  -2  -2   7        275.45        294.08        13.25 o                         
  -1  -2   7       1017.00       1101.02        46.61 o                         
   0  -2   7       1351.74       1531.32        55.44 o                         
   1  -2   7         42.94         30.71         3.74 o                         
   2  -2   7        304.35        256.86        17.25 o                         
   3  -2   7         87.49         87.07         6.83 o                         
   4  -2   7        147.38        138.12        18.84 o                         
   5  -2   7        110.99        114.34         8.69 o                         
   6  -2   7        632.63        623.46        26.49 o                         
   7  -2   7        874.50        878.61        47.11 o                         
   8  -2   7        250.58        183.36        30.62 o                         
   9  -2   7        482.52        385.74        24.02 o                         
  10  -2   7          2.14         17.98        10.76 o                         
  11  -2   7         85.87        119.46        16.59 o                         
  12  -2   7          1.92         -5.12        21.42 o                         
  13  -2   7          3.07         -0.90        17.88 o                         
 -14  -1   7         67.85         86.95        24.97 o                         
 -13  -1   7         13.23          9.39        16.67 o                         
 -12  -1   7          3.36          1.69        15.15 o                         
 -11  -1   7          5.37          5.71        14.60 o                         
 -10  -1   7         15.74         26.02        10.61 o                         
  -9  -1   7         63.92        102.85        13.60 o                         
  -8  -1   7        376.26        332.63        27.03 o                         
  -7  -1   7        342.00        341.65        17.20 o                         
  -6  -1   7       1203.93       1184.87        38.96 o                         
  -5  -1   7       1495.10       1411.55        44.71 o                         
  -4  -1   7       2512.17       2503.66        75.27 o                         
  -3  -1   7       1792.43       1621.38        49.50 o                         
  -2  -1   7        134.14        128.07         6.95 o                         
  -1  -1   7       6681.82       7389.12       250.29 o                         
   0  -1   7       5333.60       5530.57       206.76 o                         
   1  -1   7       6054.44       6224.31       179.70 o                         
   2  -1   7       7680.34       7561.42       218.02 o                         
   3  -1   7       3860.95       3745.46       110.28 o                         
   4  -1   7       5251.33       4878.32       210.69 o                         
   5  -1   7       1700.08       1666.89        52.23 o                         
   6  -1   7       2531.88       2389.17       104.54 o                         
   7  -1   7       1856.34       1733.16        79.96 o                         
   8  -1   7        803.58        741.71        35.30 o                         
   9  -1   7       1073.86        911.14       112.26 o                         
  10  -1   7        211.54        196.00        20.58 o                         
  11  -1   7         92.18         98.80        16.73 o                         
  12  -1   7        111.84        129.88        25.34 o                         
  13  -1   7         72.58         98.22        34.05 o                         
 -14   0   7         14.91         68.25        50.35 o                         
 -13   0   7          0.02         20.73        21.25 o                         
 -12   0   7         11.87          9.17        15.04 o                         
 -11   0   7         10.05         16.62        11.38 o                         
 -10   0   7          7.33         13.33         9.99 o                         
  -9   0   7         56.35         49.70        10.83 o                         
  -8   0   7        644.56        567.77        32.49 o                         
  -7   0   7         55.17         64.26         6.93 o                         
  -6   0   7        170.75        165.15         9.41 o                         
  -5   0   7         52.62         53.32         5.58 o                         
  -4   0   7          4.59          3.96         3.83 o                         
  -3   0   7          1.32          1.80         3.00 o                         
  -2   0   7        270.52        282.60        12.62 o                         
  -1   0   7        758.18        820.75        26.46 o
[truncated: 613,902 more chars]
