# Supplementary material for: Synthesis and crystal structures of tetra­meric [2-(4,4-dimethyl-2-oxazolin-2-yl)anilido]sodium and tris­[2-(4,4-dimethyl-2-oxazolin-2-yl)anilido]ytterbium(III)
Source: Acta Crystallogr E Crystallogr Commun. 2020 Apr 21;76(Pt 5):703–9. doi: 10.1107/S2056989020005034 (PMC7199245; doi:10.1107/S2056989020005034)
Supplement: Supplementary file 3 [file e-76-00703-Na4H-L142sup5.mol]

Na4(H-L1)4(2)
  --CCDC--032720    3D                              

116132  0  0  0  0  0  0  0  0999 V2000
    8.5709    0.8463    7.0801 Na     0
    9.0771    3.0858    4.5505 Na     0
   10.1197    1.9978    1.7015 Na     0
    9.6155   -0.0468    4.2623 Na     0
    7.3955    4.8202    8.2681 O      0
    9.2280    6.3513    1.9767 O      0
   10.6198   -2.1338    0.4014 O      0
    9.5181   -3.4338    7.1381 O      0
   10.3080    2.2658    6.3921 N      0
   11.0616    1.8361    6.2344 H      0
    7.6928    3.5826    6.3995 N      0
    7.9985    2.2595    2.6440 N      0
    7.4972    1.5501    2.7332 H      0
   10.0031    4.3512    2.6802 N      0
   11.5279    0.9542    3.2834 N      0
   11.9560    1.5324    3.7868 H      0
    9.6985   -0.9767    2.1170 N      0
    7.4791   -0.1155    5.2435 N      0
    6.8769    0.3650    4.8314 H      0
    9.8814   -1.3990    6.2314 N      0
   10.6247    3.2497    7.2619 C      0
   11.9678    3.4588    7.7115 C      0
   12.6450    2.8674    7.4037 H      0
   12.3252    4.4713    8.5645 C      0
   13.2356    4.5689    8.8192 H      0
   11.3741    5.3584    9.0632 C      0
   11.6263    6.0643    9.6471 H      0
   10.0644    5.1875    8.6906 C      0
    9.4117    5.7840    9.0371 H      0
    9.6466    4.1617    7.8128 C      0
    8.2446    4.1245    7.4299 C      0
    6.0526    4.6226    7.7388 C      0
    5.5647    5.4825    7.6848 H      0
    5.5374    3.9975    8.3084 H      0
    6.2734    4.0316    6.3412 C      0
    5.3460    2.8650    6.0427 C      0
    5.5438    2.5112    5.1505 H      0
    4.4156    3.1714    6.0738 H      0
    5.4811    2.1615    6.7109 H      0
    6.1537    5.0960    5.2541 C      0
    6.7475    5.8464    5.4650 H      0
    5.2279    5.4147    5.2093 H      0
    6.4085    4.7104    4.3900 H      0
    7.2322    3.2049    2.0697 C      0
    5.8685    2.9498    1.7077 C      0
    5.5174    2.0814    1.8660 H      0
    5.0513    3.8797    1.1516 C      0
    4.1515    3.6537    0.9459 H      0
    5.5237    5.1721    0.8781 C      0
    4.9569    5.8263    0.4864 H      0
    6.8257    5.4669    1.1912 C      0
    7.1527    6.3379    0.9995 H      0
    7.6965    4.5366    1.7832 C      0
    9.0231    5.0105    2.1587 C      0
   10.6180    6.5891    2.2818 C      0
   10.7238    7.4032    2.8351 H      0
   11.1486    6.6932    1.4525 H      0
   11.0541    5.3426    3.0558 C      0
   10.9776    5.5685    4.5629 C      0
   10.0735    5.8603    4.8039 H      0
   11.6238    6.2567    4.8237 H      0
   11.1852    4.7315    5.0293 H      0
   12.4327    4.8553    2.6559 C      0
   12.6334    4.0193    3.1272 H      0
   13.1007    5.5319    2.8933 H      0
   12.4564    4.6981    1.6888 H      0
   12.4634    0.2088    2.6685 C      0
   13.8625    0.4217    2.8724 C      0
   14.1332    1.1211    3.4557 H      0
   14.8284   -0.3318    2.2689 C      0
   15.7425   -0.1426    2.4438 H      0
   14.5006   -1.3760    1.3987 C      0
   15.1755   -1.9041    0.9895 H      0
   13.1701   -1.6132    1.1550 C      0
   12.9338   -2.3152    0.5601 H      0
   12.1422   -0.8586    1.7508 C      0
   10.7751   -1.2622    1.4769 C      0
    9.1917   -2.3454    0.2724 C      0
    8.9875   -3.3040    0.1325 H      0
    8.8242   -1.8247   -0.4851 H      0
    8.6170   -1.8524    1.6053 C      0
    8.4338   -2.9971    2.6046 C      0
    9.2675   -3.5064    2.6748 H      0
    7.7146   -3.5875    2.2964 H      0
    8.2001   -2.6294    3.4828 H      0
    7.3194   -1.0818    1.4310 C      0
    6.9961   -0.7841    2.3069 H      0
    6.6483   -1.6621    1.0149 H      0
    7.4770   -0.3019    0.8587 H      0
    6.8690   -1.2320    5.6913 C      0
    5.4660   -1.4587    5.5001 C      0
    4.9651   -0.8136    5.0150 H      0
    4.8180   -2.5556    5.9818 C      0
    3.8865   -2.6531    5.8241 H      0
    5.4983   -3.5394    6.7030 C      0
    5.0367   -4.2904    7.0575 H      0
    6.8431   -3.3929    6.8848 C      0
    7.3131   -4.0634    7.3666 H      0
    7.5656   -2.2846    6.3859 C      0
    9.0091   -2.2869    6.5634 C      0
   10.9167   -3.1598    7.3790 C      0
   11.4742   -3.9501    7.1679 H      0
   11.0697   -2.9002    8.3220 H      0
   11.2299   -2.0057    6.4389 C      0
   11.7389   -2.5204    5.0893 C      0
   11.0960   -3.1612    4.7203 H      0
   12.6052   -2.9617    5.2138 H      0
   11.8420   -1.7676    4.4704 H      0
   12.1971   -0.9997    7.0409 C      0
   12.4061   -0.3099    6.3769 H      0
   13.0216   -1.4579    7.3066 H      0
   11.7871   -0.5826    7.8272 H      0
    7.5983    4.6954   10.6565 Na     0
   11.7893   -1.9978   -1.7015 Na     0
    8.7737    0.7215    9.4685 O      0
   11.2892    2.1338   -0.4014 O      0
  1  9  1
  1 11  1
  1 18  1
  1 20  1
  1115  1
  2  9  1
  2 11  1
  2 12  1
  2 14  1
  3 12  1
  3 14  1
  3 15  1
  3 17  1
  3116  1
  4 15  1
  4 17  1
  4 18  1
  4 20  1
  5 31  1
  5 32  1
  5113  1
  6 54  1
  6 55  1
  7 77  1
  7 78  1
  7114  1
  8100  1
  8101  1
  9 10  1
  9 21  1
 11 31  2
 11 35  1
 12 13  1
 12 44  1
 14 54  2
 14 58  1
 15 16  1
 15 67  1
 17 77  2
 17 81  1
 18 19  1
 18 90  1
 20100  2
 20104  1
 21 22  4
 21 30  4
 22 23  1
 22 24  4
 24 25  1
 24 26  4
 26 27  1
 26 28  4
 28 29  1
 28 30  4
 30 31  1
 32 33  1
 32 34  1
 32 35  1
 35 36  1
 35 40  1
 36 37  1
 36 38  1
 36 39  1
 40 41  1
 40 42  1
 40 43  1
 44 45  4
 44 53  4
 45 46  1
 45 47  4
 47 48  1
 47 49  4
 49 50  1
 49 51  4
 51 52  1
 51 53  4
 53 54  1
 55 56  1
 55 57  1
 55 58  1
 58 59  1
 58 63  1
 59 60  1
 59 61  1
 59 62  1
 63 64  1
 63 65  1
 63 66  1
 67 68  4
 67 76  4
 68 69  1
 68 70  4
 70 71  1
 70 72  4
 72 73  1
 72 74  4
 74 75  1
 74 76  4
 76 77  1
 78 79  1
 78 80  1
 78 81  1
 81 82  1
 81 86  1
 82 83  1
 82 84  1
 82 85  1
 86 87  1
 86 88  1
 86 89  1
 90 91  4
 90 99  4
 91 92  1
 91 93  4
 93 94  1
 93 95  4
 95 96  1
 95 97  4
 97 98  1
 97 99  4
 99100  1
101102  1
101103  1
101104  1
104105  1
104109  1
105106  1
105107  1
105108  1
109110  1
109111  1
109112  1
M  END
$$$$
