# Supplementary material for: Synthesis and crystal structures of tetra­meric [2-(4,4-dimethyl-2-oxazolin-2-yl)anilido]sodium and tris­[2-(4,4-dimethyl-2-oxazolin-2-yl)anilido]ytterbium(III)
Source: Acta Crystallogr E Crystallogr Commun. 2020 Apr 21;76(Pt 5):703–9. doi: 10.1107/S2056989020005034 (PMC7199245; doi:10.1107/S2056989020005034)
Supplement: Supplementary file 4 [file e-76-00703-YbH-L133sup3.hkl]

data_YbH-L133                                                                   
_shelx_title ' bt711 in P2(1)/n'                                                
_shelx_refln_list_code          4                                               
_shelx_F_calc_maximum      387.93                                               
_exptl_crystal_F_000      1492.00                                               
_reflns_d_resolution_high  0.7682                                               
                                                                                
loop_                                                                           
 _space_group_symop_operation_xyz                                               
 'x, y, z'                                                                      
 '-x+1/2, y+1/2, -z+1/2'                                                        
 '-x, -y, -z'                                                                   
 'x-1/2, -y-1/2, z-1/2'                                                         
                                                                                
_cell_length_a    10.9428                                                       
_cell_length_b     9.8253                                                       
_cell_length_c    28.6089                                                       
_cell_angle_alpha  90.000                                                       
_cell_angle_beta   94.722                                                       
_cell_angle_gamma  90.000                                                       
                                                                                
_shelx_F_squared_multiplier     1.000                                           
                                                                                
loop_                                                                           
 _refln_index_h                                                                 
 _refln_index_k                                                                 
 _refln_index_l                                                                 
 _refln_F_squared_calc                                                          
 _refln_F_squared_meas                                                          
 _refln_F_squared_sigma                                                         
 _refln_observed_status                                                         
   2   0   0       8949.89       9288.27       272.93 o                         
   4   0   0      12352.58      11507.17       363.25 o                         
   6   0   0      36713.71      36599.52      1041.24 o                         
   8   0   0      10588.65      10188.47       491.90 o                         
  10   0   0         31.26        -24.47       102.19 o                         
  12   0   0       9463.27       9493.32       488.83 o                         
  14   0   0       6425.44       6734.60       460.66 o                         
   1   1   0       6667.69       6571.11       109.50 o                         
   2   1   0      13255.30      13497.49       231.98 o                         
   3   1   0      27079.18      27457.04       458.09 o                         
   4   1   0       9155.76       9210.18       177.43 o                         
   5   1   0      25411.37      25771.20       528.13 o                         
   6   1   0        197.65        182.23        56.46 o                         
   7   1   0       3541.59       3650.83       231.83 o                         
   8   1   0       3269.43       3666.69       177.89 o                         
   9   1   0      11703.65      12247.62       583.31 o                         
  10   1   0       1928.37       2079.68       154.62 o                         
  11   1   0       7838.80       8162.55       376.27 o                         
  12   1   0        165.42        121.82       117.53 o                         
  13   1   0        126.78        182.37        92.45 o                         
  14   1   0         39.93        175.69       100.92 o                         
   0   2   0      26679.37      29221.07       600.37 o                         
   1   2   0       8532.04       8885.69       175.49 o                         
   2   2   0       9674.20       9707.38       180.34 o                         
   3   2   0       2645.31       2927.71        87.71 o                         
   4   2   0       1693.65       1648.17        69.79 o                         
   5   2   0      16966.78      16427.53       302.54 o                         
   6   2   0      25550.47      25473.80       489.53 o                         
   7   2   0      13075.32      12436.13       328.31 o                         
   8   2   0       2625.50       2964.60       167.90 o                         
   9   2   0       1293.97       1518.28       128.26 o                         
  10   2   0       1971.53       1887.95       184.14 o                         
  11   2   0       5587.87       5975.53       273.10 o                         
  12   2   0       3560.27       3584.31       217.38 o                         
  13   2   0       4739.61       4736.39       257.31 o                         
  14   2   0       1254.22       1043.28       193.20 o                         
   1   3   0        490.48        426.07        42.60 o                         
   2   3   0      44570.20      45954.59       811.16 o                         
   3   3   0       3706.38       3699.91        96.71 o                         
   4   3   0      19061.24      18054.78       328.66 o                         
   5   3   0       4082.84       4365.95       126.98 o                         
   6   3   0        313.16        307.83        47.99 o                         
   7   3   0         62.69        111.20        57.14 o                         
   8   3   0       9252.05       9210.52       265.60 o                         
   9   3   0       4845.74       4845.90       236.43 o                         
  10   3   0      14866.26      14248.91       432.33 o                         
  11   3   0       1780.27       2035.23       159.75 o                         
  12   3   0       1127.39       1271.48       140.98 o                         
  13   3   0          1.54        -14.41        86.54 o                         
   0   4   0       2965.57       3629.17       169.52 o                         
   1   4   0      44093.19      45165.29       803.65 o                         
   2   4   0        359.80        541.55        57.96 o                         
   3   4   0        462.76        606.35        60.30 o                         
   4   4   0        887.06       1108.06        68.10 o                         
   5   4   0      24724.51      24364.98       470.46 o                         
   6   4   0       2214.72       2497.42       139.40 o                         
   7   4   0      21046.30      20516.52       541.50 o                         
   8   4   0         16.25         43.18        54.33 o                         
   9   4   0       4880.76       5036.77       229.24 o                         
  10   4   0         38.99        115.57        76.87 o                         
  11   4   0       5735.59       5953.36       292.21 o                         
  12   4   0         20.36         36.28        88.03 o                         
  13   4   0       9839.19      10541.18       435.89 o                         
   1   5   0       3869.38       3959.74       145.89 o                         
   2   5   0       9264.90       8204.33       196.41 o                         
   3   5   0      13456.60      13259.08       287.63 o                         
   4   5   0      26299.89      25587.56       460.58 o                         
   5   5   0       6399.81       6199.82       181.65 o                         
   6   5   0        155.17        221.76        53.67 o                         
   7   5   0        623.04        593.69        70.45 o                         
   8   5   0       9596.61       9349.79       247.20 o                         
   9   5   0       7223.82       7479.30       459.92 o                         
  10   5   0       9740.29       9556.54       430.95 o                         
  11   5   0       2358.72       2585.31       202.60 o                         
  12   5   0       2189.75       2281.57       204.31 o                         
  13   5   0         10.98        120.51       132.61 o                         
   0   6   0      10649.78      10004.97       382.10 o                         
   1   6   0       6796.37       6637.02       197.90 o                         
   2   6   0      16594.27      16223.36       357.90 o                         
   3   6   0        787.39        981.69        89.83 o                         
   4   6   0       3306.94       3589.85       151.78 o                         
   5   6   0      10304.57      10342.44       259.15 o                         
   6   6   0      12580.02      12502.72       354.36 o                         
   7   6   0       2034.72       2355.25       133.75 o                         
   8   6   0       4065.13       4335.99       205.55 o                         
   9   6   0        283.86        252.31        95.70 o                         
  10   6   0        166.04        279.66       103.59 o                         
  11   6   0       1616.11       1502.19       158.44 o                         
  12   6   0       4674.78       4448.59       307.36 o                         
   1   7   0      10036.63       9510.41       234.13 o                         
   2   7   0        575.15        644.06        87.84 o                         
   3   7   0      22327.17      21952.26       456.07 o                         
   4   7   0        681.62        661.85        82.97 o                         
   5   7   0       3529.64       3841.90       185.47 o                         
   6   7   0        245.12        221.75        95.20 o                         
   7   7   0       1132.20       1257.00       111.07 o                         
   8   7   0        465.14        457.17        95.18 o                         
   9   7   0      10462.31      10658.87       360.53 o                         
  10   7   0        663.18        669.22       129.54 o                         
  11   7   0       4645.50       4517.75       313.25 o                         
   0   8   0      21090.64      21337.18       701.02 o                         
   1   8   0       1454.06       1476.20       130.61 o                         
   2   8   0       6967.17       6525.26       227.71 o                         
   3   8   0          0.58        -54.02        54.02 o                         
   4   8   0       3965.89       4124.71       183.55 o                         
   5   8   0        845.53        899.81        97.95 o                         
   6   8   0      12646.94      13034.05       327.70 o                         
   7   8   0        572.94        612.27        93.86 o                         
   8   8   0       4844.71       5293.19       278.27 o                         
   9   8   0         24.77         38.02       110.30 o                         
  10   8   0        443.39        360.49       214.34 o                         
  11   8   0        324.78        238.11       189.27 o                         
   1   9   0       1378.91       1358.84       125.88 o                         
   2   9   0       6289.44       5984.06       255.08 o                         
   3   9   0      10723.82      10982.10       322.80 o                         
   4   9   0       2559.80       2838.02       181.22 o                         
   5   9   0       3709.75       3854.43       281.62 o                         
   6   9   0        718.30        777.77       122.59 o                         
   7   9   0       1581.44       1765.09       152.19 o                         
   8   9   0        419.37        604.81       148.99 o                         
   9   9   0       4921.72       4661.13       358.81 o                         
  10   9   0       3030.77       3101.73       419.76 o                         
   0  10   0       3351.34       2982.94       273.93 o                         
   1  10   0      10884.41      10643.92       348.36 o                         
   2  10   0       1692.70       2048.10       158.69 o                         
   3  10   0          7.07        -76.85        76.85 o                         
   4  10   0        268.99        267.69       109.88 o                         
   5  10   0       7375.18       7585.81       316.13 o                         
   6  10   0        844.97       1121.26       180.10 o                         
   7  10   0       6405.26       6200.30       358.40 o                         
   8  10   0        515.68        246.87       121.59 o                         
   1  11   0        225.77        226.97        92.52 o                         
   2  11   0       3594.02       3805.34       326.10 o                         
   3  11   0         13.47        -33.00        85.91 o                         
   4  11   0       5150.39       5144.79       264.21 o                         
   5  11   0          1.14        -50.72       104.58 o                         
   6  11   0        331.64        408.89       139.81 o                         
   7  11   0         40.41         23.36       116.42 o                         
   0  12   0        965.73        970.61       277.99 o                         
   1  12   0       3684.07       3551.18       224.76 o                         
   2  12   0         55.93         62.43       124.29 o                         
   3  12   0         71.18        150.38       123.68 o                         
   4  12   0        137.99         -7.48       103.82 o                         
 -13   0   1       6406.96       5842.90       403.02 o                         
 -11   0   1      10819.18      10011.01       443.66 o                         
  -9   0   1       2806.86       3160.43       250.18 o                         
  -7   0   1        524.89        626.16       112.41 o                         
  -5   0   1      48058.15      50978.46      1392.60 o                         
  -3   0   1      27912.99      29173.84       798.84 o                         
  -1   0   1      12272.61      13577.79       318.82 o                         
   1   0   1      89989.01     100530.34      1830.10 o                         
   3   0   1      13608.90      15056.21       438.16 o                         
   5   0   1       2296.49       2739.31       191.31 o                         
   7   0   1      19569.71      20083.43       635.54 o                         
   9   0   1      10539.32      10139.18       413.30 o                         
  11   0   1        138.83        220.36       123.27 o                         
  13   0   1       5958.87       6573.84       432.95 o                         
 -14   1   1       7725.53       7195.14       332.29 o                         
 -13   1   1        848.13        947.81       134.14 o                         
 -12   1   1       1240.85       1536.25       185.89 o                         
 -11   1   1         27.07        -11.41        70.91 o                         
 -10   1   1      11531.60      11082.14       320.49 o                         
  -9   1   1       3953.00       4482.28       330.65 o                         
  -8   1   1      15803.45      15189.78       372.37 o                         
  -7   1   1       2467.06       2458.01       158.74 o                         
  -6   1   1       8862.48       8360.76       222.56 o                         
  -5   1   1       1141.08       1506.99        90.93 o                         
  -4   1   1       9607.33       9797.24       203.80 o                         
  -3   1   1       3222.66       3380.91        90.14 o                         
  -2   1   1      59885.50      65974.72      1054.66 o                         
  -1   1   1      17344.82      18156.40       281.37 o                         
   0   1   1      48522.84      53457.27       722.49 o                         
   1   1   1        512.50        607.29        25.25 o                         
   2   1   1      22234.70      23859.10       394.26 o                         
   3   1   1        586.98        759.32        41.42 o                         
   4   1   1      46515.89      47952.09       787.19 o                         
   5   1   1      14283.21      14925.51       299.59 o                         
   6   1   1      16425.69      16306.01       367.87 o                         
   7   1   1       6185.96       6598.18       202.16 o                         
   8   1   1        260.50        260.89        72.48 o                         
   9   1   1        237.85        257.59        80.44 o                         
  10   1   1      16859.74      15620.51       405.83 o                         
  11   1   1       6148.82       6380.37       279.89 o                         
  12   1   1       8752.77       8310.13       381.14 o                         
  13   1   1        418.75        449.21       109.15 o                         
  14   1   1        108.16        110.26        98.00 o                         
 -14   2   1         25.29        -60.07       102.55 o                         
 -13   2   1        548.35        551.02       112.45 o                         
 -12   2   1       6207.87       6612.34       299.87 o                         
 -11   2   1       7683.97       7831.75       314.49 o                         
 -10   2   1       8381.05       8590.99       301.05 o                         
  -9   2   1       4366.38       4554.62       355.96 o                         
  -8   2   1         34.84        -12.15        62.72 o                         
  -7   2   1       4692.93       4592.11       210.99 o                         
  -6   2   1      18632.84      18266.25       336.41 o                         
  -5   2   1      17527.72      17424.12       344.54 o                         
  -4   2   1      24163.29      24123.61       417.56 o                         
  -3   2   1      11587.43      11513.73       227.39 o                         
  -2   2   1       1174.64       1313.13        71.58 o                         
  -1   2   1       7674.71       9014.95       178.50 o                         
   0   2   1       3742.02       3399.85        63.71 o                         
   1   2   1      28034.22      28891.54       510.00 o                         
   2   2   1      21705.59      22520.07       380.48 o                         
   3   2   1      18215.47      17990.26       315.61 o                         
   4   2   1       3838.77       3623.95        96.76 o                         
   5   2   1       6854.64       7221.85       157.53 o                         
   6   2   1       5972.98       5336.92       132.74 o                         
   7   2   1      14455.56      13628.84       341.56 o                         
   8   2   1      14673.40      14166.86       355.74 o                         
   9   2   1       6676.33       6902.85       257.63 o                         
  10   2   1       2585.79       2886.42       177.40 o                         
  11   2   1        370.59        683.32       109.17 o                         
  12   2   1       1179.72       1378.64       145.90 o                         
  13   2   1       2952.12       3078.39       212.83 o                         
 -13   3   1       3671.59       3319.92       241.50 o                         
 -12   3   1        123.65         77.36        85.70 o                         
 -11   3   1        305.81        320.19        95.80 o                         
 -10   3   1         37.30         71.75        76.37 o                         
  -9   3   1      14365.65      13422.62       355.26 o                         
  -8   3   1       1156.42       1199.08       108.78 o                         
  -7   3   1      20672.11      20528.79       394.07 o                         
  -6   3   1       1562.41       1665.15        94.29 o                         
  -5   3   1       1545.34       1659.08        81.29 o                         
  -4   3   1       3458.44       3872.93       142.29 o                         
  -3   3   1      13193.54      12197.38       230.12 o                         
  -2   3   1       1441.62       1602.69        84.80 o                         
  -1   3   1      62850.07      65040.27      1125.66 o                         
   0   3   1        230.76        427.01        33.89 o                         
   1   3   1        816.17        933.17        55.44 o                         
   2   3   1        200.61        344.80        36.92 o                         
   3   3   1      11724.86      11389.20       218.21 o                         
   4   3   1        210.41        135.47        37.46 o                         
   5   3   1      57759.73      59902.61       992.34 o                         
   6   3   1       3133.67       3331.08       115.30 o                         
   7   3   1       3709.38       3883.95       187.54 o                         
   8   3   1        236.57        197.15        72.14 o                         
   9   3   1       5262.67       5201.02       227.90 o                         
  10   3   1       1695.20       1898.67       150.29 o                         
  11   3   1      18949.66      17854.35       464.53 o                         
  12   3   1         13.94         95.45        87.75 o                         
  13   3   1       2296.65       2190.61       183.25 o                         
 -13   4   1         27.65         99.86       104.57 o                         
 -12   4   1       8945.23       8974.56       396.37 o                         
 -11   4   1        101.53        130.06        88.72 o                         
 -10   4   1       5100.92       5327.87       245.14 o                         
  -9   4   1       1868.88       1797.33       138.79 o                         
  -8   4   1         11.27         12.36        56.68 o                         
  -7   4   1        106.11         80.26        46.13 o                         
  -6   4   1      26384.92      26554.47       481.76 o                         
  -5   4   1        157.16        308.97        66.92 o                         
  -4   4   1      37032.66      35940.04       663.96 o                         
  -3   4   1        432.02        801.81        52.32 o                         
  -2   4   1      13562.30      13847.09       283.06 o                         
  -1   4   1          1.19        -32.08        32.08 o                         
   0   4   1      36922.34      36483.96       608.74 o                         
   1   4   1        331.67        502.68        50.48 o                         
   2   4   1      46986.64      48012.39       855.72 o                         
   3   4   1       5969.86       6657.33       149.49 o                         
   4   4   1       2631.53       2480.02        95.20 o                         
   5   4   1        331.23        489.55        59.97 o                         
   6   4   1       8344.75       7753.56       183.70 o                         
   7   4   1          5.31         68.76        70.24 o                         
   8   4   1      15076.38      14575.51       360.68 o                         
   9   4   1       1454.59       1625.70       132.29 o                         
  10   4   1       3120.34       3055.05       182.14 o                         
  11   4   1         83.03         -4.27        79.58 o                         
  12   4   1       1450.13       1516.24       152.32 o                         
  13   4   1          2.66         -4.91       109.10 o                         
 -13   5   1       3352.95       3734.69       287.04 o                         
 -12   5   1        278.32        306.96       109.40 o                         
 -11   5   1          2.43        -94.35        94.35 o                         
 -10   5   1       2628.54       2826.16       202.78 o                         
  -9   5   1       4146.63       4763.36       255.20 o                         
  -8   5   1       4635.25       5035.90       206.94 o                         
  -7   5   1      11166.54      10707.90       326.39 o                         
  -6   5   1       6522.67       6366.42       190.47 o                         
  -5   5   1        258.02        317.95        52.80 o                         
  -4   5   1       6805.23       6795.17       161.52 o                         
  -3   5   1      12665.67      12099.73       268.07 o                         
  -2   5   1      12516.61      12080.53       261.02 o                         
  -1   5   1      42453.92      42269.52       765.78 o                         
   0   5   1      10243.42      10149.09       202.19 o                         
   1   5   1        439.28        295.93        47.43 o                         
   2   5   1         13.36         46.86        39.05 o                         
   3   5   1      21473.28      20445.15       442.07 o                         
   4   5   1      11389.00      11487.74       238.44 o                         
   5   5   1      27643.71      26530.01       482.26 o                         
   6   5   1       3963.59       4182.24       147.83 o                         
   7   5   1       4777.25       4771.92       158.45 o                         
   8   5   1         11.72         15.93        58.59 o                         
   9   5   1       3448.52       3617.82       194.53 o                         
  10   5   1       3431.52       3593.00       264.25 o                         
  11   5   1       7866.96       8078.26       608.05 o                         
  12   5   1        653.13        951.83       184.20 o                         
  13   5   1       2246.31       2182.95       253.60 o                         
 -12   6   1        858.74       1021.12       157.24 o                         
 -11   6   1       9056.48       9372.00       377.28 o                         
 -10   6   1       1118.52       1069.68       134.86 o                         
  -9   6   1       1609.53       1983.33       174.26 o                         
  -8   6   1        610.23        461.73        89.87 o                         
  -7   6   1       6397.83       6375.32       217.46 o                         
  -6   6   1       4568.41       4731.91       215.08 o                         
  -5   6   1      22834.01      22919.96       471.60 o                         
  -4   6   1       6190.37       5758.75       181.77 o                         
  -3   6   1       8018.19       7776.67       203.74 o                         
  -2   6   1        917.52        969.71        87.32 o                         
  -1   6   1       6377.92       6311.55       230.34 o                         
   0   6   1       8152.02       7914.03       192.55 o                         
   1   6   1      24208.05      23975.59       468.26 o                         
   2   6   1       5497.71       5305.59       174.56 o                         
   3   6   1      11375.49      10276.01       246.51 o                         
   4   6   1        451.87        512.99        76.94 o                         
   5   6   1        384.47        578.56        76.53 o                         
   6   6   1       2132.14       2416.36       133.79 o                         
   7   6   1       2446.59       2901.81       194.18 o                         
   8   6   1       2433.94       2895.92       169.51 o                         
   9   6   1       8136.11       7990.32       331.79 o                         
  10   6   1        210.86        134.29       102.17 o                         
  11   6   1         72.08        211.88       117.03 o                         
  12   6   1        643.55        815.64       165.71 o                         
 -11   7   1        109.05        104.67       133.33 o                         
 -10   7   1       3626.82       4074.16       255.19 o                         
  -9   7   1        144.63         29.49        90.21 o                         
  -8   7   1       9793.72       9680.35       309.35 o                         
  -7   7   1        770.21        747.81        93.83 o                         
  -6   7   1       4660.23       4861.91       199.65 o                         
  -5   7   1        175.01        181.68        68.12 o                         
  -4   7   1       3586.05       3898.68       168.02 o                         
  -3   7   1          9.78        -10.48        61.48 o                         
  -2   7   1      28956.24      27687.18       545.70 o                         
  -1   7   1       1624.37       1892.51       151.97 o                         
   0   7   1      16296.67      15928.84       382.14 o                         
   1   7   1         38.14        114.37        52.98 o                         
   2   7   1        876.11        989.08        86.77 o                         
   3   7   1          3.93         36.07        59.78 o                         
   4   7   1      19145.56      19172.70       413.07 o                         
   5   7   1        976.19       1162.31       100.01 o                         
   6   7   1      11624.21      11891.82       326.25 o                         
   7   7   1       1048.40       1055.07       111.04 o                         
   8   7   1        318.06        205.98        84.66 o                         
   9   7   1        767.99        715.29       123.92 o                         
  10   7   1       6843.71       6836.92       374.86 o                         
  11   7   1        179.74        172.69       165.64 o                         
 -11   8   1       5716.64       5380.46       426.32 o                         
 -10   8   1         25.31        113.26       112.64 o                         
  -9   8   1       2637.20       2400.37       324.56 o                         
  -8   8   1          0.84         26.57        79.23 o                         
  -7   8   1       3159.01       3550.82       300.17 o                         
  -6   8   1        454.86        377.64        82.80 o                         
  -5   8   1      14865.78      14326.45       376.64 o                         
  -4   8   1        848.41        900.83        98.37 o                         
  -3   8   1       7030.84       6690.77       216.51 o                         
  -2   8   1          3.27        -51.59        51.59 o                         
  -1   8   1       3896.09       3955.94       193.01 o                         
   0   8   1       2807.74       2846.93       162.82 o                         
   1   8   1      16182.45      15546.34       456.69 o                         
   2   8   1       1871.73       2104.72       128.84 o                         
   3   8   1       7684.48       7828.53       235.04 o                         
   4   8   1        475.85        570.03        83.89 o                         
   5   8   1        102.00        137.15        68.09 o                         
   6   8   1        444.90        473.23        84.79 o                         
   7   8   1       8165.43       8558.73       291.99 o                         
   8   8   1       1314.89       1478.73       137.66 o                         
   9   8   1       6509.61       6222.27       350.08 o                         
  10   8   1        568.02        749.66       156.58 o                         
  11   8   1          0.04         64.47       173.08 o                         
 -10   9   1       1721.19       1796.18       240.86 o                         
  -9   9   1       3796.67       4046.01       304.43 o                         
  -8   9   1       7331.79       7606.77       310.18 o                         
  -7   9   1       3126.00       3679.60       233.09 o                         
  -6   9   1        672.26        676.20       105.10 o                         
  -5   9   1          1.71          3.93        75.82 o                         
  -4   9   1        440.06        582.06        98.26 o                         
  -3   9   1       6823.99       6557.92       274.43 o                         
  -2   9   1      12111.73      11688.07       331.48 o                         
  -1   9   1       5406.26       5605.00       245.98 o                         
   0   9   1       4540.79       4451.63       217.73 o                         
   1   9   1        870.21        751.36       101.98 o                         
   2   9   1         17.89        -45.87        66.26 o                         
   3   9   1       3885.84       3667.82       229.84 o                         
   4   9   1       9656.34       9767.06       363.55 o                         
   5   9   1       2067.04       2588.51       193.47 o                         
   6   9   1       4688.05       5045.77       229.56 o                         
   7   9   1       1609.64       1490.67       129.73 o                         
   8   9   1         66.39        -54.21        89.67 o                         
   9   9   1        578.93        424.04       150.76 o                         
  10   9   1       2413.05       2651.76       401.40 o                         
  -8  10   1         61.87       -117.21       117.21 o                         
  -7  10   1         40.74        -58.64        89.42 o                         
  -6  10   1       2640.09       2770.47       237.26 o                         
  -5  10   1       1640.85       1718.60       149.56 o                         
  -4  10   1       5447.29       6041.58       277.67 o                         
  -3  10   1        138.87        202.63       124.51 o                         
  -2  10   1         93.97        -20.26        81.71 o                         
  -1  10   1         44.17         -6.56        83.97 o                         
   0  10   1       6766.93       6568.09       280.14 o                         
   1  10   1       3199.01       3567.20       207.96 o                         
   2  10   1       7634.86       8119.64       360.98 o                         
   3  10   1        652.16        776.76       115.26 o                         
   4  10   1        954.29        824.60       116.41 o                         
   5  10   1       1141.95       1073.15       124.83 o                         
   6  10   1       3065.17       3010.40       198.49 o                         
   7  10   1       1451.42       1589.72       173.23 o                         
   8  10   1       7103.08       6477.67       367.80 o                         
  -7  11   1       3965.67       3527.96       281.24 o                         
  -6  11   1        549.92        703.46       164.85 o                         
  -5  11   1          0.90         15.18       101.55 o                         
  -4  11   1         38.70        -14.90       105.23 o                         
  -3  11   1       4064.75       4187.26       267.94 o                         
  -2  11   1         16.56        -45.80        83.65 o                         
  -1  11   1       7280.08       7650.06       336.72 o                         
   0  11   1        766.74        678.67       117.09 o                         
   1  11   1        294.28        225.01        95.52 o                         
   2  11   1         42.00        -35.29        80.48 o                         
   3  11   1       3891.57       4282.46       238.11 o                         
   4  11   1          6.73         90.66       123.06 o                         
   5  11   1       8693.47       9028.92       401.43 o                         
   6  11   1        123.95         35.08       109.87 o                         
   7  11   1       1120.66       1212.88       185.80 o                         
  -4  12   1       4732.10       4966.72       346.39 o                         
  -3  12   1        778.12        514.92       128.19 o                         
  -2  12   1        294.68        387.99       101.12 o                         
  -1  12   1        527.51        395.04       110.15 o                         
   0  12   1       4108.03       3899.00       234.17 o                         
   1  12   1        311.77        260.15       112.63 o                         
   2  12   1       4859.88       5272.43       306.96 o                         
   3  12   1        319.55        283.80       106.43 o                         
   4  12   1        522.00        559.60       203.96 o                         
 -14   0   2        386.31        239.74       154.74 o                         
 -12   0   2       2470.03       2732.14       266.96 o                         
 -10   0   2      35654.54      35609.55      1094.28 o                         
  -8   0   2      11473.84      11442.27       429.27 o                         
  -6   0   2       2390.06       2618.32       185.41 o                         
  -4   0   2      42690.92      45579.09      1235.70 o                         
  -2   0   2      99393.80     108229.12      2419.73 o                         
   2   0   2       3345.82       3044.99        86.68 o                         
   4   0   2      82820.07      85825.46      1952.00 o                         
   6   0   2       1988.45       2593.54       182.95 o                         
   8   0   2       7722.10       6753.37       309.56 o                         
  10   0   2      20401.65      20357.85       698.48 o                         
  12   0   2       1710.73       1971.63       242.29 o                         
  14   0   2       3801.10       3652.14       342.86 o                         
 -14   1   2        266.02        385.20       124.91 o                         
 -13   1   2       6624.25       6610.92       305.42 o                         
 -12   1   2       1253.77       1115.04       128.00 o                         
 -11   1   2        638.85        775.87       112.30 o                         
 -10   1   2         15.01        -66.93        66.93 o                         
  -9   1   2        138.41        268.95        80.36 o                         
  -8   1   2       3452.91       4022.66       188.30 o                         
  -7   1   2      23727.42      23531.56       511.34 o                         
  -6   1   2       4360.81       4729.96       179.03 o                         
  -5   1   2      12638.15      12042.18       249.60 o                         
  -4   1   2       2913.09       3327.73       100.61 o                         
  -3   1   2        458.01        740.07        40.47 o                         
  -2   1   2      42464.03      48591.55       836.93 o                         
  -1   1   2     109294.63     123625.85      1841.16 o                         
   0   1   2      19989.08      21528.81       297.76 o                         
   1   1   2      13975.07      14065.99       221.70 o                         
   2   1   2        319.39        265.47        28.53 o                         
   3   1   2        927.19       1157.32        51.36 o                         
   4   1   2         20.00         20.35        25.61 o                         
   5   1   2      12294.05      11719.99       225.04 o                         
   6   1   2       6609.16       6644.00       192.67 o                         
   7   1   2      10864.00      10245.23       269.69 o                         
   8   1   2       2629.38       2601.94       151.40 o                         
   9   1   2        349.41        276.83        78.87 o                         
  10   1   2         17.81        -63.68        63.68 o                         
  11   1   2       3632.17       4095.07       219.28 o                         
  12   1   2       1413.82       1432.87       145.75 o                         
  13   1   2       7218.70       7082.90       323.49 o                         
  14   1   2        413.46        348.38       142.68 o                         
 -14   2   2        812.52        870.38       137.12 o                         
 -13   2   2         19.04        -11.62        97.06 o                         
 -12   2   2       1184.69        985.57       125.79 o                         
 -11   2   2       4453.18       4657.89       235.36 o                         
 -10   2   2       8526.35       8152.84       282.64 o                         
  -9   2   2      10848.15      10842.27       307.06 o                         
  -8   2   2       2921.23       3504.57       174.33 o                         
  -7   2   2       1272.95       1483.14        86.22 o                         
  -6   2   2        873.56       1019.26        60.06 o                         
  -5   2   2      24843.53      24381.54       428.25 o                         
  -4   2   2      13166.81      12551.34       234.45 o                         
  -3   2   2      54373.32      58214.50       945.94 o                         
  -2   2   2      37901.66      39625.99       648.51 o                         
  -1   2   2        370.27        583.64        31.29 o                         
   0   2   2       1931.56       2350.97        59.96 o                         
   1   2   2      50029.30      54320.86       873.38 o                         
   2   2   2        507.51        413.02        40.01 o                         
   3   2   2      30195.05      31047.43       520.95 o                         
   4   2   2       6064.52       5158.30       119.63 o                         
   5   2   2      11564.15      11294.83       222.84 o                         
   6   2   2        141.69        147.84        37.63 o                         
   7   2   2        590.55        620.23        65.61 o                         
   8   2   2       9556.04       9718.69       273.61 o                         
   9   2   2      16473.17      15608.15       395.20 o                         
  10   2   2      13288.57      12772.04       352.59 o                         
  11   2   2       6094.34       6517.00       285.23 o                         
  12   2   2          9.94         89.27        85.96 o                         
  13   2   2        598.81        638.17       115.96 o                         
 -13   3   2       1245.56       1317.27       147.24 o                         
 -12   3   2       7764.64       7670.28       358.50 o                         
 -11   3   2        431.78        547.34        99.61 o                         
 -10   3   2        527.17        554.16        95.93 o                         
  -9   3   2       1045.90        953.18       108.34 o                         
  -8   3   2       6866.86       6968.76       234.15 o                         
  -7   3   2       5286.86       5490.28       216.64 o                         
  -6   3   2      23871.46      23434.60       425.49 o                         
  -5   3   2         16.69         16.28        37.69 o                         
  -4   3   2       6105.53       6097.06       151.82 o                         
  -3   3   2        557.16        835.98        53.26 o                         
  -2   3   2       6667.09       6440.94       135.63 o                         
  -1   3   2       4028.55       3964.97       104.73 o                         
   0   3   2      46373.02      47485.72       774.29 o                         
   1   3   2       9906.23      10478.97       181.21 o                         
   2   3   2      20566.94      20722.66       360.40 o                         
   3   3   2        950.89       1133.94        59.70 o                         
   4   3   2      14430.67      14743.42       277.14 o                         
   5   3   2       3869.20       4121.31       121.13 o                         
   6   3   2      41635.91      41424.82       711.32 o                         
   7   3   2       2803.62       2839.65       122.01 o                         
   8   3   2       6353.91       6036.77       231.97 o                         
   9   3   2        159.71        152.27        69.66 o                         
  10   3   2       2036.16       2249.17       160.02 o                         
  11   3   2         88.58         38.63        78.77 o                         
  12   3   2       9351.76       9403.02       345.27 o                         
  13   3   2       1059.47       1174.43       140.77 o                         
 -13   4   2          0.86        128.95       125.42 o                         
 -12   4   2          5.26        -83.59        83.59 o                         
 -11   4   2       8480.25       8394.81       318.74 o                         
 -10   4   2        986.52       1202.59       138.89 o                         
  -9   4   2      13361.55      12864.50       386.21 o                         
  -8   4   2       1866.71       2081.75       119.75 o                         
  -7   4   2        782.87       1022.16        82.98 o                         
  -6   4   2         20.56         21.36        49.75 o                         
  -5   4   2      18789.27      18508.53       348.31 o                         
  -4   4   2       4115.60       4344.16       122.48 o                         
  -3   4   2      22763.55      21317.33       380.78 o                         
  -2   4   2       1190.60       1381.07        76.58 o                         
  -1   4   2       6815.08       6491.95       154.80 o                         
   0   4   2         94.40         95.87        28.19 o                         
   1   4   2      22421.15      22618.42       425.37 o                         
   2   4   2       3430.00       3705.11       118.46 o                         
   3   4   2      51539.24      50578.66       842.05 o                         
   4   4   2          7.41        -11.27        38.89 o                         
   5   4   2      16228.23      16503.67       317.53 o                         
   6   4   2        123.41        147.40        53.78 o                         
   7   4   2       6707.76       6709.59       179.92 o                         
   8   4   2        956.50       1112.73       100.97 o                         
   9   4   2      13884.08      14007.55       369.96 o                         
  10   4   2        189.54        188.20        82.22 o                         
  11   4   2       4777.04       5277.02       308.15 o                         
  12   4   2          8.95         79.42        94.36 o                         
  13   4   2        109.59         23.25       121.24 o                         
 -13   5   2        958.08        901.15       169.47 o                         
 -12   5   2       5082.46       5137.93       290.90 o                         
 -11   5   2        939.15       1217.11       146.34 o                         
 -10   5   2         20.21        118.95        88.60 o                         
  -9   5   2       3373.39       3806.62       225.58 o                         
  -8   5   2       2448.19       2802.67       166.67 o                         
  -7   5   2       3056.24       3358.18       136.90 o                         
  -6   5   2      13349.86      13430.47       281.18 o                         
  -5   5   2       6772.93       6635.98       167.54 o                         
  -4   5   2       9815.01       9559.33       207.05 o                         
  -3   5   2         11.46         -8.59        42.83 o                         
  -2   5   2       9876.88       9428.63       238.51 o                         
  -1   5   2      14310.73      14084.30       292.30 o                         
   0   5   2      44973.15      43560.27       728.50 o                         
   1   5   2      14698.32      13994.04       290.78 o                         
   2   5   2       8137.89       8159.36       196.49 o                         
   3   5   2          4.48         -9.45        45.76 o                         
   4   5   2      16121.09      16343.37       315.51 o                         
   5   5   2       4378.03       4551.45       148.09 o                         
   6   5   2      11483.86      11404.08       263.90 o                         
   7   5   2       4441.28       4696.99       182.15 o                         
   8   5   2      13963.81      13968.79       327.43 o                         
   9   5   2        268.78        258.58        84.60 o                         
  10   5   2       1550.50       1605.25       158.04 o                         
  11   5   2       2181.42       2258.18       201.01 o                         
  12   5   2       6229.65       6093.68       364.85 o                         
 -12   6   2       2887.31       3031.64       230.27 o                         
 -11   6   2       1889.47       1730.05       172.78 o                         
 -10   6   2       7103.35       6707.43       464.14 o                         
  -9   6   2       4759.82       5062.59       293.20 o                         
  -8   6   2       6378.34       6467.44       370.79 o                         
  -7   6   2       1236.39       1300.23       104.58 o                         
  -6   6   2       2313.09       2554.20       149.13 o                         
  -5   6   2       1444.68       1723.46       110.36 o                         
  -4   6   2      24965.40      24874.01       497.51 o                         
  -3   6   2       5745.54       5591.96       210.08 o                         
  -2   6   2       3545.44       3416.68       135.84 o                         
  -1   6   2        152.08        156.01        47.89 o                         
   0   6   2         84.16        134.09        35.20 o                         
   1   6   2       3216.90       3432.50       147.39 o                         
   2   6   2      13498.11      13112.10       290.01 o                         
   3   6   2       7096.95       6806.84       193.19 o                         
   4   6   2      10093.97       9560.49       260.57 o                         
   5   6   2        106.26        167.54        65.94 o                         
   6   6   2       1350.87       1367.97       106.20 o                         
   7   6   2        374.44        407.44        91.88 o                         
   8   6   2       8890.35       8760.01       268.87 o                         
   9   6   2       4406.44       4635.19       257.66 o                         
  10   6   2       8081.44       8064.10       494.08 o                         
  11   6   2       1051.25        948.30       162.86 o                         
  12   6   2        206.14        261.83       135.14 o                         
 -11   7   2       2253.26       2522.03       380.86 o                         
 -10   7   2        432.39        408.79       116.29 o                         
  -9   7   2       1001.00        954.29       142.53 o                         
  -8   7   2         19.74         51.12        86.41 o                         
  -7   7   2      13185.82      13487.57       328.55 o                         
  -6   7   2        977.24       1055.04       101.82 o                         
  -5   7   2      11651.86      11442.44       287.45 o                         
  -4   7   2        649.67        711.58        90.38 o                         
  -3   7   2        438.58        406.00        75.90 o                         
  -2   7   2       1173.57       1426.55        99.03 o                         
  -1   7   2      18577.52      17801.08       375.66 o                         
   0   7   2          7.02        -58.69        58.69 o                         
   1   7   2      17532.91      16654.71       357.18 o                         
   2   7   2        662.81        742.43        79.75 o                         
   3   7   2         42.47        -16.80        51.22 o                         
   4   7   2        533.06        477.32        75.98 o                         
   5   7   2      11568.59      11683.32       325.58 o                         
   6   7   2        882.82        974.92        98.21 o                         
   7   7   2      11682.82      11993.98       328.48 o                         
   8   7   2          9.30        -52.72        67.11 o                         
   9   7   2        365.88        382.33       120.12 o                         
  10   7   2        206.02        288.13       119.40 o                         
  11   7   2       3339.09       4003.04       296.96 o                         
 -11   8   2        238.89         10.34       132.33 o                         
 -10   8   2       7014.07       6934.55       775.39 o                         
  -9   8   2        229.84        400.48       119.86 o                         
  -8   8   2       4260.32       4238.87       241.08 o                         
  -7   8   2        403.61        370.66        95.55 o                         
  -6   8   2       4433.89       4538.22       238.04 o                         
  -5   8   2         13.43          3.52        75.61 o                         
  -4   8   2      15485.46      14987.50       358.18 o                         
  -3   8   2       2353.83       2734.18       150.82 o                         
  -2   8   2      13320.03      13082.23       313.67 o                         
  -1   8   2        666.59        713.31       114.67 o                         
   0   8   2        610.35        704.09       103.71 o                         
   1   8   2       3005.49       2775.68       161.65 o                         
   2   8   2      12820.68      11917.92       323.10 o                         
   3   8   2        304.88        305.49        72.20 o                         
   4   8   2      10714.94      10787.58       279.21 o                         
   5   8   2         37.01         27.34        60.64 o                         
   6   8   2        285.77        288.38        78.96 o                         
   7   8   2        317.01        248.20        87.68 o                         
   8   8   2       8203.79       8170.49       458.01 o                         
   9   8   2        451.21        654.64       145.76 o                         
  10   8   2       6653.25       6558.92       379.65 o                         
 -10   9   2         17.65        102.36       149.11 o                         
  -9   9   2        766.40        560.51       213.22 o                         
  -8   9   2       1841.09       1801.28       175.20 o                         
  -7   9   2       3698.26       4160.65       204.44 o                         
  -6   9   2       4505.79       4548.82       275.78 o                         
  -5   9   2       3623.19       4042.92       214.53 o                         
  -4   9   2        734.74        506.54        97.05 o                         
  -3   9   2        113.47        289.93        85.19 o                         
  -2   9   2       4904.09       4822.70       227.61 o                         
  -1   9   2       9664.19       9607.14       290.98 o                         
   0   9   2       1944.49       1876.03       143.69 o                         
   1   9   2       8093.96       7953.31       269.09 o                         
   2   9   2        399.76        232.58       100.23 o                         
   3   9   2          0.48         58.94        73.70 o                         
   4   9   2       2306.74       2605.04       188.51 o                         
   5   9   2       3540.41       3603.34       200.35 o                         
   6   9   2       2747.38       3181.75       184.41 o                         
   7   9   2       5263.14       5223.14       348.37 o                         
   8   9   2       1902.30       1586.44       160.06 o                         
   9   9   2        127.08        323.12       132.35 o                         
  -8  10   2       1185.24       1318.19       321.87 o                         
  -7  10   2        570.00        734.48       145.65 o                         
  -6  10   2          5.57        -85.91        85.91 o                         
  -5  10   2       4669.13       4355.08       252.32 o                         
  -4  10   2        977.33       1015.87       127.32 o                         
  -3  10   2      11871.37      11507.87       346.27 o                         
  -2  10   2        619.75        689.96       110.68 o                         
  -1  10   2       1237.78       1155.91       133.47 o                         
   0  10   2        267.36        187.67        87.03 o                         
   1  10   2       3312.77       3568.66       204.96 o                         
   2  10   2        775.13       1167.88       121.99 o                         
   3  10   2      12077.57      11944.58       389.13 o                         
   4  10   2        484.42        806.99       129.26 o                         
   5  10   2       1341.87       1597.77       162.35 o                         
   6  10   2         61.10        165.50       124.43 o                         
   7  10   2        307.11         94.45       103.34 o                         
   8  10   2        809.32        999.13       163.93 o                         
  -7  11   2        191.00        117.75       146.11 o                         
  -6  11   2       5715.68       5482.22       371.54 o                         
  -5  11   2          0.17          1.80        99.57 o                         
  -4  11   2        664.34        806.25       130.17 o                         
  -3  11   2          3.80        -89.17        93.46 o                         
  -2  11   2       2487.51       2618.74       190.99 o                         
  -1  11   2          4.76          8.53        85.33 o                         
   0  11   2      10493.98      10434.67       412.86 o                         
   1  11   2         22.53        -78.44        78.44 o                         
   2  11   2       1024.97       1048.65       205.26 o                         
   3  11   2         72.46         88.20        94.83 o                         
   4  11   2       1824.14       1852.85       166.88 o                         
   5  11   2        117.62        109.68       108.88 o                         
   6  11   2       7066.28       7254.91       359.21 o                         
   7  11   2          1.39         30.66       126.56 o                         
  -4  12   2       1064.98       1263.00       158.11 o                         
  -3  12   2       5340.32       5685.24       311.48 o                         
  -2  12   2        696.10        711.32       133.07 o                         
  -1  12   2        260.77        588.30       127.52 o                         
   0  12   2        182.40        256.83       124.82 o                         
   1  12   2       1031.86       1251.56       140.58 o                         
   2  12   2       1394.46       1381.51       154.57 o                         
   3  12   2       7455.05       7710.38       382.18 o                         
   4  12   2       1355.43       1242.18       166.20 o                         
 -13   0   3       2106.48       1980.29       248.74 o                         
 -11   0   3       3649.64       3632.81       288.64 o                         
  -9   0   3      10453.05      10498.79       419.95 o                         
  -7   0   3      17794.33      18081.21       584.24 o                         
  -5   0   3       5952.98       6769.87       258.12 o                         
  -3   0   3      17817.68      16878.34       365.61 o                         
  -1   0   3     107015.48     118436.16      2365.09 o                         
   1   0   3       5903.69       6119.69       139.59 o                         
   3   0   3      23676.66      24707.19       588.94 o                         
   5   0   3      70624.57      71859.54      1654.39 o                         
   7   0   3       9726.00       9275.66       397.30 o                         
   9   0   3       7731.74       7752.67       350.54 o                         
  11   0   3      15070.68      13287.47       533.19 o                         
  13   0   3       1031.98        722.81       170.40 o                         
 -14   1   3       1375.97       1121.54       156.95 o                         
 -13   1   3       1231.88       1414.28       163.60 o                         
 -12   1   3       9319.37       9331.79       332.17 o                         
 -11   1   3       4109.97       4029.76       217.85 o                         
 -10   1   3       9468.91       9058.47       281.09 o                         
  -9   1   3        209.86        216.29        76.55 o                         
  -8   1   3        618.07        871.67        97.98 o                         
  -7   1   3       2911.55       3580.36       164.05 o                         
  -6   1   3      31617.71      31427.93       642.41 o                         
  -5   1   3      20347.69      21431.99       439.88 o                         
  -4   1   3      35286.60      36258.79       603.63 o                         
  -3   1   3      10288.32      10673.02       209.55 o                         
  -2   1   3       1477.73       2140.72        77.03 o                         
  -1   1   3       2280.18       2012.82        46.15 o                         
   0   1   3      50276.66      55734.22       835.36 o                         
   1   1   3      48685.31      56236.34       846.23 o                         
   2   1   3      25013.97      25562.81       424.22 o                         
   3   1   3       3629.71       3345.55        83.97 o                         
   4   1   3       2132.63       2250.74        75.54 o                         
   5   1   3        282.08        246.86        36.22 o                         
   6   1   3       8926.04       8514.33       201.33 o                         
   7   1   3       7090.99       6946.07       213.90 o                         
   8   1   3      17724.38      17489.09       416.97 o                         
   9   1   3       2637.04       2879.67       171.48 o                         
  10   1   3       4287.45       4382.88       217.68 o                         
  11   1   3          1.54        -52.94        72.08 o                         
  12   1   3       3269.61       3169.33       203.11 o                         
  13   1   3        631.21        861.00       144.91 o                         
 -14   2   3       2357.14       2686.25       221.21 o                         
 -13   2   3       1049.71        890.03       128.63 o                         
 -12   2   3        345.29        490.09       185.82 o                         
 -11   2   3        151.76        127.17        82.19 o                         
 -10   2   3       1133.16       1426.56       189.87 o                         
  -9   2   3       2704.48       2936.05       171.35 o                         
  -8   2   3      12938.06      12021.03       314.62 o                         
  -7   2   3       8219.96       7807.76       225.73 o                         
  -6   2   3       6056.57       5969.02       141.44 o                         
  -5   2   3       1226.15       1540.09        70.64 o                         
  -4   2   3      12812.91      12576.29       253.04 o                         
  -3   2   3      22371.54      22200.47       381.22 o                         
  -2   2   3       1354.26       1164.56        55.06 o                         
  -1   2   3       5575.99       5223.88       107.92 o                         
   0   2   3      16020.86      18439.33       311.05 o                         
   1   2   3      36151.00      41250.85       671.02 o                         
   2   2   3         69.75         68.03        27.59 o                         
   3   2   3       6669.95       6837.20       142.69 o                         
   4   2   3      15557.56      14835.16       272.96 o                         
   5   2   3       9502.97       8362.12       177.44 o                         
   6   2   3      12643.97      12608.31       251.00 o                         
   7   2   3       1274.15       1494.62       111.43 o                         
   8   2   3        290.03        338.98        79.58 o                         
   9   2   3       5402.55       5555.57       234.44 o                         
  10   2   3      10851.74      10319.16       307.15 o                         
  11   2   3       6125.15       6403.57       280.96 o                         
  12   2   3       3504.51       3777.27       224.36 o                         
  13   2   3        768.66        528.77       118.38 o                         
 -13   3   3       4234.66       4250.37       245.91 o                         
 -12   3   3        418.97        390.04        96.85 o                         
 -11   3   3       9032.20       9428.59       344.14 o                         
 -10   3   3       1486.80       1644.54       154.55 o                         
  -9   3   3        652.46        583.41        94.45 o                         
  -8   3   3       2211.65       2600.68       188.00 o                         
  -7   3   3       6081.57       5913.95       184.82 o                         
  -6   3   3       1048.74       1086.08        74.52 o                         
  -5   3   3      31505.73      30648.17       532.77 o                         
  -4   3   3       6402.26       6712.61       149.24 o                         
  -3   3   3       7717.61       7107.68       162.10 o                         
  -2   3   3        163.56        134.81        32.00 o                         
  -1   3   3      15470.89      16355.60       307.02 o                         
   0   3   3      18583.98      20130.98       346.45 o                         
   1   3   3      91936.51     100347.77      1606.22 o                         
   2   3   3       1447.20       1621.21        79.55 o                         
   3   3   3       7676.60       6935.75       149.02 o                         
   4   3   3          8.53         39.45        32.95 o                         
   5   3   3       7052.91       7025.90       161.05 o                         
   6   3   3        122.22         52.17        41.46 o                         
   7   3   3      28196.21      27590.42       500.22 o                         
   8   3   3        810.57        784.81        96.78 o                         
   9   3   3       8459.95       8417.86       268.21 o                         
  10   3   3         39.32         62.20        76.54 o                         
  11   3   3        365.29        602.12       146.55 o                         
  12   3   3         48.50         33.96       106.12 o                         
  13   3   3       4792.81       4564.22       329.30 o                         
 -13   4   3          8.02         -5.21       100.87 o                         
 -12   4   3        423.09        609.53       130.98 o                         
 -11   4   3        345.78        333.06       127.99 o                         
 -10   4   3       8887.74       8271.89       280.70 o                         
  -9   4   3       1025.35       1039.32       110.50 o                         
  -8   4   3      29377.37      29130.52       634.17 o                         
  -7   4   3         84.91         38.96        45.26 o                         
  -6   4   3       1214.79       1301.60        80.97 o                         
  -5   4   3        281.68        294.66        48.01 o                         
  -4   4   3       2306.53       2484.23       107.52 o                         
  -3   4   3          6.96         95.72        34.78 o                         
  -2   4   3      58593.25      59979.07      1057.79 o                         
  -1   4   3      10887.63      11957.84       247.44 o                         
   0   4   3      11663.26      11250.22       214.69 o                         
   1   4   3       1533.03       2033.05        75.32 o                         
   2   4   3       9485.31       9340.36       187.51 o                         
   3   4   3        509.90        788.34        68.00 o                         
   4   4   3      29327.75      28754.81       504.71 o                         
   5   4   3         53.59         63.93        42.54 o                         
   6   4   3      22372.75      21910.65       409.91 o                         
   7   4   3        811.42        807.32        74.60 o                         
   8   4   3         35.48         59.45        56.70 o                         
   9   4   3        398.52        360.17        82.85 o                         
  10   4   3       8448.55       8651.91       286.38 o                         
  11   4   3         26.79         -3.38        77.27 o                         
  12   4   3       9293.05       9007.96       467.94 o                         
  13   4   3        140.99        183.55       125.29 o                         
 -13   5   3       2261.01       2600.05       243.65 o                         
 -12   5   3       2734.90       2774.82       217.47 o                         
 -11   5   3       4775.15       4648.03       266.96 o                         
 -10   5   3       2151.50       2270.83       185.25 o                         
  -9   5   3       1969.84       1868.99       238.18 o                         
  -8   5   3         18.47        117.22        66.76 o                         
  -7   5   3       8095.35       7683.81       195.70 o                         
  -6   5   3       9633.71       9487.59       251.50 o                         
  -5   5   3      24028.73      23201.48       460.00 o                         
  -4   5   3      13381.26      13337.83       267.00 o                         
  -3   5   3      10997.88      10437.61       293.58 o                         
  -2   5   3          7.06        -29.68        37.71 o                         
  -1   5   3      10378.53      10340.71       229.81 o                         
   0   5   3       8889.67       8446.39       177.78 o                         
   1   5   3      16987.46      15902.54       323.14 o                         
   2   5   3       6301.04       6073.72       160.77 o                         
   3   5   3      17834.86      18092.38       368.19 o                         
   4   5   3       1634.48       1718.86        85.57 o                         
   5   5   3        725.63        773.41        68.50 o                         
   6   5   3        815.48        832.65        76.35 o                         
   7   5   3       5716.21       5793.50       216.29 o                         
   8   5   3       7830.34       8689.53       237.88 o                         
   9   5   3       4449.17       4725.54       230.15 o                         
  10   5   3       1384.68       1574.36       157.41 o                         
  11   5   3         11.53        -17.62       104.00 o                         
  12   5   3        327.60        445.25       158.62 o                         
 -12   6   3         78.57        232.69       132.37 o                         
 -11   6   3       1240.01       1132.92       149.83 o                         
 -10   6   3        681.97        764.96       126.15 o                         
  -9   6   3       6789.06       7294.63       412.42 o                         
  -8   6   3       4354.42       4639.85       284.16 o                         
  -7   6   3      10103.01       9531.88       274.40 o                         
  -6   6   3       2147.71       2010.05       146.75 o                         
  -5   6   3        317.99        329.92        68.84 o                         
  -4   6   3        705.32        818.71        91.12 o                         
  -3   6   3      14638.33      13208.32       295.97 o                         
  -2   6   3       9136.11       8540.15       213.42 o                         
  -1   6   3      13875.18      12624.50       277.71 o                         
   0   6   3         34.45         25.54        33.30 o                         
   1   6   3        217.92        222.61        50.62 o                         
   2   6   3       2255.83       2430.36       117.51 o                         
   3   6   3      11979.86      11305.55       265.09 o                         
   4   6   3      11295.77      10789.52       374.84 o                         
   5   6   3       8824.49       8689.89       228.31 o                         
   6   6   3       1995.21       2115.95       129.61 o                         
   7   6   3       4344.80       4730.74       193.44 o                         
   8   6   3        899.31        892.92       106.22 o                         
   9   6   3       4182.66       4331.36       245.86 o                         
  10   6   3       2780.26       2778.12       236.52 o                         
  11   6   3       4876.87       5005.65       325.51 o                         
  12   6   3       1483.67       1290.76       191.86 o                         
 -11   7   3        402.24        162.78       108.17 o                         
 -10   7   3       3600.80       4282.93       289.62 o                         
  -9   7   3          2.24        100.89       141.05 o                         
  -8   7   3         98.90        182.57        98.34 o                         
  -7   7   3        356.81        395.71        84.02 o                         
  -6   7   3      12149.62      11963.33       324.81 o                         
  -5   7   3         19.79        -54.00        54.00 o                         
  -4   7   3      15338.50      15583.75       394.39 o                         
  -3   7   3       4160.56       4799.47       185.04 o                         
  -2   7   3        249.97        276.66        65.37 o                         
  -1   7   3        453.17        632.35        73.83 o                         
   0   7   3      15775.47      15244.31       331.97 o                         
   1   7   3        156.78        194.00        54.28 o                         
   2   7   3      19482.70      19354.76       406.31 o                         
   3   7   3       1059.73       1381.86       100.25 o                         
   4   7   3        230.42        172.80        73.28 o                         
   5   7   3          5.20          7.42        61.35 o                         
   6   7   3      10815.35      10705.48       278.01 o                         
   7   7   3         16.63         73.25        71.83 o                         
   8   7   3      14324.32      14425.83       393.64 o                         
   9   7   3        377.97        384.23       123.93 o                         
  10   7   3        768.36        895.96       154.71 o                         
  11   7   3          8.97       -109.91       109.91 o                         
 -11   8   3        800.49        527.13       165.55 o                         
 -10   8   3        361.03        348.07       160.57 o                         
  -9   8   3       7182.31       7691.59       339.66 o                         
  -8   8   3        212.83        299.16        91.87 o                         
  -7   8   3       4868.77       5704.31       227.50 o                         
  -6   8   3         28.28         -3.01        83.67 o                         
  -5   8   3        172.13        163.47        73.09 o                         
  -4   8   3       1073.89       1277.84       110.19 o                         
  -3   8   3      12620.82      12943.02       314.57 o                         
  -2   8   3       3388.14       3665.15       194.63 o                         
  -1   8   3      14592.79      14089.23       361.60 o                         
   0   8   3       2029.67       2139.25       143.12 o                         
   1   8   3       1142.30       1008.11       110.53 o                         
   2   8   3        773.61        692.30        97.49 o                         
   3   8   3       2989.79       3247.83       180.23 o                         
   4   8   3        266.78        381.52        74.67 o                         
   5   8   3      11862.23      11823.16       300.25 o                         
   6   8   3       1020.93       1053.12       118.52 o                         
   7   8   3       1962.05       2208.80       164.87 o                         
   8   8   3        116.13        -49.19        85.78 o                         
   9   8   3       4680.83       4572.83       304.66 o                         
  10   8   3        647.45        645.36       145.27 o                         
 -10   9   3       1250.58       1113.82       210.46 o                         
  -9   9   3        464.92        506.66       139.89 o                         
  -8   9   3         46.32         84.46       108.23 o                         
  -7   9   3       1361.21       1610.95       140.53 o                         
  -6   9   3       5520.02       5870.04       242.76 o                         
  -5   9   3       8204.10       8391.52       351.56 o                         
  -4   9   3       6710.90       7201.03       292.09 o                         
  -3   9   3       2207.71       2102.72       155.87 o                         
  -2   9   3         58.88         66.44        72.80 o                         
  -1   9   3       6192.50       6047.45       257.11 o                         
   0   9   3       2497.89       2825.99       172.79 o                         
   1   9   3       7941.84       8120.01       320.73 o                         
   2   9   3      18518.66      18660.93       461.26 o                         
   3   9   3       2371.94       2477.25       179.23 o                         
   4   9   3         10.92        -49.94        72.71 o                         
   5   9   3         52.12        -69.81        69.81 o                         
   6   9   3       3326.88       3729.62       263.74 o                         
   7   9   3       2833.83       2630.82       210.79 o                         
   8   9   3       4301.85       4383.74       257.82 o                         
   9   9   3       3610.16       3645.54       280.18 o                         
  -8  10   3       2732.81       2992.82       247.37 o                         
  -7  10   3        153.69        205.96        97.14 o                         
  -6  10   3       1537.22       1718.92       167.66 o                         
  -5  10   3         61.04         32.08        84.68 o                         
  -4  10   3       2981.66       2888.06       289.99 o                         
  -3  10   3       1617.72       1560.55       157.82 o                         
  -2  10   3      13367.18      12266.88       357.26 o                         
  -1  10   3       1235.80       1268.18       133.11 o                         
   0  10   3       5110.25       4566.31       230.58 o                         
   1  10   3         12.79          8.45        83.95 o                         
   2  10   3        581.15        597.35       112.63 o                         
   3  10   3       1500.63       1678.95       149.31 o                         
   4  10   3      10333.07      10588.42       328.32 o                         
   5  10   3       1590.29       1750.62       252.40 o                         
   6  10   3       2579.96       2734.99       210.17 o                         
   7  10   3        268.97        282.77       134.42 o                         
   8  10   3          8.44        -75.72       112.18 o                         
  -7  11   3       3450.20       3204.12       274.53 o                         
  -6  11   3         49.94        276.48       115.12 o                         
  -5  11   3       6074.59       6489.15       328.81 o                         
  -4  11   3         19.05         36.04        90.57 o                         
  -3  11   3       1613.45       1357.81       146.41 o                         
  -2  11   3         74.13        -12.47        94.96 o                         
  -1  11   3       3764.34       3529.18       235.83 o                         
   0  11   3          0.50        223.18       105.88 o                         
   1  11   3       7221.27       6787.00       389.70 o                         
   2  11   3         25.44        -19.66        81.90 o                         
   3  11   3       2996.12       3281.25       251.09 o                         
   4  11   3        362.43        307.79       114.43 o                         
   5  11   3       1168.73        880.95       150.74 o                         
   6  11   3        387.83        411.46       128.70 o                         
   7  11   3       5495.38       5536.02       379.49 o                         
  -4  12   3        904.69        947.04       147.15 o                         
  -3  12   3        856.53       1040.17       148.57 o                         
  -2  12   3       4374.86       4560.13       271.66 o                         
  -1  12   3        113.10         94.08       103.21 o                         
   0  12   3       2140.00       2289.16       200.60 o                         
   1  12   3         36.53         24.55        90.36 o                         
   2  12   3        583.91        670.09       143.64 o                         
   3  12   3        521.47        434.88       155.63 o                         
   4  12   3       5130.74       5062.07       308.30 o                         
 -14   0   4       9813.47       9943.13       567.28 o                         
 -12   0   4       4707.59       4833.69       359.35 o                         
 -10   0   4        360.09        347.41       122.31 o                         
  -8   0   4      13246.93      12386.88      1022.70 o                         
  -6   0   4      20862.24      19862.90       802.39 o                         
  -4   0   4       5812.60       5735.60       173.45 o                         
  -2   0   4      49521.76      55177.43      1254.62 o                         
   0   0   4      66993.59      71203.50      1432.93 o                         
   2   0   4       2362.38       2146.56        93.28 o                         
   4   0   4       3692.21       3225.18       129.89 o                         
   6   0   4      55547.93      55867.28      1313.32 o                         
   8   0   4      16794.49      16442.72       689.99 o                         
  10   0   4       2566.60       2596.83       240.53 o                         
  12   0   4      13415.97      14110.53       571.80 o                         
 -14   1   4         37.75        -92.42        92.42 o                         
 -13   1   4         45.73         66.33        98.99 o                         
 -12   1   4        199.61        264.52       102.80 o                         
 -11   1   4      10440.20       9919.16       310.18 o                         
 -10   1   4       2275.89       2487.69       163.40 o                         
  -9   1   4      20716.72      20116.89       474.29 o                         
  -8   1   4       1761.75       1789.43       126.03 o                         
  -7   1   4         33.17         73.79        55.29 o                         
  -6   1   4         27.67         62.87        49.09 o                         
  -5   1   4      33679.03      34863.21       589.42 o                         
  -4   1   4      22049.56      23323.75       427.71 o                         
  -3   1   4      68236.16      73601.72      1184.24 o                         
  -2   1   4      13215.85      16157.14       277.36 o                         
  -1   1   4       2173.30       2405.88        65.64 o                         
   0   1   4       7219.17       7613.61       120.73 o                         
   1   1   4       3749.32       3168.70        78.90 o                         
   2   1   4        963.55       1487.70        56.28 o                         
   3   1   4      42870.05      43668.01       716.34 o                         
   4   1   4       2104.25       1992.19        85.86 o                         
   5   1   4         62.93        183.25        37.27 o                         
   6   1   4        877.13       1222.82        66.07 o                         
   7   1   4       8615.55       7858.53       199.02 o                         
   8   1   4       2168.11       2339.17       174.15 o                         
   9   1   4      16307.76      16786.34       415.92 o                         
  10   1   4        889.02       1149.81       120.89 o                         
  11   1   4       4878.54       4870.84       261.96 o                         
  12   1   4         13.12         47.16        86.13 o                         
  13   1   4       1665.95       1691.93       160.91 o                         
 -14   2   4       3592.61       4266.08       330.96 o                         
 -13   2   4       3657.94       3723.65       246.46 o                         
 -12   2   4       2561.98       2649.81       184.12 o                         
 -11   2   4       3255.86       2992.39       207.90 o                         
 -10   2   4        413.42        398.16        99.99 o                         
  -9   2   4       7823.55       7656.37       249.99 o                         
  -8   2   4       2528.56       2599.12       147.93 o                         
  -7   2   4      21581.95      21121.50       425.76 o                         
  -6   2   4       3080.50       2890.53       137.91 o                         
  -5   2   4      11303.49      11368.40       223.55 o                         
  -4   2   4       2641.25       2697.94        84.18 o                         
  -3   2   4      23752.23      24909.37       453.46 o                         
  -2   2   4      20666.12      21876.36       372.65 o                         
  -1   2   4      30605.57      31585.39       521.22 o                         
   0   2   4      32558.20      34461.58       564.48 o                         
   1   2   4      46943.26      50894.17       824.27 o                         
   2   2   4        637.26        646.84        42.12 o                         
   3   2   4        562.89        664.02        53.43 o                         
   4   2   4      13848.94      13871.08       259.34 o                         
   5   2   4      17384.51      16734.74       310.94 o                         
   6   2   4      20176.84      20136.03       371.72 o                         
   7   2   4      11213.87      11236.45       237.48 o                         
   8   2   4       2996.26       3521.67       193.98 o                         
   9   2   4        392.07        424.12        85.86 o                         
  10   2   4       2072.31       2215.02       159.09 o                         
  11   2   4       7024.27       7180.67       299.61 o                         
  12   2   4       4234.15       4114.36       233.05 o                         
  13   2   4       3536.99       3556.29       261.42 o                         
 -13   3   4         86.02          4.05        97.51 o                         
 -12   3   4       2709.68       3052.80       213.38 o                         
 -11   3   4        396.16        479.75       153.39 o                         
 -10   3   4       9614.45       9660.72       294.36 o                         
  -9   3   4       4723.90       5031.97       222.46 o                         
  -8   3   4       2026.22       2126.61       135.98 o                         
  -7   3   4          9.76         16.76        38.50 o                         
  -6   3   4       6524.89       6591.47       158.97 o                         
  -5   3   4        315.18        265.21        43.54 o                         
  -4   3   4      35454.62      34738.86       591.02 o                         
  -3   3   4       5795.77       5507.89       125.82 o                         
  -2   3   4      12677.08      11769.35       221.43 o                         
  -1   3   4         11.96         -0.25        27.33 o                         
   0   3   4       3507.82       3811.87        92.67 o                         
   1   3   4        701.19       1045.60        52.86 o                         
   2   3   4      26214.56      25671.66       439.84 o                         
   3   3   4       3988.93       4040.26       106.48 o                         
   4   3   4      21921.53      21423.75       383.87 o                         
   5   3   4         25.92         41.66        36.36 o                         
   6   3   4       1404.73       1622.89        84.45 o                         
   7   3   4       2520.54       2549.92       112.09 o                         
   8   3   4       9329.01       9284.07       246.90 o                         
   9   3   4         70.33        -64.37        64.37 o                         
  10   3   4       9871.99       9659.69       298.23 o                         
  11   3   4        191.02        292.17        93.43 o                         
  12   3   4        165.68        126.80       103.87 o                         
  13   3   4          3.94         14.55        97.53 o                         
 -13   4   4       7536.50       7166.64       357.52 o                         
 -12   4   4          4.89         -4.28       107.97 o                         
 -11   4   4        155.66        106.29        82.78 o                         
 -10   4   4        197.43          8.51        73.86 o                         
  -9   4   4       3832.81       3824.57       274.28 o                         
  -8   4   4        210.20        318.72        78.08 o                         
  -7   4   4      15848.48      15075.83       306.14 o                         
  -6   4   4       3078.08       3561.36       130.99 o                         
  -5   4   4      16578.49      16512.65       316.94 o                         
  -4   4   4       1205.24       1508.78        77.59 o                         
  -3   4   4       6289.02       6466.36       147.21 o                         
  -2   4   4         35.30         60.21        35.08 o                         
  -1   4   4      53200.07      55238.38       908.01 o                         
   0   4   4       2363.37       2643.93       101.34 o                         
   1   4   4      16949.49      16703.37       322.62 o                         
   2   4   4         80.60        111.71        33.62 o                         
   3   4   4        333.62        267.56        47.88 o                         
   4   4   4        620.45        910.02        63.02 o                         
   5   4   4      19219.10      18938.85       357.90 o                         
   6   4   4       1097.71       1345.36        84.19 o                         
   7   4   4      16362.95      16000.55       324.74 o                         
   8   4   4       1561.41       1680.05       118.28 o                         
   9   4   4        170.01         44.04        73.44 o                         
  10   4   4         15.61        220.91        81.92 o                         
  11   4   4       8677.74       9058.54       358.18 o                         
  12   4   4        993.30        919.50       146.43 o                         
  13   4   4       2514.41       2602.09       246.56 o                         
 -13   5   4         39.04        119.28       108.73 o                         
 -12   5   4       2732.52       2726.30       244.52 o                         
 -11   5   4       2756.80       2770.69       293.99 o                         
 -10   5   4       9344.40       9198.13       335.02 o                         
  -9   5   4       1513.82       1572.47       147.30 o                         
  -8   5   4       8555.86       7926.73       250.45 o                         
  -7   5   4       1621.21       1625.86        95.46 o                         
  -6   5   4       9088.69       8807.62       206.76 o                         
  -5   5   4       6481.81       6343.05       162.21 o                         
  -4   5   4      13941.52      12984.92       261.42 o                         
  -3   5   4      11362.26      10938.05       247.80 o                         
  -2   5   4      11058.02      10337.65       234.02 o                         
  -1   5   4       3895.96       4209.22       132.58 o                         
   0   5   4       2128.74       2438.84        89.02 o                         
   1   5   4       6686.46       6886.93       154.93 o                         
   2   5   4      25159.80      23983.94       500.77 o                         
   3   5   4       7459.18       7146.93       185.39 o                         
   4   5   4      11371.42      10908.94       230.01 o                         
   5   5   4       1723.88       1749.98        96.52 o                         
   6   5   4          5.56         19.26        51.44 o                         
   7   5   4        402.95        548.56        74.74 o                         
   8   5   4       9254.77       8735.27       239.36 o                         
   9   5   4       5243.87       5578.81       246.61 o                         
  10   5   4       5900.92       5621.52       331.58 o                         
  11   5   4        469.46        558.67       141.47 o                         
  12   5   4       1605.74       1608.52       201.19 o                         
 -12   6   4       2865.41       2577.59       244.24 o                         
 -11   6   4        118.00        225.38        98.18 o                         
 -10   6   4         32.76        -28.20       118.38 o                         
  -9   6   4       1000.22        994.91       145.30 o                         
  -8   6   4       8280.16       7513.14       313.74 o                         
  -7   6   4       4293.19       3953.79       185.49 o                         
  -6   6   4      17603.41      17241.62       410.27 o                         
  -5   6   4       1668.20       1897.18       113.93 o                         
  -4   6   4       1554.39       1875.75       183.17 o                         
  -3   6   4       1232.11       1476.61        96.25 o                         
  -2   6   4      14848.88      14154.71       308.51 o                         
  -1   6   4       7623.01       7047.86       183.11 o                         
   0   6   4      25346.30      24398.00       439.98 o                         
   1   6   4       4861.52       4896.71       154.66 o                         
   2   6   4        317.51        279.11        59.63 o                         
   3   6   4       2216.24       2484.21       129.04 o                         
   4   6   4       7307.91       7603.56       204.57 o                         
   5   6   4       3474.29       3799.18       162.27 o                         
   6   6   4      15533.88      15667.50       356.83 o                         
   7   6   4       4374.27       4849.32       230.89 o                         
   8   6   4       2172.15       2311.39       209.10 o                         
   9   6   4        155.36        151.68       103.30 o                         
  10   6   4       1561.82       1723.24       187.41 o                         
  11   6   4       1179.46       1241.21       175.28 o                         
  12   6   4       5182.80       5276.43       345.88 o                         
 -11   7   4       6342.99       6428.61       451.59 o                         
 -10   7   4         13.83        -36.48        90.19 o                         
  -9   7   4       9022.46       8855.39       344.87 o                         
  -8   7   4         10.80         53.79        76.18 o                         
  -7   7   4         44.08         -6.67        63.62 o                         
  -6   7   4          7.20         35.42        73.09 o                         
  -5   7   4       8109.40       8377.41       266.23 o                         
  -4   7   4        932.14       1124.13       108.25 o                         
  -3   7   4      15064.42      14224.17       325.39 o                         
  -2   7   4        246.73        181.99        63.78 o                         
  -1   7   4       1111.96       1169.02        89.22 o                         
   0   7   4        117.29        216.01        56.49 o                         
   1   7   4       7046.66       6943.05       191.88 o                         
   2   7   4        271.86        272.86        66.22 o                         
   3   7   4      11096.90      10851.13       267.16 o                         
   4   7   4         10.65        -35.54        55.17 o                         
   5   7   4       6585.11       6345.82       239.26 o                         
   6   7   4        309.54        354.11        82.07 o                         
   7   7   4       5492.21       5958.53       308.52 o                         
   8   7   4        369.38        493.09       108.19 o                         
   9   7   4      14276.96      14767.27       508.14 o                         
  10   7   4          3.34         -3.05       151.41 o                         
  11   7   4       2138.06       2207.45       225.61 o                         
 -11   8   4         61.80         88.97       134.90 o                         
 -10   8   4        546.44        613.12       146.00 o                         
  -9   8   4        179.35        -12.34       105.05 o                         
  -8   8   4       7992.16       7994.78       387.21 o                         
  -7   8   4        438.69        523.66        88.79 o                         
  -6   8   4      14254.61      13321.16       354.79 o                         
  -5   8   4        233.73        193.84        70.75 o                         
  -4   8   4        258.69        240.74        76.15 o                         
  -3   8   4       1383.82       1426.05       109.83 o                         
  -2   8   4      10232.80       9698.51       255.07 o                         
  -1   8   4        273.24        485.91        88.33 o                         
   0   8   4      10113.66       9730.22       283.06 o                         
   1   8   4        441.78        463.33        88.14 o                         
   2   8   4       3890.88       4070.73       216.51 o                         
   3   8   4          0.61        -29.19        56.92 o                         
   4   8   4       6413.63       6631.21       299.35 o                         
   5   8   4       2972.67       3227.44       183.65 o                         
   6   8   4      13833.85      13759.15       339.38 o                         
   7   8   4       2396.04       2433.57       168.79 o                         
   8   8   4       1826.81       1756.55       163.89 o                         
   9   8   4          3.34         21.98       109.69 o                         
  10   8   4       1706.04       2057.58       223.82 o                         
 -10   9   4       1499.00       1839.35       214.85 o                         
  -9   9   4       4317.48       4528.35       680.39 o                         
  -8   9   4       1299.46       1171.55       163.73 o                         
  -7   9   4          4.65        -27.39        78.91 o                         
  -6   9   4       1059.16       1176.53       123.66 o                         
  -5   9   4       4707.49       4897.66       232.31 o                         
  -4   9   4       9637.63       9838.06       300.82 o                         
  -3   9   4       6023.75       6404.71       293.99 o                         
  -2   9   4       3778.01       3749.85       349.26 o                         
  -1   9   4       1206.03       1361.20       140.16 o                         
   0   9   4       4998.20       4840.07       243.37 o                         
   1   9   4       3284.15       3256.47       220.91 o                         
   2   9   4       5619.92       5333.24       239.98 o                         
   3   9   4       6328.27       6806.83       323.82 o                         
   4   9   4       1722.42       1741.06       205.38 o                         
   5   9   4        741.02        987.44       114.97 o                         
   6   9   4        636.11        635.33       122.54 o                         
   7   9   4       1636.77       1513.71       145.26 o                         
   8   9   4       1878.04       1819.07       177.89 o                         
   9   9   4       3446.76       3472.02       274.69 o                         
  -8  10   4        156.91        191.49       140.83 o                         
  -7  10   4       6639.59       7045.15       336.08 o                         
  -6  10   4        173.36        316.15       106.38 o                         
  -5  10   4       1615.98       1931.30       175.56 o                         
  -4  10   4        280.79        284.10        93.49 o                         
  -3  10   4        514.40        445.92       100.98 o                         
  -2  10   4       1547.82       1614.26       224.48 o                         
  -1  10   4       9624.97       9332.32       303.31 o                         
   0  10   4       3113.70       2870.65       182.43 o                         
   1  10   4       9090.01       8900.68       384.58 o                         
   2  10   4        256.28        206.32        87.85 o                         
   3  10   4        426.15        272.85        95.13 o                         
   4  10   4       1661.50       2093.73       174.06 o                         
   5  10   4       5906.02       6088.12       314.76 o                         
   6  10   4       2002.25       1851.08       181.57 o                         
   7  10   4       6888.96       7227.98       408.24 o                         
   8  10   4         98.80         -4.03       154.11 o                         
  -7  11   4         51.97        -97.98       103.12 o                         
  -6  11   4       1027.81       1249.24       156.14 o                         
  -5  11   4        131.25        311.85       104.56 o                         
  -4  11   4       8493.48       8616.15       380.95 o                         
  -3  11   4        224.24        301.76       108.83 o                         
  -2  11   4       2648.31       2551.01       182.23 o                         
  -1  11   4         32.59         32.70        99.85 o                         
   0  11   4       1747.74       1708.99       168.33 o                         
   1  11   4        776.46        880.40       122.20 o                         
   2  11   4       6830.93       6953.72       361.56 o                         
   3  11   4         77.90         95.51       100.14 o                         
   4  11   4       4917.77       4699.91       292.76 o                         
   5  11   4        228.30        133.08       110.83 o                         
   6  11   4         35.99        -38.04       106.44 o                         
  -4  12   4        113.62         12.10       104.37 o                         
  -3  12   4        178.79         87.94       100.40 o                         
  -2  12   4       1144.17       1045.97       149.74 o                         
  -1  12   4       4068.43       4100.00       260.31 o                         
   0  12   4       1190.52       1166.32       140.63 o                         
   1  12   4       2819.05       3024.70       227.91 o                         
   2  12   4         80.08         87.94       121.55 o                         
   3  12   4          8.26        -34.19       108.19 o                         
   4  12   4        401.99        179.21       118.28 o                         
 -13   0   5       6241.67       6336.83       669.10 o                         
 -11   0   5      14139.98      13907.96       663.73 o                         
  -9   0   5       2277.04       2609.39       226.68 o                         
  -7   0   5      26632.18      26811.43       806.42 o                         
  -5   0   5      64865.53      66160.49      1757.89 o                         
  -3   0   5       4611.35       4657.17       148.17 o                         
  -1   0   5       1752.91       2105.96        94.15 o                         
   1   0   5      10111.54       9608.92       245.56 o                         
   3   0   5       7234.56       6590.06       194.05 o                         
   5   0   5      13484.39      14003.98       376.28 o                         
   7   0   5      30593.47      29400.04       737.78 o                         
   9   0   5       4776.38       5911.66       346.49 o                         
  11   0   5         78.40         86.87       121.83 o                         
  13   0   5       6535.81       6621.00       431.57 o                         
 -14   1   5       4791.69       5144.14       277.92 o                         
 -13   1   5        544.75        521.34       116.16 o                         
 -12   1   5         90.98        295.32       102.86 o                         
 -11   1   5        306.59        154.44        89.38 o                         
 -10   1   5       9333.30       9046.71       307.12 o                         
  -9   1   5      12450.17      12354.69       364.28 o                         
  -8   1   5      20159.39      19902.54       458.94 o                         
  -7   1   5       2593.30       2775.05       157.25 o                         
  -6   1   5       7590.33       7703.40       290.05 o                         
  -5   1   5        866.16       1144.21        66.53 o                         
  -4   1   5      30700.55      31875.75       536.73 o                         
  -3   1   5      20684.81      21665.40       371.50 o                         
  -2   1   5      36298.80      37200.51       609.44 o                         
  -1   1   5       2950.37       2976.29        79.98 o                         
   0   1   5        851.02        799.81        30.13 o                         
   1   1   5       2880.48       2874.86        79.90 o                         
   2   1   5      41998.12      44128.02       718.85 o                         
   3   1   5      11206.41      10828.30       203.20 o                         
   4   1   5      23961.92      23269.02       404.64 o                         
   5   1   5      24354.98      25903.58       453.91 o                         
   6   1   5       9537.89       9124.42       195.26 o                         
   7   1   5        171.22        160.31        52.56 o                         
   8   1   5       4188.22       4208.47       193.87 o                         
   9   1   5        787.97        940.22       108.58 o                         
  10   1   5      17904.17      16868.70       461.17 o                         
  11   1   5       3545.48       3752.32       214.79 o                         
  12   1   5       2600.39       2719.81       191.24 o                         
  13   1   5        406.33        448.25       112.27 o                         
 -14   2   5       1043.80       1266.87       150.09 o                         
 -13   2   5       2983.45       3255.95       213.03 o                         
 -12   2   5       2620.22       2361.50       188.76 o                         
 -11   2   5       4287.87       4492.03       229.79 o                         
 -10   2   5       1876.22       1997.73       147.34 o                         
  -9   2   5        601.98        782.48       111.57 o                         
  -8   2   5         23.23         73.96        62.03 o                         
  -7   2   5       3473.28       3359.14       115.94 o                         
  -6   2   5      13218.28      12714.81       251.86 o                         
  -5   2   5       8128.98       7450.92       162.46 o                         
  -4   2   5      15216.25      14660.14       270.86 o                         
  -3   2   5       3231.46       3279.55        91.08 o                         
  -2   2   5          4.38         25.70        27.42 o                         
  -1   2   5      10324.95      10457.34       192.71 o                         
   0   2   5      60576.09      65674.06      1056.03 o                         
   1   2   5      31267.18      32011.54       530.27 o                         
   2   2   5      13288.39      12881.70       233.90 o                         
   3   2   5         57.11         92.35        30.99 o                         
   4   2   5        284.16        435.65        43.77 o                         
   5   2   5       1954.38       2308.85        92.90 o                         
   6   2   5       8345.93       7746.93       176.13 o                         
   7   2   5      10439.46      10281.04       223.37 o                         
   8   2   5      13035.40      13006.85       336.57 o                         
   9   2   5       4243.44       3783.40       222.49 o                         
  10   2   5         44.53        -21.63        68.49 o                         
  11   2   5        147.68        110.82        83.70 o                         
  12   2   5       1639.77       2045.91       194.92 o                         
  13   2   5       3619.48       3786.19       254.08 o                         
 -13   3   5        958.82       1121.16       140.06 o                         
 -12   3   5         68.31          6.66        84.18 o                         
 -11   3   5       1004.59       1154.72       148.12 o                         
 -10   3   5       3752.51       3741.55       269.65 o                         
  -9   3   5      27703.21      26865.13       601.79 o                         
  -8   3   5       1204.99       1299.13       111.71 o                         
  -7   3   5       8412.38       8121.48       188.79 o                         
  -6   3   5        639.12        788.53        62.21 o                         
  -5   3   5       3366.12       3447.38       118.70 o                         
  -4   3   5       8284.83       8967.84       186.98 o                         
  -3   3   5      33653.66      32994.71       559.58 o                         
  -2   3   5       4876.59       4390.82       107.05 o                         
  -1   3   5       8405.32       7733.08       156.12 o                         
   0   3   5        144.34         99.31        29.64 o                         
   1   3   5          0.16        -27.22        27.43 o                         
   2   3   5        134.45        210.07        34.70 o                         
   3   3   5      11158.65      10184.19       202.78 o                         
   4   3   5       4645.36       4359.81       120.24 o                         
   5   3   5      52254.55      53227.25       890.84 o                         
   6   3   5        830.59        808.18        64.83 o                         
   7   3   5        836.45        966.79        87.13 o                         
   8   3   5        568.51        623.88        82.75 o                         
   9   3   5       6975.36       7033.18       266.93 o                         
  10   3   5       1028.15       1137.45       130.47 o                         
  11   3   5      14250.55      13361.21       378.72 o                         
  12   3   5         38.21         88.23        93.50 o                         
  13   3   5        338.25         40.67       109.97 o                         
 -13   4   5         83.52        123.47       125.77 o                         
 -12   4   5       7485.45       7811.05       360.09 o                         
 -11   4   5        785.50       1005.44       134.05 o                         
 -10   4   5       5535.46       5340.66       243.92 o                         
  -9   4   5        198.44        346.53        86.27 o                         
  -8   4   5       3834.84       4060.32       191.17 o                         
  -7   4   5        826.21        836.11        71.80 o                         
  -6   4   5      27486.54      25830.78       469.60 o                         
  -5   4   5        330.33        386.92        55.79 o                         
  -4   4   5      31799.25      32334.23       561.63 o                         
  -3   4   5        629.77        720.64        55.48 o                         
  -2   4   5       4464.61       4705.47       117.87 o                         
  -1   4   5       4201.69       4610.83       112.54 o                         
   0   4   5      36404.57      36319.72       611.08 o                         
   1   4   5        633.57        747.95        52.11 o                         
   2   4   5      64725.80      68901.98      1126.56 o                         
   3   4   5        324.69        591.63        52.26 o                         
   4   4   5       3375.58       3803.01       141.39 o                         
   5   4   5         65.15         -9.21        38.96 o                         
   6   4   5      16570.35      16304.75       337.22 o                         
   7   4   5       1021.44       1216.56        86.38 o                         
   8   4   5       7465.47       7352.61       213.92 o                         
   9   4   5        301.56        221.86        89.10 o                         
  10   4   5       1866.15       1969.44       168.33 o                         
  11   4   5          0.11        -63.93        87.53 o                         
  12   4   5       3457.61       3439.67       260.80 o                         
  13   4   5        115.28        353.47       131.87 o                         
 -13   5   5        948.82        863.65       164.43 o                         
 -12   5   5        337.93        271.15       105.39 o                         
 -11   5   5       1866.47       1942.40       174.75 o                         
 -10   5   5       3128.32       3013.69       230.39 o                         
  -9   5   5       5743.39       5781.95       313.84 o                         
  -8   5   5       2628.11       2678.16       172.92 o                         
  -7   5   5       4434.68       4703.89       175.90 o                         
  -6   5   5       1287.88       1309.06        91.75 o                         
  -5   5   5        183.43        166.48        56.93 o                         
  -4   5   5       4257.84       4241.99       133.51 o                         
  -3   5   5      18661.97      18147.68       369.40 o                         
  -2   5   5      10717.48      10497.42       236.25 o                         
  -1   5   5       8151.46       7181.81       159.56 o                         
   0   5   5       2022.34       2098.00        95.89 o                         
   1   5   5       2356.52       2771.87        99.18 o                         
   2   5   5       4552.57       4805.89       126.44 o                         
   3   5   5       7868.60       6941.52       161.90 o                         
   4   5   5       7567.03       7284.96       173.92 o                         
   5   5   5      12094.17      11383.33       245.03 o                         
   6   5   5       4799.93       4985.79       156.11 o                         
   7   5   5       2883.68       3233.21       139.82 o                         
   8   5   5        919.57        978.17       120.66 o                         
   9   5   5       9522.82       9115.47       316.29 o                         
  10   5   5       1598.71       2210.51       341.40 o                         
  11   5   5       7700.33       7374.33       393.98 o                         
  12   5   5       2663.59       2813.18       254.24 o                         
 -12   6   5       1477.97       1519.20       195.06 o                         
 -11   6   5       6882.10       6526.55       331.27 o                         
 -10   6   5        811.54        583.53       179.01 o                         
  -9   6   5        937.54       1135.05       194.19 o                         
  -8   6   5        502.96        436.55        89.06 o                         
  -7   6   5       9949.31       9185.65       245.87 o                         
  -6   6   5       3076.10       3234.66       154.13 o                         
  -5   6   5      20965.56      20316.71       426.37 o                         
  -4   6   5       7050.52       6627.69       191.21 o                         
  -3   6   5       4706.21       4856.05       182.26 o                         
  -2   6   5       2490.80       2894.31       177.76 o                         
  -1   6   5       5909.41       5447.45       171.15 o                         
   0   6   5       8829.87       7981.09       180.24 o                         
   1   6   5      16443.19      16613.95       317.86 o                         
   2   6   5      12436.55      12233.55       302.88 o                         
   3   6   5       4370.91       4214.11       152.42 o                         
   4   6   5        793.06        864.46        69.25 o                         
   5   6   5       1411.71       1609.08       112.65 o                         
   6   6   5       1152.10       1394.81       107.94 o                         
   7   6   5      12631.01      12931.29       311.62 o                         
   8   6   5       2001.99       2145.73       184.17 o                         
   9   6   5       4167.67       3880.40       268.53 o                         
  10   6   5         13.22         33.84       106.20 o                         
  11   6   5        421.39        609.84       136.71 o                         
  12   6   5       1304.12       1480.53       196.83 o                         
 -11   7   5         69.84        112.89       114.52 o                         
 -10   7   5       4557.89       4317.06       421.93 o                         
  -9   7   5         95.72        238.89       158.86 o                         
  -8   7   5      19022.03      19254.62       474.52 o                         
  -7   7   5        349.50        418.04        77.48 o                         
  -6   7   5         98.55        113.53        61.87 o                         
  -5   7   5        182.40        109.33        63.60 o                         
  -4   7   5      14154.10      14244.39       328.09 o                         
  -3   7   5         56.18         83.11        59.14 o                         
  -2   7   5      14021.35      13148.86       325.24 o                         
  -1   7   5          4.88        -18.98        51.49 o                         
   0   7   5       6012.62       6072.31       210.34 o                         
   1   7   5       1075.58       1230.66        89.30 o                         
   2   7   5       2615.69       3024.59       141.14 o                         
   3   7   5       2449.55       2533.89       150.52 o                         
   4   7   5      19557.89      19858.04       425.57 o                         
   5   7   5         20.93        -12.85        90.44 o                         
   6   7   5       9120.75       9100.65       249.64 o                         
   7   7   5        127.67        155.65        80.21 o                         
   8   7   5       3101.72       2983.74       223.21 o                         
   9   7   5         42.72        -95.70       108.88 o                         
  10   7   5       6739.39       6378.81       524.50 o                         
  11   7   5         12.22          7.73       115.48 o                         
 -11   8   5       4555.50       4766.71       326.12 o                         
 -10   8   5         88.19        279.97       118.38 o                         
  -9   8   5        501.32        522.16       132.08 o                         
  -8   8   5         59.74        -20.64        83.91 o                         
  -7   8   5       4976.04       5301.73       220.57 o                         
  -6   8   5        774.63        965.29       104.25 o                         
  -5   8   5      16943.86      16966.35       387.64 o                         
  -4   8   5        625.23        580.14        85.26 o                         
  -3   8   5       2006.93       2412.92       136.40 o                         
  -2   8   5          5.25        -11.72        55.64 o                         
  -1   8   5      10029.80       8922.75       265.39 o                         
   0   8   5        148.65        261.36        84.41 o                         
   1   8   5      15347.22      14963.41       379.23 o                         
   2   8   5        237.22        264.21        78.65 o                         
   3   8   5       4021.18       4337.25       184.29 o                         
   4   8   5        243.76        159.13        68.05 o                         
   5   8   5       3741.59       4243.76       192.53 o                         
   6   8   5        772.85        975.87       118.45 o                         
   7   8   5      11413.07      11771.54       341.24 o                         
   8   8   5       1350.96       1505.19       153.36 o                         
   9   8   5       2836.56       2772.80       374.43 o                         
  10   8   5        127.17        353.81       136.26 o                         
 -10   9   5       2122.12       1946.20       212.27 o                         
  -9   9   5       2050.85       2055.63       215.42 o                         
  -8   9   5       6720.55       7401.62       341.43 o                         
  -7   9   5       2841.95       2860.61       185.67 o                         
  -6   9   5        133.39         86.68        78.98 o                         
  -5   9   5       1092.04       1268.19       128.04 o                         
  -4   9   5       2998.54       3259.29       190.58 o                         
  -3   9   5       9605.35       9306.30       289.44 o                         
  -2   9   5       8674.34       8720.26       279.44 o                         
  -1   9   5       6556.93       7001.85       254.32 o                         
   0   9   5       2819.12       2729.50       167.55 o                         
   1   9   5        364.92        272.44        84.30 o                         
   2   9   5       2512.59       2582.40       166.76 o                         
   3   9   5       6269.47       5993.61       254.66 o                         
   4   9   5       4766.99       4630.67       231.16 o                         
   5   9   5       2608.29       2946.84       208.49 o                         
   6   9   5       2999.17       2964.09       212.99 o                         
   7   9   5        195.90        165.81        86.13 o                         
   8   9   5        175.01        228.36       115.04 o                         
   9   9   5       1664.98       1548.47       323.08 o                         
  -8  10   5         39.00        -51.50       135.83 o                         
  -7  10   5        105.12        173.78       102.58 o                         
  -6  10   5       7025.42       7297.23       356.55 o                         
  -5  10   5       2352.33       2520.36       195.04 o                         
  -4  10   5       4908.19       4849.36       265.13 o                         
  -3  10   5        361.81        425.16       123.14 o                         
  -2  10   5          3.81        -83.17        83.17 o                         
  -1  10   5         30.36        -30.59        80.09 o                         
   0  10   5       6996.42       7142.45       406.76 o                         
   1  10   5       5080.07       5013.33       241.58 o                         
   2  10   5       5800.06       6065.09       309.37 o                         
   3  10   5        463.31        365.58        93.62 o                         
   4  10   5          1.77        -55.75        93.50 o                         
   5  10   5        896.76        923.12       144.76 o                         
   6  10   5       1752.75       1751.06       182.96 o                         
   7  10   5       1087.75       1227.35       157.85 o                         
   8  10   5       6341.88       5776.04       403.63 o                         
  -7  11   5       2912.51       2930.60       238.75 o                         
  -6  11   5          7.78        -57.04        92.45 o                         
  -5  11   5        323.58        246.36       107.16 o                         
  -4  11   5         23.08         46.21        93.01 o                         
  -3  11   5       7822.98       8164.22       352.15 o                         
  -2  11   5         78.18        -55.66        85.26 o                         
  -1  11   5       5457.78       5625.14       266.72 o                         
   0  11   5        279.84        271.51        96.55 o                         
   1  11   5         70.92         41.96        86.11 o                         
   2  11   5         45.07        -75.47        94.55 o                         
   3  11   5       8042.10       7407.13       359.24 o                         
   4  11   5          2.79        235.40       111.37 o                         
   5  11   5       5780.81       5943.16       322.24 o                         
   6  11   5         66.51        233.40       121.34 o                         
  -4  12   5       2443.84       2538.01       210.56 o                         
  -3  12   5         29.17         41.93       127.94 o                         
  -2  12   5         73.35        124.16       101.54 o                         
  -1  12   5        454.52        285.89       115.66 o                         
   0  12   5       4273.76       4352.75       269.84 o                         
   1  12   5        439.49        286.64       124.71 o                         
   2  12   5       2781.30       2965.95       292.42 o                         
   3  12   5        861.29        943.74       157.05 o                         
   4  12   5        402.55        357.24       155.54 o                         
 -14   0   6        330.83         36.12       148.18 o                         
 -12   0   6       5712.25       6003.18       516.10 o                         
 -10   0   6      34105.67      34201.44      1390.95 o                         
  -8   0   6        259.14        385.18       143.28 o                         
  -6   0   6      16964.47      17781.63       557.56 o                         
  -4   0   6      97927.81     104107.97      2363.86 o                         
  -2   0   6      18285.24      19399.86       468.54 o                         
   0   0   6       8610.62       9930.45       255.75 o                         
   2   0   6      37622.11      37274.91       867.21 o                         
   4   0   6      20270.38      20305.46       507.71 o                         
   6   0   6       3082.60       3207.86       152.69 o                         
   8   0   6      14180.16      14681.06       616.52 o                         
  10   0   6      10801.64      11035.05       456.61 o                         
  12   0   6        204.22        181.23       160.44 o                         
 -14   1   6       1151.39       1046.53       139.24 o                         
 -13   1   6       6452.85       6187.96       295.51 o                         
 -12   1   6        787.03        999.56       126.60 o                         
 -11   1   6       1779.57       1985.13       156.42 o                         
 -10   1   6       2053.50       2166.71       190.24 o                         
  -9   1   6       2194.33       2284.11       173.32 o                         
  -8   1   6       3241.96       3638.70       191.76 o                         
  -7   1   6      23472.04      22333.68       630.17 o                         
  -6   1   6       2258.35       2033.36       111.12 o                         
  -5   1   6       9194.32       8553.71       177.80 o                         
  -4   1   6         52.11         47.17        28.33 o                         
  -3   1   6      24863.03      25790.11       437.77 o                         
  -2   1   6       1446.62       1435.63        56.09 o                         
  -1   1   6      32166.67      32863.77       580.81 o                         
   0   1   6      37707.96      41608.35       636.49 o                         
   1   1   6      16344.34      15860.28       296.98 o                         
   2   1   6       1996.54       2264.04        74.68 o                         
   3   1   6       4598.05       4348.19       104.10 o                         
   4   1   6         35.21         49.18        31.32 o                         
   5   1   6      28078.43      26492.92       465.28 o                         
   6   1   6      11065.46      11121.88       242.55 o                         
   7   1   6      18971.53      18508.99       353.52 o                         
   8   1   6         72.07         60.47        65.44 o                         
   9   1   6          2.23         94.85        71.32 o                         
  10   1   6       2945.43       3153.45       188.73 o                         
  11   1   6       8752.48       8583.33       304.51 o                         
  12   1   6        569.81        589.45       112.17 o                         
  13   1   6       3515.02       3212.14       231.29 o                         
 -14   2   6         33.43         17.25       166.90 o                         
 -13   2   6        530.83        564.57       112.47 o                         
 -12   2   6       2081.60       2045.22       164.51 o                         
 -11   2   6       7049.77       6486.58       278.58 o                         
 -10   2   6       7353.33       7312.11       284.86 o                         
  -9   2   6       8458.67       8645.67       286.86 o                         
  -8   2   6        136.85        255.49        79.50 o                         
  -7   2   6        108.62         96.36        41.56 o                         
  -6   2   6       3027.53       2903.59       102.55 o                         
  -5   2   6      53697.58      56871.27       941.71 o                         
  -4   2   6      41104.50      42421.89       708.05 o                         
  -3   2   6       4606.17       3841.32        96.86 o                         
  -2   2   6         67.72        104.17        32.62 o                         
  -1   2   6       7462.09       8101.00       145.76 o                         
   0   2   6      16480.20      17038.91       296.29 o                         
   1   2   6      41790.10      43110.70       662.69 o                         
   2   2   6      20160.98      20045.74       347.97 o                         
   3   2   6      21465.68      21062.16       370.39 o                         
   4   2   6       5977.55       5217.50       125.63 o                         
   5   2   6       6578.96       6679.53       154.79 o                         
   6   2   6        309.65        291.34        48.99 o                         
   7   2   6      11357.29      11185.87       240.47 o                         
   8   2   6       6998.88       7049.33       234.30 o                         
   9   2   6      12219.07      12035.56       331.63 o                         
  10   2   6       3736.90       3908.00       223.48 o                         
  11   2   6       1077.40       1216.43       132.10 o                         
  12   2   6        145.98         46.96        98.80 o                         
  13   2   6        759.40        627.71       137.79 o                         
 -13   3   6       1029.90       1349.73       145.12 o                         
 -12   3   6       3207.58       3569.24       213.59 o                         
 -11   3   6        762.29        757.42       111.80 o                         
 -10   3   6        217.30        211.28        91.80 o                         
  -9   3   6        758.86        871.17       128.04 o                         
  -8   3   6      17101.87      15999.51       426.53 o                         
  -7   3   6       1188.38       1177.23        79.35 o                         
  -6   3   6      22882.75      21735.15       400.00 o                         
  -5   3   6       4219.64       4378.51       128.80 o                         
  -4   3   6       1775.59       2410.81        92.76 o                         
  -3   3   6       4565.44       4578.05       125.60 o                         
  -2   3   6      19934.53      19648.56       347.79 o                         
  -1   3   6       4187.07       3740.94        96.53 o                         
   0   3   6      44904.66      46580.60       766.68 o                         
   1   3   6      12023.91      11912.90       223.44 o                         
   2   3   6       4446.88       4794.34       114.17 o                         
   3   3   6       6524.84       6858.89       150.83 o                         
   4   3   6      20604.53      20716.37       375.31 o                         
   5   3   6       7720.46       7719.86       176.14 o                         
   6   3   6      34627.41      31669.28       992.81 o                         
   7   3   6       1365.81       1653.95        93.54 o                         
   8   3   6        764.10        994.57        94.83 o                         
   9   3   6         39.79        134.64        74.67 o                         
  10   3   6       6970.58       7137.77       288.50 o                         
  11   3   6        265.62        189.84        94.90 o                         
  12   3   6       8639.51       9150.05       384.51 o                         
  13   3   6        193.51        104.44       108.72 o                         
 -13   4   6        586.61        496.34       123.41 o                         
 -12   4   6        274.77        372.80       112.68 o                         
 -11   4   6      10777.62      10677.81       333.99 o                         
 -10   4   6         23.39         91.15        75.73 o                         
  -9   4   6      19890.67      18496.21       492.63 o                         
  -8   4   6        212.40        127.74        72.75 o                         
  -7   4   6         22.96         72.40        48.32 o                         
  -6   4   6          7.16         18.99        43.28 o                         
  -5   4   6      27381.99      26423.02       474.37 o                         
  -4   4   6       1614.67       1861.16        94.90 o                         
  -3   4   6      52540.55      54000.64       897.91 o                         
  -2   4   6         18.96        -13.51        30.85 o                         
  -1   4   6        248.49        461.58        43.78 o                         
   0   4   6       1845.68       2152.29        83.10 o                         
   1   4   6      42357.87      42800.23       716.42 o                         
   2   4   6      11503.26      12313.41       239.30 o                         
   3   4   6      19228.73      18229.90       362.21 o                         
   4   4   6        191.19        119.96        41.16 o                         
   5   4   6       2935.77       3317.28       123.65 o                         
   6   4   6        131.48        172.89        51.63 o                         
   7   4   6       9583.42       9944.68       230.06 o                         
   8   4   6        950.06        963.81        94.04 o                         
   9   4   6      11631.04      11580.01       325.80 o                         
  10   4   6        270.66        389.31       108.22 o                         
  11   4   6       2640.23       2620.89       203.41 o                         
  12   4   6         77.68        127.83       146.11 o                         
  13   4   6       1922.30       1830.36       221.37 o                         
 -13   5   6       2298.88       1819.47       260.15 o                         
 -12   5   6       3108.40       3113.07       266.44 o                         
 -11   5   6        534.31        679.30       191.32 o                         
 -10   5   6        168.12        138.33        93.84 o                         
  -9   5   6       1372.15       1223.80       138.39 o                         
  -8   5   6       9998.17       9564.72       277.49 o                         
  -7   5   6       6769.03       6486.19       182.81 o                         
  -6   5   6      18928.87      18499.29       362.05 o                         
  -5   5   6       5084.46       4904.94       145.95 o                         
  -4   5   6        485.21        548.08        57.85 o                         
  -3   5   6        289.65        202.69        45.09 o                         
  -2   5   6      21556.75      20877.50       379.27 o                         
  -1   5   6      12253.79      12260.54       242.17 o                         
   0   5   6      20698.00      19709.80       360.45 o                         
   1   5   6       1978.40       2059.19       125.68 o                         
   2   5   6       2701.98       2902.85       135.58 o                         
   3   5   6        238.24        235.77        44.73 o                         
   4   5   6       6310.11       5862.19       239.32 o                         
   5   5   6       1932.51       2046.51       102.12 o                         
   6   5   6      13238.86      12845.30       275.90 o                         
   7   5   6       3695.80       4152.22       158.67 o                         
   8   5   6       3480.93       3694.69       167.74 o                         
   9   5   6        358.69        106.84        88.15 o                         
  10   5   6       1905.00       1888.88       205.69 o                         
  11   5   6        732.09        970.82       163.81 o                         
  12   5   6       4987.72       4387.64       309.58 o                         
 -12   6   6       2450.70       2172.30       227.15 o                         
 -11   6   6       3633.65       4315.61       303.87 o                         
 -10   6   6       6683.64       6865.40       324.05 o                         
  -9   6   6       3041.18       3069.42       298.25 o                         
  -8   6   6       3981.48       4392.73       210.26 o                         
  -7   6   6          1.76         40.27        57.37 o                         
  -6   6   6       6753.45       6562.29       254.12 o                         
  -5   6   6       3517.45       3401.70       151.67 o                         
  -4   6   6      18618.54      18743.57       404.97 o                         
  -3   6   6       5388.36       5130.27       183.98 o                         
  -2   6   6       1052.23       1165.46        87.14 o                         
  -1   6   6         77.50        108.78        39.74 o                         
   0   6   6       3246.26       3426.73       181.27 o                         
   1   6   6      10078.00       9984.86       213.47 o                         
   2   6   6      19246.09      18775.35       355.36 o                         
   3   6   6      11473.53      11167.65       237.25 o                         
   4   6   6       7668.96       7472.56       183.19 o                         
   5   6   6         24.46         40.07        64.76 o                         
   6   6   6       2894.58       3015.83       150.67 o                         
   7   6   6       6356.34       6364.26       234.52 o                         
   8   6   6      11871.05      11206.59       353.30 o                         
   9   6   6       4627.30       4705.16       298.70 o                         
  10   6   6       4402.45       4506.29       394.20 o                         
  11   6   6        116.15         48.38       113.39 o                         
  12   6   6         45.00        195.21       144.66 o                         
 -11   7   6        996.00       1056.13       167.00 o                         
 -10   7   6          3.35         36.55       111.87 o                         
  -9   7   6       5335.59       5306.28       323.34 o                         
  -8   7   6        106.55        212.18        81.22 o                         
  -7   7   6      11682.07      11565.02       294.53 o                         
  -6   7   6         11.10        -62.50        62.50 o                         
  -5   7   6        831.56        858.45        91.78 o                         
  -4   7   6        245.29        224.71        65.75 o                         
  -3   7   6       5176.15       5382.51       227.26 o                         
  -2   7   6        179.44        138.83        58.32 o                         
  -1   7   6      16827.44      16712.97       361.56 o                         
   0   7   6        266.76        309.04        55.15 o                         
   1   7   6       5716.85       5719.44       184.72 o                         
   2   7   6        447.67        516.57        73.10 o                         
   3   7   6        915.89       1058.15        93.05 o                         
   4   7   6         22.60         28.35        58.20 o                         
   5   7   6      29238.85      28936.05       584.82 o                         
   6   7   6        381.97        257.87        72.97 o                         
   7   7   6      10178.53      10380.86       307.07 o                         
   8   7   6          2.41        -79.16        79.16 o                         
   9   7   6        412.12        332.44       134.29 o                         
  10   7   6         43.97        141.55       111.48 o                         
  11   7   6       6275.27       7046.35       580.58 o                         
 -11   8   6         56.83       -138.64       151.91 o                         
 -10   8   6       8519.56       8443.44       920.53 o                         
  -9   8   6         71.64         59.01       104.80 o                         
  -8   8   6       2604.67       2577.56       192.81 o                         
  -7   8   6        348.09        295.19        85.95 o                         
  -6   8   6       8245.17       8073.02       252.25 o                         
  -5   8   6       1167.07       1383.45       133.10 o                         
  -4   8   6      13155.55      13295.04       322.06 o                         
  -3   8   6       1902.83       1932.90       124.74 o                         
  -2   8   6       6137.53       6213.29       210.37 o                         
  -1   8   6        800.35        939.91       103.95 o                         
   0   8   6       4487.75       4497.68       280.39 o                         
   1   8   6        492.80        428.48        84.88 o                         
   2   8   6      12858.16      13071.82       345.68 o                         
   3   8   6        544.54        722.82        86.78 o                         
   4   8   6       9968.46       9435.18       267.39 o                         
   5   8   6        897.00        887.64        97.98 o                         
   6   8   6        212.79        324.34        92.85 o                         
   7   8   6        406.59        604.35       106.20 o                         
   8   8   6       5747.70       6021.89       298.05 o                         
   9   8   6        868.53        893.34       165.27 o                         
  10   8   6       5533.92       5660.80       385.04 o                         
  -9   9   6       1256.90       1368.53       190.41 o                         
  -8   9   6       2084.28       2210.72       220.92 o                         
  -7   9   6       3712.20       4159.33       224.36 o                         
  -6   9   6       4713.96       5043.88       240.30 o                         
  -5   9   6       2163.08       2332.18       184.39 o                         
  -4   9   6        694.61        700.55       105.89 o                         
  -3   9   6       1076.08       1260.46       124.30 o                         
  -2   9   6       2556.70       2895.36       176.76 o                         
  -1   9   6      10044.04      10660.00       345.21 o                         
   0   9   6       5928.15       5897.16       248.15 o                         
   1   9   6       1889.18       2090.15       150.86 o                         
   2   9   6       1884.79       2017.82       149.91 o                         
   3   9   6        290.37        319.03        85.16 o                         
   4   9   6       1819.40       1796.91       166.06 o                         
   5   9   6       6231.91       6194.91       434.71 o                         
   6   9   6       2937.59       3115.53       217.08 o                         
   7   9   6       3627.28       3972.16       297.68 o                         
   8   9   6        768.10        660.18       127.32 o                         
   9   9   6         74.38        115.63       119.11 o                         
  -8  10   6        258.74        195.79       173.32 o                         
  -7  10   6        119.32        141.60       157.22 o                         
  -6  10   6        909.82       1097.66       145.16 o                         
  -5  10   6       6976.73       6749.41       319.44 o                         
  -4  10   6       3222.76       3549.81       233.05 o                         
  -3  10   6       7678.76       8139.69       352.15 o                         
  -2  10   6        671.49        888.26       119.26 o                         
  -1  10   6        241.52        134.59       105.08 o                         
   0  10   6        171.36        179.56        83.74 o                         
   1  10   6       3968.40       3604.01       220.98 o                         
   2  10   6       2120.58       2288.58       167.97 o                         
   3  10   6      11531.00      11542.17       389.88 o                         
   4  10   6         34.58        237.31       105.48 o                         
   5  10   6        910.38        948.50       146.52 o                         
   6  10   6        345.01        306.81       115.33 o                         
   7  10   6       1943.29       1644.82       180.11 o                         
   8  10   6        556.58        655.33       191.34 o                         
  -7  11   6        208.51        317.89       131.72 o                         
  -6  11   6       3837.09       3975.84       256.17 o                         
  -5  11   6        172.39        289.79       108.33 o                         
  -4  11   6         44.65         13.46        93.17 o                         
  -3  11   6         28.85         58.37        88.56 o                         
  -2  11   6       8114.00       7775.20       352.86 o                         
  -1  11   6        246.59        356.88       107.75 o                         
   0  11   6       8798.99       9300.42       409.68 o                         
   1  11   6         54.63        125.14        87.38 o                         
   2  11   6        215.90        401.20       121.48 o                         
   3  11   6          6.83        -46.10        97.12 o                         
   4  11   6       3249.34       3109.44       233.75 o                         
   5  11   6         13.33         29.02       103.02 o                         
   6  11   6       6549.82       6072.33       341.47 o                         
  -4  12   6        767.49        933.69       147.04 o                         
  -3  12   6       5110.89       5312.98       305.12 o                         
  -2  12   6          9.06         33.80        97.34 o                         
  -1  12   6         21.11         60.28        95.44 o                         
   0  12   6        645.15        493.66       142.23 o                         
   1  12   6       2436.92       3195.47       485.58 o                         
   2  12   6       1021.06        904.00       267.63 o                         
   3  12   6       4341.82       4176.18       277.95 o                         
   4  12   6        801.33        716.92       147.43 o                         
 -13   0   7       3149.42       3339.00       304.26 o                         
 -11   0   7       1735.30       1880.80       212.34 o                         
  -9   0   7      13720.00      13536.51       499.57 o                         
  -7   0   7      12337.12      11195.37       594.97 o                         
  -5   0   7       6934.53       6876.12       213.53 o                         
  -3   0   7      40994.68      41974.52       979.50 o                         
  -1   0   7        631.70        594.84        56.49 o                         
   1   0   7       5697.92       5930.33       200.73 o                         
   3   0   7      19165.98      19418.54       483.65 o                         
   5   0   7      34959.73      33887.30       823.28 o                         
   7   0   7       2647.66       3014.04       181.31 o                         
   9   0   7       9848.81       9450.79       396.98 o                         
  11   0   7      13254.80      13622.63       544.16 o                         
  13   0   7        355.34        321.31       149.15 o                         
 -14   1   7       2544.45       2768.63       201.89 o                         
 -13   1   7       1120.67        931.65       130.24 o                         
 -12   1   7       9945.04      10253.06       324.75 o                         
 -11   1   7       3171.17       3299.05       261.96 o                         
 -10   1   7       6685.82       6841.49       296.57 o                         
  -9   1   7         79.52         38.25        65.84 o                         
  -8   1   7       4213.37       4456.14       194.50 o                         
  -7   1   7       5286.71       5445.27       161.41 o                         
  -6   1   7      28803.67      28370.43       498.48 o                         
  -5   1   7      12752.33      12463.94       242.17 o                         
  -4   1   7      30094.95      30179.62       514.26 o                         
  -3   1   7       2279.55       2812.22        85.99 o                         
  -2   1   7       4506.90       4749.08        97.25 o                         
  -1   1   7       9736.02      10570.21       211.31 o                         
   0   1   7     150493.56     164370.83      2606.10 o                         
   1   1   7      21385.63      22700.08       415.59 o                         
   2   1   7      24392.12      24634.40       391.70 o                         
   3   1   7       4976.44       5116.22       117.69 o                         
   4   1   7         86.97         49.81        33.75 o                         
   5   1   7       1404.72       1550.65        76.66 o                         
   6   1   7      43431.05      43070.52       735.37 o                         
   7   1   7       4304.62       4280.08       168.85 o                         
   8   1   7      19725.96      18461.18       436.85 o                         
   9   1   7        124.15        113.15        70.42 o                         
  10   1   7        680.62        654.72       103.10 o                         
  11   1   7        241.43        312.94        93.17 o                         
  12   1   7       4731.54       4078.75       236.30 o                         
  13   1   7        617.58        814.84       147.25 o                         
 -13   2   7       1322.68       1185.05       176.42 o                         
 -12   2   7        828.46        840.21       117.42 o                         
 -11   2   7       1277.76       1302.56       133.72 o                         
 -10   2   7      15979.76      15437.41       400.42 o                         
  -9   2   7      11530.73      11380.27       315.48 o                         
  -8   2   7      12489.27      12479.10       323.05 o                         
  -7   2   7       6088.61       6002.25       153.75 o                         
  -6   2   7        323.70        379.76        48.12 o                         
  -5   2   7       7846.84       8278.19       178.76 o                         
  -4   2   7      19281.73      19976.23       356.98 o                         
  -3   2   7       4477.44       3897.72       100.07 o                         
  -2   2   7      21314.87      21214.71       344.33 o                         
  -1   2   7       5131.04       5112.17       125.62 o                         
   0   2   7       1577.35       1675.00        62.55 o                         
   1   2   7       1490.24       2035.56       104.01 o                         
   2   2   7       8400.70       8017.74       177.08 o                         
   3   2   7      35175.66      35316.09       595.32 o                         
   4   2   7      27150.41      26930.86       469.30 o                         
   5   2   7      19317.54      18634.85       345.84 o                         
   6   2   7       1387.99       1343.18        78.18 o                         
   7   2   7         99.48        148.40        50.11 o                         
   8   2   7       3984.04       3966.85       225.23 o                         
   9   2   7       3064.48       3165.01       177.54 o                         
  10   2   7       9029.80       8716.23       286.09 o                         
  11   2   7       4355.83       4049.53       227.89 o                         
  12   2   7       1798.40       1818.35       177.05 o                         
  13   2   7        833.35        725.56       137.03 o                         
 -13   3   7       6059.87       6187.62       294.21 o                         
 -12   3   7        620.26        684.48       111.73 o                         
 -11   3   7       8972.83       9002.56       298.90 o                         
 -10   3   7         43.08        148.64        78.78 o                         
  -9   3   7         50.92        174.22        77.87 o                         
  -8   3   7        294.23        386.08        80.08 o                         
  -7   3   7      10111.61       9639.04       216.13 o                         
  -6   3   7       1754.24       1852.06        91.61 o                         
  -5   3   7      40600.75      40814.61       696.00 o                         
  -4   3   7       1654.36       1956.71        84.79 o                         
  -3   3   7         32.16         56.75        31.15 o                         
  -2   3   7        892.16       1302.14        64.38 o                         
  -1   3   7      37951.43      39104.47       695.52 o                         
   0   3   7        485.35        379.65        39.46 o                         
   1   3   7      61738.54      63355.31      1032.86 o                         
   2   3   7       3164.30       3322.97        99.23 o                         
   3   3   7       4779.46       4699.65       119.05 o                         
   4   3   7         10.52        -11.23        31.84 o                         
   5   3   7       8767.59       9556.34       340.06 o                         
   6   3   7       1858.40       2065.10        99.97 o                         
   7   3   7      23667.37      22407.05       424.75 o                         
   8   3   7       2715.91       2918.95       145.68 o                         
   9   3   7       5484.19       5577.28       238.41 o                         
  10   3   7       2050.78       2041.93       181.48 o                         
  11   3   7       2519.19       2429.06       191.76 o                         
  12   3   7        299.76        436.46       118.52 o                         
  13   3   7       4479.27       4399.47       278.86 o                         
 -13   4   7        139.79         53.44       111.37 o                         
 -12   4   7        124.24        178.61       114.63 o                         
 -11   4   7          8.37        -56.92        80.51 o                         
 -10   4   7      10769.26      10554.42       313.54 o                         
  -9   4   7        350.50        212.68        77.10 o                         
  -8   4   7      30127.40      27857.69       610.01 o                         
  -7   4   7        320.12        324.26        56.00 o                         
  -6   4   7       2985.55       3088.43       158.38 o                         
  -5   4   7        306.82        395.85        52.50 o                         
  -4   4   7      31904.58      32465.52       565.03 o                         
  -3   4   7       1337.04       1678.19        80.11 o                         
  -2   4   7      32900.04      31068.81       536.16 o                         
  -1   4   7        252.33        290.71        40.30 o                         
   0   4   7       5738.47       5550.93       167.94 o                         
   1   4   7         31.13         80.96        34.47 o                         
   2   4   7       1820.74       1643.68        76.87 o                         
   3   4   7        110.64        145.89        39.15 o                         
   4   4   7      31665.24      30586.85       538.27 o                         
   5   4   7       2393.19       2434.19       144.11 o                         
   6   4   7       4512.58       4720.73       153.17 o                         
   7   4   7         10.02        -48.77        48.77 o                         
   8   4   7       3709.44       4191.35       273.44 o                         
   9   4   7          3.11         22.68        80.16 o                         
  10   4   7      16659.63      15772.75       514.89 o                         
  11   4   7        535.80        453.52       115.48 o                         
  12   4   7       2134.47       1928.48       211.34 o                         
 -12   5   7       2057.20       2460.85       266.90 o                         
 -11   5   7       5785.33       5126.18       303.61 o                         
 -10   5   7       1024.60       1110.04       138.66 o                         
  -9   5   7        299.32        203.38        88.64 o                         
  -8   5   7       1112.77       1202.24       106.14 o                         
  -7   5   7      13562.51      13008.88       280.96 o                         
  -6   5   7       7347.87       7325.35       188.24 o                         
  -5   5   7      26822.86      25592.27       469.27 o                         
  -4   5   7       2169.15       2275.65       104.11 o                         
  -3   5   7       4559.53       4874.42       136.31 o                         
  -2   5   7       3334.08       3929.78       157.76 o                         
  -1   5   7      24033.26      23517.56       422.44 o                         
   0   5   7       2320.64       2375.72        97.38 o                         
   1   5   7      40996.15      40299.10       686.34 o                         
   2   5   7       7337.75       7417.16       169.65 o                         
   3   5   7       4949.68       5226.72       147.34 o                         
   4   5   7         52.59        102.90        52.05 o                         
   5   5   7       8099.84       7841.54       211.33 o                         
   6   5   7       6895.46       6714.35       184.10 o                         
   7   5   7       4774.92       5042.67       187.41 o                         
   8   5   7       2741.55       3019.44       168.72 o                         
   9   5   7       2153.57       2112.14       176.42 o                         
  10   5   7        235.44        154.48       127.54 o                         
  11   5   7       1949.58       1696.38       200.36 o                         
  12   5   7       2379.13       2080.12       225.22 o                         
 -12   6   7         87.23        283.85       125.80 o                         
 -11   6   7       1515.44       1610.86       238.21 o                         
 -10   6   7       3601.91       3476.01       261.38 o                         
  -9   6   7       7694.72       7300.99       311.87 o                         
  -8   6   7       6414.63       6370.88       308.90 o                         
  -7   6   7       3287.26       3607.29       176.68 o                         
  -6   6   7          8.19        -18.24        50.82 o                         
  -5   6   7       2035.10       2440.31       132.23 o                         
  -4   6   7       4328.26       4487.27       171.30 o                         
  -3   6   7      14180.11      13302.94       329.59 o                         
  -2   6   7       7239.32       6512.41       160.21 o                         
  -1   6   7      21765.25      20846.83       387.94 o                         
   0   6   7       4095.75       4271.67       142.69 o                         
   1   6   7        366.26        498.51        57.24 o                         
   2   6   7       2984.21       2955.31       112.95 o                         
   3   6   7      13356.92      12668.57       388.38 o                         
   4   6   7       7491.80       7207.97       183.09 o                         
   5   6   7      18587.26      17850.98       386.53 o                         
   6   6   7       1240.61       1328.58       107.22 o                         
   7   6   7         97.19         49.20        70.36 o                         
   8   6   7       3570.96       3690.25       281.27 o                         
   9   6   7       5982.29       6253.49       351.42 o                         
  10   6   7       2701.24       3160.09       257.71 o                         
  11   6   7       4177.61       4898.90       327.30 o                         
  12   6   7       1689.17       1481.57       284.02 o                         
 -11   7   7        120.20        236.85       124.63 o                         
 -10   7   7       2589.78       2458.91       243.98 o                         
  -9   7   7         10.14        -80.42       118.62 o                         
  -8   7   7       2931.18       2970.56       263.48 o                         
  -7   7   7         13.36         -7.04        81.23 o                         
  -6   7   7      12914.40      12967.12       314.41 o                         
  -5   7   7        730.05        865.41       105.40 o                         
  -4   7   7       5509.88       6012.02       206.69 o                         
  -3   7   7         31.05        -53.46        53.46 o                         
  -2   7   7       1754.95       1767.89       109.20 o                         
  -1   7   7       1325.13       1521.18       101.91 o                         
   0   7   7      11892.34      11407.08       246.51 o                         
   1   7   7       1251.16       1268.64        84.89 o                         
   2   7   7      17387.77      16860.50       368.31 o                         
   3   7   7         10.48         31.84        58.35 o                         
   4   7   7         11.51         25.01        54.80 o                         
   5   7   7          6.53        -56.11        56.11 o                         
   6   7   7      15749.10      15759.92       401.88 o                         
   7   7   7         75.22        103.52        77.58 o                         
   8   7   7       9033.15       8926.62       339.22 o                         
   9   7   7        133.35         94.72       141.05 o                         
  10   7   7         42.16        -94.32       107.76 o                         
  11   7   7        125.24        169.40       131.53 o                         
 -10   8   7        409.37        418.90       134.63 o                         
  -9   8   7       9372.08       9559.52       706.43 o                         
  -8   8   7        334.84        294.56       104.62 o                         
  -7   8   7       5839.53       6097.97       260.38 o                         
  -6   8   7        241.64        145.06        79.39 o                         
  -5   8   7       3332.52       3382.60       168.44 o                         
  -4   8   7       1438.50       1705.09       120.85 o                         
  -3   8   7      12670.99      12926.56       313.90 o                         
  -2   8   7        591.11        627.77        82.52 o                         
  -1   8   7       9650.74       9639.05       280.48 o                         
   0   8   7        571.68        612.75        91.10 o                         
   1   8   7       1919.22       2069.92       189.16 o                         
   2   8   7          9.86        -54.05        64.94 o                         
   3   8   7       8649.86       8544.25       241.01 o                         
   4   8   7       2163.59       2547.22       145.81 o                         
   5   8   7       9641.21      10516.27       309.30 o                         
   6   8   7       1058.89       1055.60       119.19 o                         
   7   8   7         24.01         -4.53        87.65 o                         
   8   8   7          3.14        -89.58        89.58 o                         
   9   8   7       5242.48       5280.22       357.80 o                         
  10   8   7         87.89         62.97       121.59 o                         
  -9   9   7        231.21        192.43       118.00 o                         
  -8   9   7        344.17        500.89       116.22 o                         
  -7   9   7       4295.63       4365.23       226.38 o                         
  -6   9   7       8225.84       8797.70       303.95 o                         
  -5   9   7       6706.53       6217.43       296.54 o                         
  -4   9   7       3330.08       3895.91       229.10 o                         
  -3   9   7        594.93        686.63       101.97 o                         
  -2   9   7         81.05          5.11        71.98 o                         
  -1   9   7       3801.23       3513.42       219.75 o                         
   0   9   7       9856.24       9804.18       331.81 o                         
   1   9   7       8390.18       8515.73       274.10 o                         
   2   9   7       4335.33       4926.23       316.21 o                         
   3   9   7        314.21        443.77        95.00 o                         
   4   9   7         66.88        -14.92        90.12 o                         
   5   9   7       1758.95       1785.36       179.87 o                         
   6   9   7       4657.57       5146.92       282.76 o                         
   7   9   7       5163.67       5229.19       377.50 o                         
   8   9   7       2593.42       2723.22       232.23 o                         
   9   9   7        508.68        738.55       158.32 o                         
  -8  10   7       3693.43       3181.18       315.61 o                         
  -7  10   7        311.89        209.09       131.27 o                         
  -6  10   7          4.48        -86.31        86.31 o                         
  -5  10   7         42.11         80.85       112.02 o                         
  -4  10   7       3195.25       3517.91       225.12 o                         
  -3  10   7       2555.09       2832.48       204.98 o                         
  -2  10   7      12143.09      12207.31       390.59 o                         
  -1  10   7        815.49        976.98       139.82 o                         
   0  10   7        486.59        484.09        95.55 o                         
   1  10   7        635.00        632.02       129.24 o                         
   2  10   7       2070.02       2361.78       195.33 o                         
   3  10   7       1201.02       1240.60       150.05 o                         
   4  10   7       4573.79       4674.68       273.55 o                         
   5  10   7       3448.90       3245.03       229.00 o                         
   6  10   7       3391.14       3226.90       264.39 o                         
   7  10   7          5.97        -29.30       109.36 o                         
   8  10   7        517.14        511.20       307.11 o                         
  -6  11   7          5.53        251.76       109.36 o                         
  -5  11   7       6765.60       6681.72       333.27 o                         
  -4  11   7        255.86        432.29       109.24 o                         
  -3  11   7        853.64        712.55       146.40 o                         
  -2  11   7         61.10       -118.89       118.89 o                         
  -1  11   7       4127.34       4519.16       263.13 o                         
   0  11   7        714.03        607.15       124.95 o                         
   1  11   7       8251.68       7515.94       428.35 o                         
   2  11   7         47.18         53.49        97.05 o                         
   3  11   7       1880.65       2050.26       213.25 o                         
   4  11   7        367.38        282.22       123.17 o                         
   5  11   7       2597.88       2714.45       224.10 o                         
   6  11   7          0.18        -23.16       102.40 o                         
  -4  12   7       3410.28       3181.51       325.50 o                         
  -3  12   7       1229.44       1261.49       155.81 o                         
  -2  12   7       4027.15       4180.07       265.41 o                         
  -1  12   7        259.96        156.92       149.45 o                         
   0  12   7        380.24        211.50       125.78 o                         
   1  12   7         43.95        -70.05       108.71 o                         
   2  12   7       1970.41       2068.16       221.44 o                         
   3  12   7        783.19        648.90       155.57 o                         
 -14   0   8      11178.53      11743.67       558.64 o                         
 -12   0   8       5064.90       5364.74       545.06 o                         
 -10   0   8       1090.50       1324.14       200.68 o                         
  -8   0   8      30930.40      30694.42       926.63 o                         
  -6   0   8      31464.47      30172.99       742.78 o                         
  -4   0   8       7547.47       7747.25       230.82 o                         
  -2   0   8      72328.11      75473.01      1718.96 o                         
   0   0   8      62993.00      64673.25      1478.58 o                         
   2   0   8       3683.42       3806.88       176.73 o                         
   4   0   8      28964.70      29605.78       721.41 o                         
   6   0   8      46414.09      46915.73      1127.87 o                         
   8   0   8       1369.00       1490.31       170.55 o                         
  10   0   8       6378.89       7021.48       404.21 o                         
  12   0   8      10214.85      10172.90       490.07 o                         
 -14   1   8        128.48        402.63       107.68 o                         
 -13   1   8        153.83        187.59        94.97 o                         
 -12   1   8       1928.75       2039.78       159.74 o                         
 -11   1   8       7464.54       7439.35       292.15 o                         
 -10   1   8       7040.10       7290.17       269.63 o                         
  -9   1   8       4992.72       5328.98       225.83 o                         
  -8   1   8        689.14        666.78        94.50 o                         
  -7   1   8        117.85        169.26        40.98 o                         
  -6   1   8       6656.95       6558.15       154.04 o                         
  -5   1   8      25662.86      25358.06       446.34 o                         
  -4   1   8       5202.74       4823.52       117.32 o                         
  -3   1   8      62788.82      64598.73      1051.11 o                         
  -2   1   8       4033.95       4206.81        90.07 o                         
  -1   1   8      13707.73      14167.86       275.13 o                         
   0   1   8       3798.21       4017.11        95.67 o                         
   1   1   8      57642.62      59912.56      1042.31 o                         
   2   1   8      12583.77      12571.87       231.86 o                         
   3   1   8      39160.40      40133.87       669.81 o                         
   4   1   8       5643.43       5506.55       131.31 o                         
   5   1   8         72.83         35.37        35.86 o                         
   6   1   8       2448.31       2543.77       105.60 o                         
   7   1   8      13001.59      12445.74       261.67 o                         
   8   1   8       2186.43       2191.57       140.53 o                         
   9   1   8      12364.57      11397.74       321.80 o                         
  10   1   8        451.22        472.15        94.95 o                         
  11   1   8        603.75        600.09       104.01 o                         
  12   1   8          1.79         47.48        94.35 o                         
  13   1   8       2456.08       2525.13       248.17 o                         
 -13   2   8       2742.63       3030.93       206.07 o                         
 -12   2   8       3531.92       3673.38       213.85 o                         
 -11   2   8        171.88        115.47        82.24 o                         
 -10   2   8       1257.98       1325.36       125.23 o                         
  -9   2   8       8383.76       8308.54       255.74 o                         
  -8   2   8       6332.52       6275.71       222.35 o                         
  -7   2   8       9751.72       9860.85       216.46 o                         
  -6   2   8      15350.85      14999.03       293.08 o                         
  -5   2   8       2584.11       2676.05       101.50 o                         
  -4   2   8       2540.81       3163.41       112.10 o                         
  -3   2   8        241.92        185.44        33.97 o                         
  -2   2   8       1983.05       1828.22        82.72 o                         
  -1   2   8      49676.95      50924.42       895.27 o                         
   0   2   8       4802.93       3863.87        95.51 o                         
   1   2   8      16522.73      16531.63       319.91 o                         
   2   2   8       8541.15       9239.63       200.24 o                         
   3   2   8        101.69        243.41        36.22 o                         
   4   2   8      11213.18      10107.25       205.88 o                         
   5   2   8      32167.86      32110.60       596.82 o                         
   6   2   8      20451.75      19161.08       362.80 o                         
   7   2   8       5520.97       6009.98       169.12 o                         
   8   2   8       2056.67       2131.50       140.31 o                         
   9   2   8       2230.21       2120.27       147.62 o                         
  10   2   8       5976.73       6070.12       262.83 o                         
  11   2   8       4440.56       4388.24       257.06 o                         
  12   2   8       3617.46       3604.52       241.44 o                         
  13   2   8       2228.24       2358.31       205.26 o                         
 -13   3   8        200.57        308.46       111.39 o                         
 -12   3   8       4064.62       4042.53       227.14 o                         
 -11   3   8       4039.49       4333.99       223.70 o                         
 -10   3   8      19517.01      18113.65       453.01 o                         
  -9   3   8       5046.33       5368.64       232.12 o                         
  -8   3   8       3243.71       3367.16       213.72 o                         
  -7   3   8        273.46        279.11        53.31 o                         
  -6   3   8      24820.12      24300.07       444.75 o                         
  -5   3   8      15592.22      16163.88       310.46 o                         
  -4   3   8      37203.56      36636.41       626.32 o                         
  -3   3   8        490.23        520.43        50.43 o                         
  -2   3   8       6568.15       6584.37       145.36 o                         
  -1   3   8       8564.81       8967.36       181.62 o                         
   0   3   8      14755.13      15310.78       280.37 o                         
   1   3   8         25.04         64.13        29.61 o                         
   2   3   8      20871.49      19693.80       352.41 o                         
   3   3   8      20355.41      20799.61       373.63 o                         
   4   3   8      15244.34      15275.03       292.36 o                         
   5   3   8          7.67         17.81        38.87 o                         
   6   3   8       1593.18       1687.27        92.01 o                         
   7   3   8        946.80       1191.33        83.82 o                         
   8   3   8      14392.43      13469.05       316.21 o                         
   9   3   8       1169.79       1499.77       125.45 o                         
  10   3   8       7608.58       7480.29       334.82 o                         
  11   3   8        526.82        479.98       115.28 o                         
  12   3   8         11.15        -67.26        97.35 o                         
  13   3   8        343.96        375.50       120.23 o                         
 -13   4   8       6932.54       6187.67       661.83 o                         
 -12   4   8        119.26         61.92       130.64 o                         
 -11   4   8        381.60        378.78       100.54 o                         
 -10   4   8        235.69        255.09        85.36 o                         
  -9   4   8       9079.61       8528.12       325.33 o                         
  -8   4   8       5257.14       5716.31       244.30 o                         
  -7   4   8      25080.80      23646.83       445.65 o                         
  -6   4   8          8.99         19.51        44.84 o                         
  -5   4   8       4190.45       4324.88       132.42 o                         
  -4   4   8        458.35        568.75        55.82 o                         
  -3   4   8      21094.32      21715.40       394.32 o                         
  -2   4   8       1090.74       1378.13        73.36 o                         
  -1   4   8      35082.04      32970.50       564.58 o                         
   0   4   8        974.45       1128.12        64.76 o                         
   1   4   8      16354.81      15294.87       287.55 o                         
   2   4   8         13.00         40.22        33.24 o                         
   3   4   8       3503.69       3333.92       112.38 o                         
   4   4   8        430.80        590.36        56.61 o                         
   5   4   8      28686.25      27911.91       503.44 o                         
   6   4   8       1989.15       2310.91       110.31 o                         
   7   4   8      10121.08       9903.05       232.08 o                         
   8   4   8        412.61        446.21       128.71 o                         
   9   4   8        447.66        447.39       105.92 o                         
  10   4   8        104.82        114.12        93.58 o                         
  11   4   8      11721.49      11715.53       390.20 o                         
  12   4   8       1946.96       2167.60       224.23 o                         
 -12   5   8       3705.40       3958.29       367.99 o                         
 -11   5   8       3450.40       3196.09       253.10 o                         
 -10   5   8       9035.83       8872.82       353.17 o                         
  -9   5   8       1798.70       2021.16       165.62 o                         
  -8   5   8       3720.90       3909.04       181.30 o                         
  -7   5   8         44.18        112.73        53.66 o                         
  -6   5   8       6253.00       6182.97       173.10 o                         
  -5   5   8      10747.49      10092.02       224.70 o                         
  -4   5   8      14759.53      13727.41       427.35 o                         
  -3   5   8       2398.63       2528.99       106.21 o                         
  -2   5   8       8074.07       7955.15       189.46 o                         
  -1   5   8        439.29        469.90        50.51 o                         
   0   5   8      12640.01      12190.21       244.54 o                         
   1   5   8       4619.05       4717.32       131.74 o                         
   2   5   8      18353.03      17433.43       330.31 o                         
   3   5   8      10683.41      10736.53       227.45 o                         
   4   5   8       3832.68       3820.74       132.30 o                         
   5   5   8        893.77        986.60        76.25 o                         
   6   5   8       2506.05       2498.13       118.72 o                         
   7   5   8       2590.28       2834.32       142.83 o                         
   8   5   8       7168.24       7224.47       255.58 o                         
   9   5   8       2705.07       2996.74       209.33 o                         
  10   5   8       4279.71       4810.63       308.34 o                         
  11   5   8        631.20        829.19       240.38 o                         
  12   5   8         38.79         35.01       120.53 o                         
 -12   6   8       2257.18       2087.53       262.08 o                         
 -11   6   8        103.35         46.24       113.32 o                         
 -10   6   8        507.22        388.60       138.63 o                         
  -9   6   8        405.52        671.84       171.18 o                         
  -8   6   8      10173.77      10349.70       299.60 o                         
  -7   6   8       3764.06       4087.56       173.91 o                         
  -6   6   8       3885.87       4350.08       227.98 o                         
  -5   6   8         68.66         33.57        62.83 o                         
  -4   6   8        449.09        474.67        70.21 o                         
  -3   6   8       2582.87       2672.67       114.52 o                         
  -2   6   8      16966.31      16212.84       369.42 o                         
  -1   6   8      13141.16      12598.21       356.72 o                         
   0   6   8      19825.57      18807.07       358.64 o                         
   1   6   8       2049.25       2403.98       106.17 o                         
   2   6   8        101.60        166.26        48.73 o                         
   3   6   8       1155.98       1260.85        80.88 o                         
   4   6   8       7682.52       7788.51       190.59 o                         
   5   6   8       8394.46       8129.62       203.11 o                         
   6   6   8      16864.57      16013.84       396.97 o                         
   7   6   8       4347.10       4314.66       201.56 o                         
   8   6   8        873.51       1076.44       136.68 o                         
   9   6   8        470.02        450.51       132.91 o                         
  10   6   8       3395.85       3617.13       270.36 o                         
  11   6   8       2279.60       2365.25       247.85 o                         
 -11   7   8       7285.50       6918.88       529.46 o                         
 -10   7   8          5.06         58.90       113.69 o                         
  -9   7   8       7206.56       6434.78       357.37 o                         
  -8   7   8         18.79        -78.47        78.47 o                         
  -7   7   8       1069.66        965.33       118.16 o                         
  -6   7   8         42.65         71.38        60.65 o                         
  -5   7   8      16489.83      16652.46       375.73 o                         
  -4   7   8        268.07        282.39        74.26 o                         
  -3   7   8      13792.67      13626.36       370.73 o                         
  -2   7   8         77.86         22.20        55.72 o                         
  -1   7   8        339.24        291.06        83.61 o                         
   0   7   8        236.28        393.28        74.19 o                         
   1   7   8      13671.50      13353.04       280.37 o                         
   2   7   8       3655.07       3996.12       165.47 o                         
   3   7   8      29006.46      28867.46       575.39 o                         
   4   7   8         35.36         18.53        60.67 o                         
   5   7   8        266.06        196.42        76.74 o                         
   6   7   8        454.99        377.41        89.83 o                         
   7   7   8       5574.18       5792.70       251.80 o                         
   8   7   8        113.39         70.82        89.47 o                         
   9   7   8       9684.80       9923.30       429.16 o                         
  10   7   8          4.09         30.33       106.87 o                         
  11   7   8        548.95        374.32       146.65 o                         
 -10   8   8        150.15        129.95       112.15 o                         
  -9   8   8       1248.59       1448.70       184.81 o                         
  -8   8   8       9118.91       8389.68       336.74 o                         
  -7   8   8        666.00        638.30        99.47 o                         
  -6   8   8       9522.52       9660.42       467.95 o                         
  -5   8   8          6.39         64.54        67.37 o                         
  -4   8   8        272.18        346.46        85.79 o                         
  -3   8   8       1368.62       1433.20       108.65 o                         
  -2   8   8      11127.53      10327.27       266.95 o                         
  -1   8   8         22.88         27.49        66.87 o                         
   0   8   8      12314.33      12012.89       323.94 o                         
   1   8   8       1483.15       1512.59       124.14 o                         
   2   8   8       2996.19       3295.43       259.59 o                         
   3   8   8       4140.55       4040.71       201.08 o                         
   4   8   8      21782.06      22030.92       519.33 o                         
   5   8   8        786.11       1015.37       115.24 o                         
   6   8   8      10031.05      10628.36       319.82 o                         
   7   8   8         21.18         66.81        81.90 o                         
   8   8   8        978.30        957.10       138.65 o                         
   9   8   8         45.11        106.54       108.76 o                         
  10   8   8       2442.49       2611.78       248.54 o                         
  -9   9   8       2668.73       3223.79       258.76 o                         
  -8   9   8        197.56        105.58       103.03 o                         
  -7   9   8        117.07        179.90        93.34 o                         
  -6   9   8        809.36        872.14       116.41 o                         
  -5   9   8       6406.42       7008.47       307.81 o                         
  -4   9   8       4966.01       5177.74       338.87 o                         
  -3   9   8      10251.29      10301.86       338.73 o                         
  -2   9   8       2002.70       2070.55       151.12 o                         
  -1   9   8        183.55        196.91        79.14 o                         
   0   9   8       2030.54       2168.22       155.65 o                         
   1   9   8       5347.47       5355.61       301.43 o                         
   2   9   8       4409.80       4810.05       311.15 o                         
   3   9   8       3582.29       4008.06       262.16 o                         
   4   9   8       2642.74       2517.52       191.37 o                         
   5   9   8         99.97        140.34        95.22 o                         
   6   9   8        438.48        481.12       118.78 o                         
   7   9   8       1656.32       1998.20       190.12 o                         
   8   9   8       2950.04       2894.84       240.48 o                         
   9   9   8       4334.47       4363.00       317.00 o                         
  -8  10   8        788.72        827.74       227.75 o                         
  -7  10   8       8836.73       8464.83       474.32 o                         
  -6  10   8       1072.79       1190.75       262.56 o                         
  -5  10   8        678.88        850.97       127.38 o                         
  -4  10   8         14.58        -17.48        83.43 o                         
  -3  10   8       2097.55       2295.49       186.26 o                         
  -2  10   8       1959.20       2139.40       176.73 o                         
  -1  10   8       7202.54       7256.71       324.58 o                         
   0  10   8       1487.75       1810.15       154.01 o                         
   1  10   8       2278.17       2304.35       172.65 o                         
   2  10   8         11.94         -7.00       107.71 o                         
   3  10   8       1114.75        975.49       143.67 o                         
   4  10   8       1470.15       1818.67       182.20 o                         
   5  10   8       5901.19       5989.74       444.46 o                         
   6  10   8       1260.53       1286.05       161.31 o                         
   7  10   8       2989.50       2954.55       225.69 o                         
   8  10   8        162.71        276.85       160.36 o                         
  -6  11   8       2086.39       2249.46       340.71 o                         
  -5  11   8        301.36        430.08       110.28 o                         
  -4  11   8       7924.01       7984.05       367.31 o                         
  -3  11   8         37.79         65.25       101.38 o                         
  -2  11   8       1035.76        809.68       142.44 o                         
  -1  11   8        118.52         74.17        85.49 o                         
   0  11   8       1724.40       1587.80       191.61 o                         
   1  11   8         77.92         43.00       103.84 o                         
   2  11   8       7304.27       7613.39       515.69 o                         
   3  11   8         21.78        360.88       239.53 o                         
   4  11   8       2674.44       2794.70       227.79 o                         
   5  11   8         79.53         31.48       106.53 o                         
   6  11   8       1248.53       1514.80       207.99 o                         
  -4  12   8        459.39        471.70       130.91 o                         
  -3  12   8       1248.05       1063.09       152.69 o                         
  -2  12   8       1034.02       1042.88       167.14 o                         
  -1  12   8       4899.32       5140.59       338.34 o                         
   0  12   8       1336.65       1409.99       189.42 o                         
   1  12   8       1577.14       1692.02       211.89 o                         
   2  12   8        298.02        296.05       132.43 o                         
   3  12   8        288.98        293.09       211.93 o                         
 -13   0   9       6589.24       6592.46       427.43 o                         
 -11   0   9      10271.60      10901.68       602.13 o                         
  -9   0   9          1.50         61.59       102.53 o                         
  -7   0   9      21072.42      19629.60       520.68 o                         
  -5   0   9      17020.20      16320.50       431.37 o                         
  -3   0   9      11631.88      12122.47       325.04 o                         
  -1   0   9      34690.83      34704.93       818.60 o                         
   1   0   9      93830.91      95270.19      2163.25 o                         
   3   0   9       1039.89       1115.19        85.94 o                         
   5   0   9       8863.37       8526.55       265.83 o                         
   7   0   9       8135.60       7901.95       291.01 o                         
   9   0   9       1687.07       1817.99       197.76 o                         
  11   0   9       2305.23       2781.55       263.92 o                         
  13   0   9       7755.65       7308.98       577.41 o                         
 -13   1   9        892.78        823.74       129.82 o                         
 -12   1   9         43.97        105.63        82.72 o                         
 -11   1   9       1571.45       1852.41       150.99 o                         
 -10   1   9      11564.38      11087.47       320.36 o                         
  -9   1   9       5009.79       5202.24       223.65 o                         
  -8   1   9      14854.98      14157.63       500.13 o                         
  -7   1   9        973.24       1259.36        74.11 o                         
  -6   1   9        379.50        502.35        50.40 o                         
  -5   1   9        367.42        374.61        46.50 o                         
  -4   1   9      41877.12      43331.55       725.36 o                         
  -3   1   9       3173.33       3100.96        94.45 o                         
  -2   1   9      34057.21      33429.41       560.30 o                         
  -1   1   9         75.97         68.08        36.19 o                         
   0   1   9       3018.04       3184.03       119.86 o                         
   1   1   9         90.16        220.12        40.59 o                         
   2   1   9      21401.22      21479.86       405.63 o                         
   3   1   9       4272.86       4477.61       111.31 o                         
   4   1   9      48143.96      46949.34       785.71 o                         
   5   1   9       7943.05       8045.67       180.08 o                         
   6   1   9       6736.28       6684.92       170.51 o                         
   7   1   9         15.61        -43.67        43.67 o                         
   8   1   9       3198.59       3380.19       180.28 o                         
   9   1   9       3540.31       3721.00       192.21 o                         
  10   1   9       9151.09       9214.14       289.26 o                         
  11   1   9       1550.26       1755.84       165.78 o                         
  12   1   9       3450.90       3406.11       236.98 o                         
  13   1   9          0.84         17.96       107.20 o                         
 -13   2   9       2485.45       2454.64       188.65 o                         
 -12   2   9       9139.64       8836.76       317.90 o                         
 -11   2   9       1667.44       1954.33       151.89 o                         
 -10   2   9        785.73        616.71        98.23 o                         
  -9   2   9          8.19         32.90        70.52 o                         
  -8   2   9       1425.31       1546.33       117.91 o                         
  -7   2   9      17685.71      17105.07       333.41 o                         
  -6   2   9      19353.31      19438.65       365.51 o                         
  -5   2   9      16758.60      16096.22       305.57 o                         
  -4   2   9       1104.60        884.46        57.46 o                         
  -3   2   9         13.63          1.42        28.41 o                         
  -2   2   9        704.49        784.81        57.93 o                         
  -1   2   9      24169.01      23564.46       440.03 o                         
   0   2   9      34954.12      36008.14       602.04 o                         
   1   2   9      31474.61      31229.96       569.83 o                         
   2   2   9      23882.12      24113.26       452.98 o                         
   3   2   9       4745.99       4785.23       131.62 o                         
   4   2   9         78.41        134.59        38.33 o                         
   5   2   9       4647.19       4512.93       130.81 o                         
   6   2   9      20585.01      19203.66       365.85 o                         
   7   2   9      19293.59      18209.81       357.27 o                         
   8   2   9      12569.20      12634.81       308.52 o                         
   9   2   9       1046.91        923.93       104.48 o                         
  10   2   9        259.76        277.28       100.25 o                         
  11   2   9        621.11        624.87       123.26 o                         
  12   2   9       2487.30       2415.72       203.35 o                         
  13   2   9       2593.59       2124.40       196.74 o                         
 -13   3   9        496.61        531.29       134.21 o                         
 -12   3   9         11.35         10.33        82.58 o                         
 -11   3   9       5987.89       6055.00       273.57 o                         
 -10   3   9        928.57       1036.17       116.30 o                         
  -9   3   9      31759.15      30455.00       862.57 o                         
  -8   3   9       1405.54       1656.66       128.31 o                         
  -7   3   9       4589.03       4691.85       147.55 o                         
  -6   3   9         81.15         60.69        43.28 o                         
  -5   3   9      12326.04      12591.47       255.35 o                         
  -4   3   9         29.57         44.18        35.08 o                         
  -3   3   9      24523.07      23328.04       413.99 o                         
  -2   3   9       5520.47       5658.93       131.76 o                         
  -1   3   9      13053.42      11768.47       226.88 o                         
   0   3   9        511.42        489.49        43.18 o                         
   1   3   9        147.58        127.18        31.94 o                         
   2   3   9         67.15          8.74        36.82 o                         
   3   3   9      47483.58      48576.45       874.57 o                         
   4   3   9       2303.11       2416.89       113.98 o                         
   5   3   9      15724.92      15170.21       298.03 o                         
   6   3   9       1436.43       1632.44        93.15 o                         
   7   3   9       1128.83       1269.22        86.61 o                         
   8   3   9       2461.51       2733.89       141.76 o                         
   9   3   9      15362.29      14916.28       430.00 o                         
  10   3   9        889.18        860.24       126.31 o                         
  11   3   9       9585.96       9623.48       354.41 o                         
  12   3   9          3.93         -5.14       104.58 o                         
  13   3   9        285.25        282.49       116.26 o                         
 -13   4   9         50.75        206.14       114.14 o                         
 -12   4   9       8187.27       7536.90       706.91 o                         
 -11   4   9        135.87        166.76        92.36 o                         
 -10   4   9       5618.29       5305.94       269.93 o                         
  -9   4   9         73.75         85.07        73.95 o                         
  -8   4   9        926.01       1062.52       108.38 o                         
  -7   4   9        700.13        742.12        74.53 o                         
  -6   4   9      20801.31      20280.03       387.14 o                         
  -5   4   9       1029.79       1190.17        76.73 o                         
  -4   4   9      21402.65      21513.76       396.47 o                         
  -3   4   9        793.79       1113.27        80.10 o                         
  -2   4   9         58.84         99.79        38.81 o                         
  -1   4   9        146.85        206.51        40.12 o                         
   0   4   9      33439.00      32418.62       558.40 o                         
   1   4   9          8.31        113.86        37.10 o                         
   2   4   9      31907.38      31718.61       549.49 o                         
   3   4   9          1.39        -30.50        35.08 o                         
   4   4   9       2215.16       2280.49        99.88 o                         
   5   4   9        508.76        627.73        63.89 o                         
   6   4   9      12991.71      12707.30       271.01 o                         
   7   4   9       2425.04       2821.30       141.44 o                         
   8   4   9      13086.01      13361.78       350.06 o                         
   9   4   9        731.37        984.42       123.54 o                         
  10   4   9         38.78        145.57        94.68 o                         
  11   4   9        396.16        594.36       122.44 o                         
  12   4   9       3769.12       4153.77       298.31 o                         
 -12   5   9         43.53        205.17       111.19 o                         
 -11   5   9       3508.97       3116.04       253.29 o                         
 -10   5   9       3242.47       3091.47       328.38 o                         
  -9   5   9       8243.95       8587.09       328.13 o                         
  -8   5   9       3742.74       3870.64       204.96 o                         
  -7   5   9       8392.00       7608.96       201.80 o                         
  -6   5   9         12.89        -28.59        47.08 o                         
  -5   5   9       1905.26       2290.12       108.18 o                         
  -4   5   9       7551.56       7342.60       179.69 o                         
  -3   5   9      20454.19      19845.30       373.71 o                         
  -2   5   9       5285.05       5203.90       146.37 o                         
  -1   5   9      10938.74      10738.33       224.06 o                         
   0   5   9        689.52        826.65        62.46 o                         
   1   5   9       2372.06       2723.56       149.95 o                         
   2   5   9      11605.29      11518.05       246.39 o                         
   3   5   9       9180.84       8742.67       214.50 o                         
   4   5   9       1247.51       1490.26       106.51 o                         
   5   5   9       5804.55       5591.25       183.11 o                         
   6   5   9       1347.16       1293.18        99.97 o                         
   7   5   9         95.35        177.35        65.39 o                         
   8   5   9        888.73       1095.27       112.05 o                         
   9   5   9       9365.21       9204.11       347.59 o                         
  10   5   9       1924.70       1995.50       206.19 o                         
  11   5   9       4530.77       4707.61       315.76 o                         
  12   5   9        367.63         67.85       128.51 o                         
 -12   6   9       1903.78       2016.01       217.85 o                         
 -11   6   9       6329.75       6690.42       650.01 o                         
 -10   6   9         88.62         99.26       105.72 o                         
  -9   6   9        115.31        308.25       113.22 o                         
  -8   6   9         88.88         39.36        76.81 o                         
  -7   6   9      10918.31      10728.12       272.56 o                         
  -6   6   9       2621.68       3301.60       187.00 o                         
  -5   6   9      13019.44      12523.32       295.45 o                         
  -4   6   9       3462.92       3782.83       158.70 o                         
  -3   6   9        587.79        678.89        70.11 o                         
  -2   6   9       2131.54       2345.71       105.09 o                         
  -1   6   9       5600.76       5469.85       152.50 o                         
   0   6   9       9650.55       9479.42       212.75 o                         
   1   6   9      27987.91      27246.92       494.25 o                         
   2   6   9       7628.25       7426.70       180.98 o                         
   3   6   9      12205.34      11854.43       254.57 o                         
   4   6   9        426.62        563.09        64.50 o                         
   5   6   9      10277.57       9856.93       237.02 o                         
   6   6   9       4778.11       4937.42       216.86 o                         
   7   6   9       8421.71       8028.88       265.16 o                         
   8   6   9       6169.47       6140.29       288.80 o                         
   9   6   9        908.51        790.24       229.77 o                         
  10   6   9         33.30        165.81       119.99 o                         
  11   6   9        897.89       1041.94       194.20 o                         
 -11   7   9        178.17        457.73       188.30 o                         
 -10   7   9       7715.57       7199.70       394.06 o                         
  -9   7   9       1181.24       1311.14       174.33 o                         
  -8   7   9      11282.28      11036.77       445.30 o                         
  -7   7   9       1412.38       1564.65       131.07 o                         
  -6   7   9       3166.12       3101.75       173.73 o                         
  -5   7   9         63.38        115.16        68.92 o                         
  -4   7   9      13830.37      14483.09       357.11 o                         
  -3   7   9          6.46          4.04        57.55 o                         
  -2   7   9      21821.06      21255.86       444.14 o                         
  -1   7   9        684.04        801.43        81.76 o                         
   0   7   9        550.19        555.52        68.73 o                         
   1   7   9        117.87        186.23        51.30 o                         
   2   7   9      15424.39      14556.01       330.24 o                         
   3   7   9         37.13         59.10        69.81 o                         
   4   7   9      25546.70      25092.36       566.38 o                         
   5   7   9          3.02         -2.73        69.29 o                         
   6   7   9       1509.21       1581.39       129.75 o                         
   7   7   9          3.95         60.45        79.04 o                         
   8   7   9       2916.71       3146.14       356.36 o                         
   9   7   9        129.41        157.12       111.99 o                         
  10   7   9       6818.15       6557.34       551.89 o                         
  11   7   9        195.03        168.30       135.25 o                         
 -10   8   9          4.59        121.53       109.35 o                         
  -9   8   9        225.71        506.28       147.07 o                         
  -8   8   9        539.73        804.98       129.91 o                         
  -7   8   9       6219.17       6720.29       278.63 o                         
  -6   8   9       2039.26       2067.88       151.37 o                         
  -5   8   9      10980.85      11025.03       316.21 o                         
  -4   8   9        767.31        859.33        96.51 o                         
  -3   8   9       3410.60       3285.00       174.97 o                         
  -2   8   9        181.48        165.14        66.68 o                         
  -1   8   9      16802.85      16320.32       406.24 o                         
   0   8   9       1731.74       1955.81       137.33 o                         
   1   8   9      10706.50      10177.24       290.86 o                         
   2   8   9         91.20        -20.01        65.11 o                         
   3   8   9       3337.35       3333.77       304.24 o                         
   4   8   9         51.35         40.33        71.78 o                         
   5   8   9       6823.37       7393.29       371.52 o                         
   6   8   9        328.41        355.26        96.06 o                         
   7   8   9       7140.11       7702.87       312.08 o                         
   8   8   9        297.61        221.07       103.26 o                         
   9   8   9       2485.93       2789.24       304.41 o                         
  10   8   9          0.60        235.67       134.34 o                         
  -9   9   9       3560.36       3624.80       281.63 o                         
  -8   9   9       5857.31       5209.98       298.98 o                         
  -7   9   9        381.05        509.35       114.46 o                         
  -6   9   9          1.07        -70.47        72.15 o                         
  -5   9   9        525.53        502.76       115.02 o                         
  -4   9   9       4645.62       4995.31       262.52 o                         
  -3   9   9       3576.54       3962.39       227.36 o                         
  -2   9   9       8106.16       8294.79       331.70 o                         
  -1   9   9       4337.92       3768.67       197.51 o                         
   0   9   9          9.75        104.53        73.20 o                         
   1   9   9         10.66        -39.72        67.03 o                         
   2   9   9        597.42        763.80       138.52 o                         
   3   9   9       3404.81       3305.95       212.15 o                         
   4   9   9       9739.52      10019.64       619.00 o                         
   5   9   9       2461.88       2452.62       190.93 o                         
   6   9   9        723.46       1027.09       142.32 o                         
   7   9   9         41.07        136.52        96.21 o                         
   8   9   9        746.57        765.78       149.78 o                         
   9   9   9        583.14        746.94       163.49 o                         
  -8  10   9       2394.15       2199.42       273.54 o                         
  -7  10   9        913.13       1047.19       147.27 o                         
  -6  10   9       7231.09       7607.38       366.19 o                         
  -5  10   9       2178.99       2208.95       186.59 o                         
  -4  10   9       2432.85       2581.74       197.23 o                         
  -3  10   9         90.51        -11.51        83.97 o                         
  -2  10   9        571.77        821.08       123.52 o                         
  -1  10   9       2158.29       2187.03       178.28 o                         
   0  10   9       4424.29       4589.34       265.00 o                         
   1  10   9       2102.60       2325.59       190.69 o                         
   2  10   9       3508.11       3810.68       260.20 o                         
   3  10   9         30.09         57.55       105.24 o                         
   4  10   9        164.18        -20.98        99.61 o                         
   5  10   9        506.17        720.76       133.59 o                         
   6  10   9       5594.19       5478.02       301.93 o                         
   7  10   9       1262.58       1359.74       171.72 o                         
  -6  11   9         31.09       -101.82       101.82 o                         
  -5  11   9       1513.19       1784.26       182.35 o                         
  -4  11   9        353.34        506.89       118.82 o                         
  -3  11   9       9274.96       8908.77       601.64 o                         
  -2  11   9         10.03        -81.16        81.16 o                         
  -1  11   9       2205.56       2124.90       214.37 o                         
   0  11   9         22.81          2.31       106.67 o                         
   1  11   9        284.97        146.78       113.58 o                         
   2  11   9         65.59         78.83       112.38 o                         
   3  11   9       8687.96       7874.21       386.45 o                         
   4  11   9         11.44          0.22       111.28 o                         
   5  11   9       4778.44       4968.76       294.46 o                         
   6  11   9         17.73         37.99       143.11 o                         
  -3  12   9         12.78          8.31       106.56 o                         
  -2  12   9        533.30        173.17       122.84 o                         
  -1  12   9        622.08        532.18       144.05 o                         
   0  12   9       6140.55       5576.01       357.61 o                         
   1  12   9       1278.65       1278.17       188.34 o                         
   2  12   9       2546.38       2576.97       241.68 o                         
   3  12   9        185.67        256.08       135.51 o                         
 -12   0  10       6696.14       7079.38       426.32 o                         
 -10   0  10      12311.66      12172.70       478.14 o                         
  -8   0  10       2593.62       2888.54       223.59 o                         
  -6   0  10      13050.90      12033.15       345.62 o                         
  -4   0  10      85967.18      91761.44      2102.67 o                         
  -2   0  10       7552.71       7988.58       231.20 o                         
   0   0  10      20349.79      20007.66       497.89 o                         
   2   0  10      72839.23      74727.22      1714.45 o                         
   4   0  10       4321.43       3776.22       161.44 o                         
   6   0  10       1982.58       2087.94       164.43 o                         
   8   0  10       9854.64      10370.49       410.71 o                         
  10   0  10       3002.42       3275.47       261.77 o                         
  12   0  10        100.63         67.08       149.88 o                         
 -13   1  10       5659.22       5496.53       274.67 o                         
 -12   1  10        423.75        511.97       104.07 o                         
 -11   1  10         76.69         23.51        74.66 o                         
 -10   1  10        174.18         75.55        74.46 o                         
  -9   1  10      10896.54      10861.61       305.16 o                         
  -8   1  10       2774.65       3066.99       163.71 o                         
  -7   1  10      18288.96      17358.65       336.02 o                         
  -6   1  10       1924.41       1953.19        89.82 o                         
  -5   1  10       2964.25       3214.15       106.91 o                         
  -4   1  10        522.09        551.95        52.47 o                         
  -3   1  10       7018.89       6340.61       140.08 o                         
  -2   1  10       3424.52       3164.16        82.07 o                         
  -1   1  10      28828.53      28641.26       487.80 o                         
   0   1  10       6821.92       6583.35       141.74 o                         
   1   1  10      10897.54      10457.20       201.58 o                         
   2   1  10         59.93        -28.58        35.87 o                         
   3   1  10      10850.62      10492.06       209.07 o                         
   4   1  10       1919.95       2076.02       111.04 o                         
   5   1  10      27718.12      26759.31       477.65 o                         
   6   1  10       4141.46       4140.90       137.48 o                         
   7   1  10       9344.99       9104.46       211.73 o                         
   8   1  10          1.68        -60.13        60.13 o                         
   9   1  10         65.69         50.78        68.47 o                         
  10   1  10       1691.78       1773.21       149.15 o                         
  11   1  10       9323.26       8570.41       417.56 o                         
  12   1  10       1333.35       1448.57       163.80 o                         
  13   1  10       4400.85       4098.30       303.47 o                         
 -13   2  10        635.07        808.46       173.22 o                         
 -12   2  10       3566.73       3332.96       206.21 o                         
 -11   2  10      10534.31      10667.89       323.56 o                         
 -10   2  10       3730.29       3936.04       204.19 o                         
  -9   2  10       4038.07       4174.44       200.59 o                         
  -8   2  10        560.10        673.06        88.55 o                         
  -7   2  10       2958.63       3257.56       123.38 o                         
  -6   2  10      14405.24      14008.26       280.99 o                         
  -5   2  10      21265.62      21758.52       397.00 o                         
  -4   2  10      14666.68      14267.81       272.82 o                         
  -3   2  10      17400.50      17096.39       312.87 o                         
  -2   2  10       5452.63       5696.23       145.88 o                         
  -1   2  10         70.30         63.43        37.85 o                         
   0   2  10      18053.88      18274.17       326.74 o                         
   1   2  10      24575.48      23648.55       446.22 o                         
   2   2  10      21656.41      21194.15       407.51 o                         
   3   2  10      22476.22      22369.51       432.43 o                         
   4   2  10       7922.51       8421.30       183.53 o                         
   5   2  10       1118.78       1417.19        92.16 o                         
   6   2  10       1825.98       2014.06       121.84 o                         
   7   2  10      15678.31      15817.53       322.11 o                         
   8   2  10       6327.75       6213.40       202.21 o                         
   9   2  10       4565.89       4400.83       233.77 o                         
  10   2  10       1093.35       1290.13       146.26 o                         
  11   2  10       1461.87       1225.14       147.74 o                         
  12   2  10         10.37        -19.84        94.22 o                         
  13   2  10       2298.80       2449.47       234.57 o                         
 -13   3  10       1646.49       1778.21       182.81 o                         
 -12   3  10       4004.47       3835.27       248.78 o                         
 -11   3  10          6.02        -59.70        87.40 o                         
 -10   3  10       1663.05       1702.31       140.15 o                         
  -9   3  10        319.29        215.89        79.06 o                         
  -8   3  10      19690.39      19833.28       464.01 o                         
  -7   3  10       7435.35       7383.74       186.57 o                         
  -6   3  10       8941.70       8847.97       202.75 o                         
  -5   3  10       3924.63       4464.01       136.31 o                         
  -4   3  10         23.80         75.54        35.21 o                         
  -3   3  10        563.18        805.55        53.46 o                         
  -2   3  10      22848.31      21356.99       415.79 o                         
  -1   3  10       2017.16       2830.32       122.94 o                         
   0   3  10      27557.99      26661.17       463.64 o                         
   1   3  10       2532.63       2922.07       111.31 o                         
   2   3  10       3881.96       4347.44       130.36 o                         
   3   3  10          8.77        -20.29        38.86 o                         
   4   3  10      29260.93      29892.93       526.58 o                         
   5   3  10       2337.81       2364.29       104.35 o                         
   6   3  10      20689.40      19748.30       379.61 o                         
   7   3  10       8276.33       8059.30       228.59 o                         
   8   3  10        187.66        173.60        74.66 o                         
   9   3  10       1715.59       1492.50       145.72 o                         
  10   3  10       6490.06       6536.59       325.31 o                         
  11   3  10        492.90        342.92       114.57 o                         
  12   3  10       8999.56       8942.09       401.99 o                         
 -13   4  10       2579.13       2764.95       255.53 o                         
 -12   4  10         36.01          6.40       135.98 o                         
 -11   4  10       9155.03       8713.67       348.60 o                         
 -10   4  10        220.45        270.28       102.61 o                         
  -9   4  10       8403.42       8198.29       270.81 o                         
  -8   4  10        363.49        225.92        79.93 o                         
  -7   4  10       3419.62       3814.05       147.42 o                         
  -6   4  10        149.38        175.04        52.29 o                         
  -5   4  10      14847.71      13559.72       277.39 o                         
  -4   4  10       4870.36       5170.80       140.49 o                         
  -3   4  10      25708.51      24865.92       485.05 o                         
  -2   4  10         88.87         99.02        37.59 o                         
  -1   4  10        161.74        145.64        38.79 o                         
   0   4  10       2644.14       3290.03       132.03 o                         
   1   4  10      27254.64      25673.37       455.62 o                         
   2   4  10       2357.39       2540.06        94.71 o                         
   3   4  10      17845.67      17913.65       337.14 o                         
   4   4  10        514.45        582.84        56.90 o                         
   5   4  10         84.01        153.59        49.39 o                         
   6   4  10         65.19         80.41        56.54 o                         
   7   4  10      14503.58      14479.21       367.47 o                         
   8   4  10        518.05        499.78        89.47 o                         
   9   4  10      14794.23      14570.34       520.73 o                         
  10   4  10        868.32       1079.60       141.93 o                         
  11   4  10        283.95        503.66       122.48 o                         
  12   4  10         16.72       -105.46       105.46 o                         
 -12   5  10       2818.88       3257.61       318.50 o                         
 -11   5  10        102.06        199.64       109.19 o                         
 -10   5  10        727.46        864.19       147.38 o                         
  -9   5  10       6358.18       5684.49       473.29 o                         
  -8   5  10      11229.94      10792.64       283.55 o                         
  -7   5  10       6914.90       6744.61       190.52 o                         
  -6   5  10       6770.53       6628.78       183.57 o                         
  -5   5  10         22.64         59.31        47.01 o                         
  -4   5  10         92.26         99.72        48.61 o                         
  -3   5  10       5175.26       4776.56       140.37 o                         
  -2   5  10      30780.42      29181.85       551.37 o                         
  -1   5  10       8819.74       8738.97       194.37 o                         
   0   5  10      21435.86      20811.80       385.48 o                         
   1   5  10       2286.21       2336.16        99.96 o                         
   2   5  10         94.98         87.96        39.71 o                         
   3   5  10         94.49        166.79        44.73 o                         
   4   5  10      15179.11      14774.69       349.76 o                         
   5   5  10       6248.85       6331.67       172.30 o                         
   6   5  10      11878.55      11230.05       299.87 o                         
   7   5  10       1308.27       1532.57       112.06 o                         
   8   5  10        702.10        659.81        97.07 o                         
   9   5  10        581.46        689.67       121.31 o                         
  10   5  10       2350.09       2453.14       226.13 o                         
  11   5  10       2001.69       1989.71       231.94 o                         
  12   5  10       4297.19       4043.35       306.73 o                         
 -12   6  10       4239.14       3306.08       279.53 o                         
 -11   6  10       2144.48       2240.22       222.01 o                         
 -10   6  10       7733.96       6983.26       385.93 o                         
  -9   6  10       2113.31       2357.34       216.81 o                         
  -8   6  10        123.31         95.38        77.45 o                         
  -7   6  10         23.73         40.88        61.91 o                         
  -6   6  10       5484.64       5760.86       201.50 o                         
  -5   6  10       5340.98       5807.78       199.62 o                         
  -4   6  10       9667.00       8937.43       219.72 o                         
  -3   6  10      10542.91      10394.77       245.18 o                         
  -2   6  10       1906.02       1933.74        98.33 o                         
  -1   6  10         41.80          4.67        40.96 o                         
   0   6  10       5161.26       5175.06       151.06 o                         
   1   6  10       4032.00       4046.57       180.09 o                         
   2   6  10      26133.05      26356.31       482.81 o                         
   3   6  10       6765.89       6583.34       172.69 o                         
   4   6  10       1991.01       2027.28       110.59 o                         
   5   6  10        188.89        317.16        71.97 o                         
   6   6  10       3783.85       4055.02       197.75 o                         
   7   6  10       1450.34       1773.72       138.49 o                         
   8   6  10       6658.24       6771.84       294.42 o                         
   9   6  10       3686.25       4391.09       298.49 o                         
  10   6  10       2883.09       3359.89       269.53 o                         
  11   6  10        647.35        456.40       222.06 o                         
 -11   7  10         11.55        192.56       137.43 o                         
 -10   7  10        345.22        371.13       132.37 o                         
  -9   7  10       6887.56       6582.71       462.92 o                         
  -8   7  10       1052.35       1308.20       162.84 o                         
  -7   7  10      11451.04      11004.17       317.68 o                         
  -6   7  10        199.01        219.24        75.73 o                         
  -5   7  10        361.71        415.34        82.54 o                         
  -4   7  10        385.04        695.78       106.47 o                         
  -3   7  10       7042.49       7219.56       214.91 o                         
  -2   7  10       1006.46       1003.78        90.50 o                         
  -1   7  10      16604.82      15948.93       353.83 o                         
   0   7  10          8.83        -30.11        46.47 o                         
   1   7  10       4953.28       4903.00       156.30 o                         
   2   7  10        278.63        257.18        63.49 o                         
   3   7  10       3638.60       3834.07       168.68 o                         
   4   7  10          4.92        -70.59        70.59 o                         
   5   7  10      15043.92      14997.28       387.67 o                         
   6   7  10        125.12        259.58        83.90 o                         
   7   7  10       7262.25       7659.90       276.12 o                         
   8   7  10         44.87        -79.88        79.88 o                         
   9   7  10        720.56        711.18       147.85 o                         
  10   7  10        482.42        416.46       141.48 o                         
 -10   8  10       3906.07       3501.06       311.99 o                         
  -9   8  10        632.45        673.59       147.16 o                         
  -8   8  10        635.63        600.23       122.16 o                         
  -7   8  10        510.07        561.03        98.79 o                         
  -6   8  10       8123.44       8113.59       276.35 o                         
  -5   8  10        886.51       1023.68       112.44 o                         
  -4   8  10      13682.63      13449.78       358.31 o                         
  -3   8  10        135.08        289.01        80.77 o                         
  -2   8  10       2015.17       2077.59       138.10 o                         
  -1   8  10       1186.46       1272.69       118.66 o                         
   0   8  10       6130.01       5854.43       230.00 o                         
   1   8  10       2831.70       3075.51       184.02 o                         
   2   8  10      23397.38      22744.12       540.24 o                         
   3   8  10        550.45        693.99        96.15 o                         
   4   8  10       1130.75       1329.53       198.94 o                         
   5   8  10        154.72         87.48        79.36 o                         
   6   8  10       1541.18       1779.68       172.81 o                         
   7   8  10        735.89        786.53       134.22 o                         
   8   8  10       6400.08       6818.45       367.17 o                         
   9   8  10        631.63        599.36       153.30 o                         
  10   8  10       1495.60       1367.94       196.89 o                         
  -9   9  10       2598.56       2699.94       240.76 o                         
  -8   9  10       2029.05       2087.70       198.94 o                         
  -7   9  10       3102.75       3314.46       297.13 o                         
  -6   9  10       3592.89       3446.42       203.72 o                         
  -5   9  10       1182.60       1231.00       144.71 o                         
  -4   9  10        215.71        203.90        98.17 o                         
  -3   9  10       2861.81       2633.59       187.10 o                         
  -2   9  10       2865.31       2473.14       182.57 o                         
  -1   9  10       5331.11       5622.90       257.78 o                         
   0   9  10       6436.68       6389.49       260.00 o                         
   1   9  10       1043.07       1024.21       128.59 o                         
   2   9  10        752.11        763.64       121.72 o                         
   3   9  10       1744.74       1841.39       164.46 o                         
   4   9  10       4508.93       4384.12       255.75 o                         
   5   9  10       5531.40       5858.30       509.63 o                         
   6   9  10       2339.81       2261.38       192.03 o                         
   7   9  10       1574.04       1525.38       150.64 o                         
   8   9  10        336.68        346.48       129.13 o                         
  -8  10  10        616.61        731.36       178.62 o                         
  -7  10  10        519.16        746.07       133.80 o                         
  -6  10  10       1004.03        993.74       141.14 o                         
  -5  10  10       6841.23       7142.02       341.03 o                         
  -4  10  10       1637.42       1573.97       159.90 o                         
  -3  10  10       4336.96       4150.75       246.54 o                         
  -2  10  10        267.05        141.29        97.54 o                         
  -1  10  10        448.47        459.38       104.47 o                         
   0  10  10         82.10        114.17       117.01 o                         
   1  10  10       5289.79       5410.65       323.35 o                         
   2  10  10       1762.72       1744.65       171.91 o                         
   3  10  10       8516.87       8050.83       491.71 o                         
   4  10  10        621.23        663.13       124.60 o                         
   5  10  10          2.32        -92.50        92.50 o                         
   6  10  10         45.18         52.66       105.90 o                         
   7  10  10       3213.26       3694.42       252.13 o                         
  -6  11  10       2048.02       2313.65       204.12 o                         
  -5  11  10        238.60        243.65       110.16 o                         
  -4  11  10        268.31        334.69       111.75 o                         
  -3  11  10          4.27        -39.19        95.86 o                         
  -2  11  10       6995.75       6529.23       428.92 o                         
  -1  11  10         34.01         65.63       103.83 o                         
   0  11  10       6030.96       5973.52       352.36 o                         
   1  11  10        142.61        178.51       113.58 o                         
   2  11  10        112.74        -13.74       114.79 o                         
   3  11  10         32.96         91.30       119.59 o                         
   4  11  10       5566.44       5151.80       337.37 o                         
   5  11  10          3.87        -50.71       111.80 o                         
  -3  12  10       2670.70       3043.33       267.51 o                         
  -2  12  10         30.58        -54.11       115.38 o                         
  -1  12  10         68.61        -63.33       124.61 o                         
   0  12  10        468.79        320.64       194.57 o                         
   1  12  10       5927.19       5752.03       594.33 o                         
   2  12  10       1209.18       1505.62       223.02 o                         
 -13   0  11        208.27        305.86       157.05 o                         
 -11   0  11       5485.33       6010.39       380.57 o                         
  -9   0  11      30374.14      29862.55       927.75 o                         
  -7   0  11       5497.89       5877.59       227.89 o                         
  -5   0  11       7041.85       7243.90       235.63 o                         
  -3   0  11      42490.79      41527.12       984.14 o                         
  -1   0  11       4462.93       4249.54       158.02 o                         
   1   0  11      18427.47      18292.55       464.77 o                         
   3   0  11      49188.89      49395.46      1163.24 o                         
   5   0  11       8305.33       7600.65       251.74 o                         
   7   0  11        139.23         78.09        89.45 o                         
   9   0  11      10212.86      10638.71       432.96 o                         
  11   0  11      11687.18      10753.36       590.09 o                         
  13   0  11          5.17         74.25       155.75 o                         
 -13   1  11       2851.73       2840.21       201.25 o                         
 -12   1  11       3120.20       3386.02       206.98 o                         
 -11   1  11       2955.50       2717.96       179.94 o                         
 -10   1  11         37.47        132.50        75.54 o                         
  -9   1  11        321.31        227.75       119.86 o                         
  -8   1  11       7085.26       7244.65       232.97 o                         
  -7   1  11       9655.89       9818.40       230.59 o                         
  -6   1  11      10338.47       9839.16       213.73 o                         
  -5   1  11       2997.81       3262.74       113.79 o                         
  -4   1  11      17767.35      18077.93       333.11 o                         
  -3   1  11        328.64        289.35        39.20 o                         
  -2   1  11       3305.05       3299.47       174.80 o                         
  -1   1  11         84.98        165.81        41.90 o                         
   0   1  11      39514.55      40422.27       676.61 o                         
   1   1  11      17583.81      17857.64       321.91 o                         
   2   1  11      17573.36      17375.19       343.33 o                         
   3   1  11        221.19        269.84        40.34 o                         
   4   1  11         27.90         41.45        34.86 o                         
   5   1  11       1505.09       1613.50        95.24 o                         
   6   1  11      26571.53      25600.06       468.76 o                         
   7   1  11       3970.82       4091.55       145.45 o                         
   8   1  11       7966.50       7703.29       257.50 o                         
   9   1  11        326.14        419.10        85.17 o                         
  10   1  11         64.38        231.85       128.25 o                         
  11   1  11         43.18         10.49       134.01 o                         
  12   1  11       6639.75       6470.46       372.86 o                         
  13   1  11       1665.06       1744.42       219.93 o                         
 -13   2  11        640.82        534.45       129.96 o                         
 -12   2  11        183.63         67.64        92.03 o                         
 -11   2  11       2553.38       2568.97       174.75 o                         
 -10   2  11       8469.01       8437.79       276.82 o                         
  -9   2  11      15616.06      14744.82       378.36 o                         
  -8   2  11       2874.44       3208.65       167.47 o                         
  -7   2  11        734.31        628.17        77.51 o                         
  -6   2  11         26.28        -39.48        39.48 o                         
  -5   2  11       5857.27       5797.45       150.61 o                         
  -4   2  11       4850.42       4268.41       118.34 o                         
  -3   2  11      16141.26      15120.89       311.17 o                         
  -2   2  11      11894.64      11438.58       245.61 o                         
  -1   2  11      12477.52      13081.28       271.92 o                         
   0   2  11       3983.27       4288.34       111.83 o                         
   1   2  11       1189.05       1392.62        77.26 o                         
   2   2  11      21843.70      21997.81       424.86 o                         
   3   2  11      10177.88       9787.07       224.06 o                         
   4   2  11      16194.59      15306.49       293.94 o                         
   5   2  11       3627.57       3826.99       153.81 o                         
   6   2  11       1463.64       1602.63        90.77 o                         
   7   2  11       1470.11       1615.77        94.88 o                         
   8   2  11       4079.45       4247.16       197.25 o                         
   9   2  11       2045.57       2140.16       169.32 o                         
  10   2  11       5012.84       5224.74       345.74 o                         
  11   2  11       5376.09       5471.56       292.15 o                         
  12   2  11       1082.69       1109.34       162.38 o                         
  13   2  11          0.08        196.54       171.60 o                         
 -13   3  11       8704.22       8880.26       405.77 o                         
 -12   3  11       1300.22       1209.75       149.59 o                         
 -11   3  11       4812.72       5216.67       281.27 o                         
 -10   3  11        140.27         33.53        74.15 o                         
  -9   3  11        136.34        212.77       132.97 o                         
  -8   3  11       1073.25       1264.95       115.52 o                         
  -7   3  11      15536.61      15349.61       314.04 o                         
  -6   3  11       4263.70       4280.42       141.10 o                         
  -5   3  11      13149.17      13162.66       267.44 o                         
  -4   3  11         48.90         85.68        36.82 o                         
  -3   3  11       2599.29       3211.12       129.52 o                         
  -2   3  11        139.06        233.86        57.58 o                         
  -1   3  11      42780.63      42857.14       777.52 o                         
   0   3  11        457.23        471.05        45.50 o                         
   1   3  11      38030.63      37134.22       681.52 o                         
   2   3  11       1087.25       1158.56        77.08 o                         
   3   3  11        234.06        301.92        52.63 o                         
   4   3  11         14.74         25.88        44.83 o                         
   5   3  11      13074.53      12631.92       261.78 o                         
   6   3  11        820.58        806.84        71.58 o                         
   7   3  11      29525.81      28617.72       570.23 o                         
   8   3  11        424.38        337.68        80.97 o                         
   9   3  11       1045.42       1303.97       136.16 o                         
  10   3  11         22.99         27.50        86.43 o                         
  11   3  11       1503.58       1775.43       176.28 o                         
  12   3  11        924.54        826.44       137.10 o                         
 -13   4  11         20.56         65.90       123.34 o                         
 -12   4  11        333.45        228.21       121.43 o                         
 -11   4  11        160.60        126.65        97.34 o                         
 -10   4  11      13121.87      12705.52       398.63 o                         
  -9   4  11        221.97        401.17       100.02 o                         
  -8   4  11      16322.56      15744.70       391.88 o                         
  -7   4  11        137.18        170.43        57.07 o                         
  -6   4  11        565.91        652.14        67.23 o                         
  -5   4  11       4301.97       4570.51       145.97 o                         
  -4   4  11      22381.58      22315.63       413.37 o                         
  -3   4  11       1266.45       1505.42        77.53 o                         
  -2   4  11      26834.19      26301.10       468.55 o                         
  -1   4  11       2132.74       2388.16        93.84 o                         
   0   4  11       4842.22       5957.68       386.43 o                         
   1   4  11       1308.89       1699.55        78.96 o                         
   2   4  11      16342.77      15488.50       326.22 o                         
   3   4  11        331.10        424.92        62.39 o                         
   4   4  11      23868.87      22855.56       459.55 o                         
   5   4  11        172.73        306.67        64.82 o                         
   6   4  11        870.64       1016.43        91.98 o                         
   7   4  11        493.94        581.40        82.26 o                         
   8   4  11       5400.47       5611.42       236.98 o                         
   9   4  11        271.99        305.19        98.27 o                         
  10   4  11       6810.54       6820.24       320.19 o                         
  11   4  11        479.50        590.59       125.48 o                         
  12   4  11       2543.90       2544.49       254.00 o                         
 -12   5  11       3549.46       3126.38       264.63 o                         
 -11   5  11       3214.27       3314.81       262.46 o                         
 -10   5  11        351.55        339.73       122.10 o                         
  -9   5  11        367.70        435.73       118.43 o                         
  -8   5  11       6027.83       6319.82       259.01 o                         
  -7   5  11       4078.97       4454.73       183.84 o                         
  -6   5  11       4016.89       4304.61       155.62 o                         
  -5   5  11      10412.70      10026.94       227.94 o                         
  -4   5  11        835.24        791.65        68.87 o                         
  -3   5  11        526.58        526.34        59.68 o                         
  -2   5  11         85.26         61.29        43.19 o                         
  -1   5  11      26305.38      26131.48       472.11 o                         
   0   5  11      12547.22      12123.59       250.29 o                         
   1   5  11      21019.01      20167.17       378.09 o                         
   2   5  11       6976.03       7155.04       171.88 o                         
   3   5  11         15.22         16.93        39.89 o                         
   4   5  11       2302.19       2540.40       106.43 o                         
   5   5  11       8944.96       8441.93       226.86 o                         
   6   5  11       4855.20       5255.96       196.93 o                         
   7   5  11       7890.52       7954.06       240.31 o                         
   8   5  11        476.95        498.70        95.88 o                         
   9   5  11       1247.86       1166.16       148.68 o                         
  10   5  11          0.47         83.37       115.38 o                         
  11   5  11       1842.19       1770.89       202.08 o                         
  12   5  11       2074.98       1870.83       311.20 o                         
 -12   6  11        410.69        165.85       122.35 o                         
 -11   6  11       2810.73       2975.04       258.41 o                         
 -10   6  11       2327.42       2192.81       262.56 o                         
  -9   6  11       6319.82       6435.85       359.91 o                         
  -8   6  11       4883.04       5104.69       259.59 o                         
  -7   6  11       3812.79       3976.92       196.63 o                         
  -6   6  11       2403.65       2522.69       151.75 o                         
  -5   6  11       3630.87       3873.08       183.63 o                         
  -4   6  11       7865.29       7526.88       246.47 o                         
  -3   6  11      17626.80      17491.91       365.70 o                         
  -2   6  11       6775.25       6284.58       195.72 o                         
  -1   6  11       4916.15       4804.31       147.92 o                         
   0   6  11        118.46        121.16        51.10 o                         
   1   6  11       2569.70       2884.97       129.82 o                         
   2   6  11       4845.38       4943.91       152.94 o                         
   3   6  11       5516.98       5764.25       166.11 o                         
   4   6  11       1620.92       1686.91       110.92 o                         
   5   6  11      12535.34      11341.42       386.64 o                         
   6   6  11        586.62        724.03        99.88 o                         
   7   6  11          6.63        100.71        73.46 o                         
   8   6  11       1184.89       1417.75       171.17 o                         
   9   6  11       5048.28       5436.15       331.78 o                         
  10   6  11       3183.05       3371.73       335.14 o                         
  11   6  11       2393.57       2309.17       230.61 o                         
 -11   7  11         13.06         41.90       109.61 o                         
 -10   7  11        144.01        230.53       120.85 o                         
  -9   7  11        421.13        550.76       128.57 o                         
  -8   7  11       7865.33       7515.57       321.14 o                         
  -7   7  11          8.10        -13.74        79.49 o                         
  -6   7  11      14178.88      13688.48       467.56 o                         
  -5   7  11        611.18        705.37        98.13 o                         
  -4   7  11       6822.00       6616.29       283.66 o                         
  -3   7  11        141.63         56.04        64.68 o                         
  -2   7  11       6498.32       6455.46       201.54 o                         
  -1   7  11        265.42        252.76        67.14 o                         
   0   7  11      14793.74      13535.92       288.15 o                         
   1   7  11        665.29        676.18        73.77 o                         
   2   7  11      14299.95      13911.26       321.20 o                         
   3   7  11       1025.76        904.80       108.98 o                         
   4   7  11       4008.98       3909.84       192.91 o                         
   5   7  11        325.13        491.50        92.55 o                         
   6   7  11       8218.12       8670.63       280.54 o                         
   7   7  11        992.97        817.59       112.15 o                         
   8   7  11       6252.97       6157.23       306.11 o                         
   9   7  11         80.44        -76.39       102.33 o                         
  10   7  11        347.62        535.46       150.42 o                         
 -10   8  11        839.30        735.77       158.56 o                         
  -9   8  11       6601.50       6583.02       378.57 o                         
  -8   8  11        605.60        625.94       124.15 o                         
  -7   8  11        858.42        814.45       111.87 o                         
  -6   8  11          8.49        -49.20        67.40 o                         
  -5   8  11       1479.05       1661.66       145.24 o                         
  -4   8  11       1070.14       1418.66       126.25 o                         
  -3   8  11      11346.82      11423.48       318.53 o                         
  -2   8  11       2404.26       2394.88       165.09 o                         
  -1   8  11       7905.37       7642.71       286.03 o                         
   0   8  11        137.69        124.64        76.17 o                         
   1   8  11         46.76         27.61        66.28 o                         
   2   8  11       2514.11       2770.20       189.26 o                         
   3   8  11      17510.56      17565.17       437.88 o                         
   4   8  11       2749.11       2662.15       167.28 o                         
   5   8  11       2410.04       2696.94       173.93 o                         
   6   8  11          9.36         63.67       102.12 o                         
   7   8  11         98.64         25.51        86.58 o                         
   8   8  11         24.20        -35.89       145.08 o                         
   9   8  11       5704.70       5270.98       340.03 o                         
  -9   9  11        205.36        318.59       124.67 o                         
  -8   9  11       1348.07       1481.81       202.30 o                         
  -7   9  11       3037.06       3127.08       210.05 o                         
  -6   9  11       5214.15       5407.79       353.84 o                         
  -5   9  11       4119.64       4258.40       247.70 o                         
  -4   9  11       2825.59       3124.35       212.24 o                         
  -3   9  11         27.91         90.11        81.30 o                         
  -2   9  11        891.23        862.93       119.08 o                         
  -1   9  11       2277.76       2172.48       172.79 o                         
   0   9  11       4578.63       4511.59       249.21 o                         
   1   9  11       4669.03       4418.17       246.12 o                         
   2   9  11       4739.47       4439.19       247.47 o                         
   3   9  11        120.02         56.44        91.82 o                         
   4   9  11        463.50        643.50       174.76 o                         
   5   9  11       2833.44       3286.20       224.64 o                         
   6   9  11       2489.73       2561.49       203.37 o                         
   7   9  11       3415.04       3993.34       231.18 o                         
   8   9  11       1917.10       1980.27       205.96 o                         
  -8  10  11       2753.65       2850.09       303.88 o                         
  -7  10  11        181.92        269.06       109.27 o                         
  -6  10  11          1.95        110.80       145.77 o                         
  -5  10  11        380.74        452.57       111.76 o                         
  -4  10  11       7960.10       8192.07       433.27 o                         
  -3  10  11       1839.96       2081.64       206.49 o                         
  -2  10  11       6849.23       6489.95       307.98 o                         
  -1  10  11         84.62        100.77       103.69 o                         
   0  10  11        585.65        607.60       136.98 o                         
   1  10  11        701.99        805.56       151.56 o                         
   2  10  11       4200.98       3414.15       356.35 o                         
   3  10  11       2392.05       2305.03       209.77 o                         
   4  10  11       6311.71       6603.33       329.13 o                         
   5  10  11        948.70       1424.16       221.43 o                         
   6  10  11        378.89        690.84       135.37 o                         
   7  10  11         44.23        169.86       110.60 o                         
  -6  11  11         16.18        148.36       112.81 o                         
  -5  11  11       2722.12       3217.65       240.17 o                         
  -4  11  11         33.39        -92.96        92.96 o                         
  -3  11  11        104.81        222.97       108.43 o                         
  -2  11  11         26.25        -17.36       104.59 o                         
  -1  11  11       3269.91       3379.06       265.54 o                         
   0  11  11         46.44        173.10       142.49 o                         
   1  11  11       9711.91       8667.37       439.68 o                         
   2  11  11        281.47        102.73       122.72 o                         
   3  11  11        329.86        277.89       124.43 o                         
   4  11  11        127.73        124.95       113.07 o                         
   5  11  11       4721.61       4704.45       329.32 o                         
  -2  12  11       3017.50       3223.78       274.52 o                         
  -1  12  11        965.52        959.31       167.31 o                         
   0  12  11         70.70        180.69       129.07 o                         
   1  12  11         76.78         63.14       125.65 o                         
   2  12  11       3476.76       3101.24       274.69 o                         
 -12   0  12        804.09        801.41       160.86 o                         
 -10   0  12       4280.52       4076.78       452.61 o                         
  -8   0  12      25775.07      24392.87       769.44 o                         
  -6   0  12      18573.41      18041.58       486.82 o                         
  -4   0  12        557.80        460.00        71.59 o                         
  -2   0  12      32399.18      30394.90       740.22 o                         
   0   0  12      12795.38      12112.25       332.57 o                         
   2   0  12       6033.31       5955.86       195.53 o                         
   4   0  12      11061.28      10251.08       305.00 o                         
   6   0  12      15720.90      14700.09       422.36 o                         
   8   0  12        387.17        462.47       118.84 o                         
  10   0  12      11802.58      11134.17       581.52 o                         
  12   0  12       7301.96       7495.93       581.40 o                         
 -13   1  12       2886.98       2906.28       225.25 o                         
 -12   1  12       1378.77       1394.93       144.32 o                         
 -11   1  12       8197.38       8152.24       330.41 o                         
 -10   1  12       3411.33       3595.13       198.31 o                         
  -9   1  12       2215.40       2273.47       150.78 o                         
  -8   1  12        218.06        412.93        80.24 o                         
  -7   1  12       5976.02       6057.28       165.01 o                         
  -6   1  12       1720.04       2120.86       130.64 o                         
  -5   1  12      29089.99      28656.79       507.49 o                         
  -4   1  12       3178.79       3259.03       110.65 o                         
  -3   1  12      21986.17      20839.72       375.20 o                         
  -2   1  12       1045.73       1150.43        59.33 o                         
  -1   1  12        233.81        398.38        50.73 o                         
   0   1  12       4703.14       4815.64       118.93 o                         
   1   1  12      66578.20      67621.43      1105.53 o                         
   2   1  12        637.62        503.12        44.47 o                         
   3   1  12      12927.09      11893.32       235.44 o                         
   4   1  12        511.96        721.29        58.36 o                         
   5   1  12         11.73         80.99        41.94 o                         
   6   1  12        624.39        623.26        66.07 o                         
   7   1  12       7742.31       7583.69       192.14 o                         
   8   1  12       2898.67       3002.78       153.87 o                         
   9   1  12       6672.46       6763.72       288.31 o                         
  10   1  12       1252.39       1520.07       182.91 o                         
  11   1  12        416.33        238.85       120.21 o                         
  12   1  12        633.34        557.47       143.49 o                         
  13   1  12       4278.00       3782.28       669.84 o                         
 -13   2  12       3902.84       3957.21       273.45 o                         
 -12   2  12        185.46        148.10        97.69 o                         
 -11   2  12        283.83        311.54        90.13 o                         
 -10   2  12       2080.87       2320.97       159.61 o                         
  -9   2  12      12546.91      11907.12       329.07 o                         
  -8   2  12      13397.29      12515.48       327.54 o                         
  -7   2  12      14406.79      14280.09       294.43 o                         
  -6   2  12       5425.52       5570.56       158.79 o                         
  -5   2  12         15.51         56.00        40.34 o                         
  -4   2  12       4040.89       4497.79       129.47 o                         
  -3   2  12      29925.36      31112.41       582.93 o                         
  -2   2  12      14286.34      12878.13       273.29 o                         
  -1   2  12       9939.87       9276.13       210.58 o                         
   0   2  12      12543.94      12332.85       238.60 o                         
   1   2  12       7319.29       7588.79       182.81 o                         
   2   2  12        126.65        217.10        47.92 o                         
   3   2  12      10323.69      10412.60       237.81 o                         
   4   2  12      15818.59      15623.80       300.57 o                         
   5   2  12      19291.09      18251.55       349.51 o                         
   6   2  12      10126.81       9528.51       230.64 o                         
   7   2  12       4284.97       4358.00       174.26 o                         
   8   2  12        693.38        468.61        90.89 o                         
   9   2  12        188.03        205.13        90.06 o                         
  10   2  12       4688.85       4056.90       237.90 o                         
  11   2  12       5400.31       5858.02       304.75 o                         
  12   2  12       3747.44       4007.29       411.80 o                         
 -13   3  12         23.27         29.85       127.47 o                         
 -12   3  12       7223.61       6913.97       340.77 o                         
 -11   3  12        206.15        155.80       112.04 o                         
 -10   3  12       9591.81       9101.20       362.06 o                         
  -9   3  12       1044.89       1086.33       111.35 o                         
  -8   3  12        465.31        602.94        87.53 o                         
  -7   3  12       1544.42       1818.08       101.89 o                         
  -6   3  12      12862.02      12643.66       265.82 o                         
  -5   3  12        716.99       1026.63        71.87 o                         
  -4   3  12      37650.89      37426.33       699.25 o                         
  -3   3  12       8709.09       9226.19       220.17 o                         
  -2   3  12       4429.32       4569.35       147.70 o                         
  -1   3  12       1633.35       1904.18        96.42 o                         
   0   3  12      13634.32      13119.40       255.26 o                         
   1   3  12       1851.10       2025.97        98.91 o                         
   2   3  12      59362.98      60392.35      1078.18 o                         
   3   3  12       1907.74       2209.37       108.65 o                         
   4   3  12       4426.42       4516.70       161.69 o                         
   5   3  12        670.81        693.75        67.84 o                         
   6   3  12       6670.03       6322.05       197.59 o                         
   7   3  12        669.19        784.33        87.43 o                         
   8   3  12      12990.50      12410.28       332.31 o                         
   9   3  12         22.08          4.10       109.82 o                         
  10   3  12       4602.00       4432.62       252.44 o                         
  11   3  12         22.29        -85.20        88.80 o                         
  12   3  12        347.86        376.44       124.51 o                         
 -13   4  12       5270.82       5276.67       498.36 o                         
 -12   4  12          0.21         79.30       113.12 o                         
 -11   4  12          8.91         17.90        91.38 o                         
 -10   4  12        120.21        117.61        95.95 o                         
  -9   4  12      12050.22      11493.65       364.64 o                         
  -8   4  12        128.50         21.13        91.60 o                         
  -7   4  12       2532.95       2689.21       171.95 o                         
  -6   4  12          3.46         30.27        47.63 o                         
  -5   4  12        586.50        777.03        68.08 o                         
  -4   4  12          4.88         -7.45        38.61 o                         
  -3   4  12      13195.46      13324.80       295.91 o                         
  -2   4  12        620.16        656.02        67.52 o                         
  -1   4  12      19225.59      18369.54       344.09 o                         
   0   4  12        624.45        879.92        72.84 o                         
   1   4  12        856.71       1047.16        78.31 o                         
   2   4  12        338.67        383.80        59.95 o                         
   3   4  12      17264.64      17521.84       367.85 o                         
   4   4  12         76.67         57.83        52.40 o                         
   5   4  12      17203.38      16102.26       353.96 o                         
   6   4  12        164.19        225.00        67.09 o                         
   7   4  12       3057.62       3162.87       153.96 o                         
   8   4  12         14.31        -30.84       140.43 o                         
   9   4  12       1967.54       2109.41       170.80 o                         
  10   4  12        336.80        315.83       109.39 o                         
  11   4  12       6710.23       6553.87       330.52 o                         
  12   4  12        503.56        831.16       171.46 o                         
 -12   5  12       4582.17       4941.11       406.26 o                         
 -11   5  12       3997.70       3880.29       285.62 o                         
 -10   5  12       6941.39       6837.36       408.53 o                         
  -9   5  12        463.20        601.04       153.10 o                         
  -8   5  12        341.71        327.16        84.61 o                         
  -7   5  12        520.87        667.33       102.15 o                         
  -6   5  12       5644.92       6042.43       201.54 o                         
  -5   5  12       7572.66       7409.42       190.62 o                         
  -4   5  12      18330.47      16932.16       437.17 o                         
  -3   5  12       5139.43       5096.46       167.31 o                         
  -2   5  12        533.78        581.65        63.09 o                         
  -1   5  12         16.86         13.60        41.29 o                         
   0   5  12       8118.48       7809.34       184.39 o                         
   1   5  12       9154.19       8668.32       385.36 o                         
   2   5  12      18074.63      17553.38       379.46 o                         
   3   5  12       2499.17       2524.69       128.02 o                         
   4   5  12       1488.14       1846.24       113.90 o                         
   5   5  12        315.01        247.40        67.50 o                         
   6   5  12       7507.06       7159.94       215.57 o                         
   7   5  12       3562.62       3708.89       173.04 o                         
   8   5  12       6972.21       7206.77       282.16 o                         
   9   5  12       1784.49       1398.90       163.98 o                         
  10   5  12       2721.21       2786.33       249.64 o                         
  11   5  12          6.30        105.46       118.96 o                         
 -12   6  12        323.32        379.78       161.37 o                         
 -11   6  12         43.93         26.27       152.97 o                         
 -10   6  12       4358.58       4503.06       370.09 o                         
  -9   6  12        912.94       1009.42       185.17 o                         
  -8   6  12      11479.28      11746.38       369.70 o                         
  -7   6  12       5155.02       5183.10       230.64 o                         
  -6   6  12       1667.43       1888.60       209.67 o                         
  -5   6  12        227.45        230.29        86.53 o                         
  -4   6  12       2322.03       2548.74       136.51 o                         
  -3   6  12       6042.99       6044.29       200.63 o                         
  -2   6  12      11515.45      10950.43       241.57 o                         
  -1   6  12       3658.42       3827.77       142.77 o                         
   0   6  12      13063.84      12636.53       272.82 o                         
   1   6  12        599.26        811.43        71.94 o                         
   2   6  12        451.56        561.21        90.44 o                         
   3   6  12        207.48        281.81        67.63 o                         
   4   6  12      13801.79      14110.49       328.00 o                         
   5   6  12       5817.41       5976.94       213.40 o                         
   6   6  12       9599.71       9711.21       289.49 o                         
   7   6  12       3009.88       3163.55       181.69 o                         
   8   6  12         22.97        -41.24        86.36 o                         
   9   6  12        143.57         58.78       111.84 o                         
  10   6  12       2887.61       2627.21       242.04 o                         
  11   6  12       1869.54       1815.94       214.00 o                         
 -11   7  12       7996.14       7087.95       415.61 o                         
 -10   7  12         78.74        165.14       108.71 o                         
  -9   7  12       2676.74       2728.53       235.39 o                         
  -8   7  12         35.39         21.21        88.19 o                         
  -7   7  12       1886.69       1997.32       147.03 o                         
  -6   7  12        232.67        319.25        83.20 o                         
  -5   7  12      19162.62      18655.43       454.48 o                         
  -4   7  12        375.82        422.75        93.58 o                         
  -3   7  12      13109.68      12461.12       332.34 o                         
  -2   7  12        337.54        444.61        83.28 o                         
  -1   7  12       1857.36       1773.57       122.09 o                         
   0   7  12       1728.34       1669.95       100.99 o                         
   1   7  12      21008.99      20543.40       401.97 o                         
   2   7  12         82.98        192.02        75.60 o                         
   3   7  12      16398.33      16581.47       410.87 o                         
   4   7  12        969.52        921.88       105.72 o                         
   5   7  12         61.26        103.22       103.76 o                         
   6   7  12         10.25        -24.73        75.02 o                         
   7   7  12       6809.07       6979.79       280.67 o                         
   8   7  12         35.70        -82.86       102.13 o                         
   9   7  12       7348.97       7515.98       406.21 o                         
  10   7  12         29.34        -36.20       142.89 o                         
 -10   8  12       2517.46       2705.21       252.05 o                         
  -9   8  12        317.58        233.04       128.53 o                         
  -8   8  12      10265.09      10171.66       383.47 o                         
  -7   8  12        426.11        464.11        97.15 o                         
  -6   8  12       2545.32       2658.49       173.93 o                         
  -5   8  12         54.67        -29.38        85.66 o                         
  -4   8  12        584.43        553.40        93.21 o                         
  -3   8  12       1385.84       1435.38       125.60 o                         
  -2   8  12       9842.92      10040.32       291.78 o                         
  -1   8  12       4367.06       4130.47       221.95 o                         
   0   8  12       9052.87       9194.15       305.97 o                         
   1   8  12          2.47        -39.39        74.17 o                         
   2   8  12        102.73        141.94        83.75 o                         
   3   8  12       2847.02       2858.42       172.64 o                         
   4   8  12       7556.36       7798.01       360.44 o                         
   5   8  12         87.68         33.08        79.63 o                         
   6   8  12       7301.25       7444.37       303.98 o                         
   7   8  12        702.19        743.35       116.33 o                         
   8   8  12          0.08          0.36        95.34 o                         
   9   8  12         46.69       -101.09       113.22 o                         
  -9   9  12        922.17       1269.30       273.65 o                         
  -8   9  12          0.05        -97.66       103.49 o                         
  -7   9  12        449.50        430.14       137.73 o                         
  -6   9  12       2894.86       2592.63       184.29 o                         
  -5   9  12       6774.81       6615.48       336.78 o                         
  -4   9  12       1991.86       2202.97       180.37 o                         
  -3   9  12       1907.24       2403.34       184.82 o                         
  -2   9  12        276.92        353.82        97.47 o                         
  -1   9  12        344.92        395.07        97.38 o                         
   0   9  12       5815.03       5302.33       307.89 o                         
   1   9  12       8207.38       7696.12       383.41 o                         
   2   9  12       1936.80       1779.92       178.54 o                         
   3   9  12       3789.33       3747.93       233.96 o                         
   4   9  12       1680.33       1791.15       172.01 o                         
   5   9  12        153.62         39.98        88.08 o                         
   6   9  12        435.88        566.84       123.77 o                         
   7   9  12       3384.73       3933.45       228.56 o                         
   8   9  12       1729.30       1980.35       196.98 o                         
  -7  10  12       6478.12       6594.51       592.69 o                         
  -6  10  12        952.23        866.85       156.01 o                         
  -5  10  12          7.06          1.99        96.65 o                         
  -4  10  12        119.12        192.92       115.84 o                         
  -3  10  12       4681.73       4560.95       262.84 o                         
  -2  10  12       1600.82       1778.20       194.49 o                         
  -1  10  12       8247.29       8053.08       723.08 o                         
   0  10  12       1257.82       1220.59       167.81 o                         
   1  10  12        807.43       1044.37       161.73 o                         
   2  10  12        247.80        108.05       184.93 o                         
   3  10  12       3281.72       3508.59       303.31 o                         
   4  10  12        471.06        533.78       133.85 o                         
   5  10  12       4521.43       4957.41       317.42 o                         
   6  10  12       1123.01       1072.89       169.26 o                         
   7  10  12       1275.37       1616.78       182.47 o                         
  -5  11  12         86.48        222.54       111.97 o                         
  -4  11  12       4972.86       4919.72       293.86 o                         
  -3  11  12         22.12        -96.61        96.61 o                         
  -2  11  12        623.90        598.74       137.53 o                         
  -1  11  12         12.53        -37.44       103.70 o                         
   0  11  12       4050.98       3876.41       281.42 o                         
   1  11  12         23.53        -62.67       108.00 o                         
   2  11  12       7650.88       7297.34       403.72 o                         
   3  11  12        122.63        107.67       116.00 o                         
   4  11  12        904.88        940.37       177.12 o                         
   5  11  12        141.79        307.22       131.85 o                         
  -2  12  12       2177.51       1693.61       287.30 o                         
  -1  12  12       4835.81       4676.26       329.14 o                         
   0  12  12       1268.17        975.46       182.86 o                         
   1  12  12       1093.67       1011.77       176.74 o                         
 -13   0  13       5892.51       5531.60       522.84 o                         
 -11   0  13       7193.39       7174.62       421.14 o                         
  -9   0  13       2268.18       2384.40       216.32 o                         
  -7   0  13      17634.53      16679.38       466.59 o                         
  -5   0  13      24750.37      24426.28       627.48 o                         
  -3   0  13        855.62       1165.75       103.67 o                         
  -1   0  13      53723.91      53995.58      1268.22 o                         
   1   0  13      47991.76      46053.59      1380.30 o                         
   3   0  13         24.71         42.84        53.28 o                         
   5   0  13      15597.92      14320.34       409.69 o                         
   7   0  13      19675.80      18516.59       520.77 o                         
   9   0  13       1359.81       1376.79       196.45 o                         
  11   0  13       8456.21       7818.66       564.83 o                         
 -13   1  13        146.01         58.00        97.77 o                         
 -12   1  13       1276.34       1388.32       164.07 o                         
 -11   1  13        147.00        219.84       103.84 o                         
 -10   1  13      20588.23      19456.44       477.29 o                         
  -9   1  13       1981.86       1961.72       141.16 o                         
  -8   1  13       6653.06       6622.29       237.17 o                         
  -7   1  13        721.30        707.02        68.69 o                         
  -6   1  13         88.96         84.76        47.71 o                         
  -5   1  13       3167.79       3507.03       123.32 o                         
  -4   1  13      36937.13      36564.03       629.18 o                         
  -3   1  13      12033.84      12072.90       238.62 o                         
  -2   1  13      11906.64      11080.65       222.35 o                         
  -1   1  13         15.15          0.69        39.78 o                         
   0   1  13       1764.33       2280.35        88.19 o                         
   1   1  13       5549.83       5277.98       160.21 o                         
   2   1  13      28233.03      26747.34       508.63 o                         
   3   1  13       2058.82       2007.93        87.28 o                         
   4   1  13      15774.54      15127.96       295.34 o                         
   5   1  13       8140.47       7671.97       183.29 o                         
   6   1  13        100.10        224.33        53.14 o                         
   7   1  13       1400.79       1553.23        96.56 o                         
   8   1  13       4160.18       4150.05       201.38 o                         
   9   1  13       3368.01       3428.21       209.73 o                         
  10   1  13       8187.46       8223.25       342.39 o                         
  11   1  13        725.50        696.77       141.72 o                         
  12   1  13        695.49        538.13       143.83 o                         
 -13   2  13       4434.19       4581.46       284.98 o                         
 -12   2  13       4026.60       4401.79       267.43 o                         
 -11   2  13       1835.13       1809.38       169.47 o                         
 -10   2  13        304.64        356.02        88.67 o                         
  -9   2  13        246.25        313.71        81.53 o                         
  -8   2  13       7888.62       7472.60       243.71 o                         
  -7   2  13       5341.12       5277.61       162.43 o                         
  -6   2  13       7296.59       6979.44       173.88 o                         
  -5   2  13      10177.93      10191.16       220.96 o                         
  -4   2  13        179.69        144.14        39.67 o                         
  -3   2  13       1275.92       1587.73        92.35 o                         
  -2   2  13       7573.48       7641.85       244.22 o                         
  -1   2  13      24333.84      24232.08       466.54 o                         
   0   2  13      40610.38      41816.28       706.13 o                         
   1   2  13      21660.09      20990.50       411.95 o                         
   2   2  13       2647.48       2670.81       124.98 o                         
   3   2  13        890.46       1165.88        82.35 o                         
   4   2  13       2805.19       2974.57       131.75 o                         
   5   2  13      10069.59       9771.19       217.47 o                         
   6   2  13      19242.90      18243.33       388.77 o                         
   7   2  13       6263.52       6140.75       205.00 o                         
   8   2  13       2539.16       2550.59       154.55 o                         
   9   2  13        685.42        609.35       107.82 o                         
  10   2  13        117.57        119.92       133.70 o                         
  11   2  13       2490.09       2490.98       198.57 o                         
  12   2  13       5133.24       5400.60       375.16 o                         
 -13   3  13          1.29        110.28       103.14 o                         
 -12   3  13        575.33        808.20       151.37 o                         
 -11   3  13       8315.02       7778.34       354.66 o                         
 -10   3  13       1489.10       1582.95       158.54 o                         
  -9   3  13      13113.02      12749.96       388.52 o                         
  -8   3  13       1173.00       1295.60       126.12 o                         
  -7   3  13        226.22        305.53        62.30 o                         
  -6   3  13       1094.68       1340.72        84.89 o                         
  -5   3  13       8871.24       8430.40       195.63 o                         
  -4   3  13       1401.75       1628.50       101.66 o                         
  -3   3  13      42645.71      42290.68       780.94 o                         
  -2   3  13       1021.21       1230.32        83.18 o                         
  -1   3  13      14262.57      13765.26       295.04 o                         
   0   3  13       3739.90       4095.70       226.34 o                         
   1   3  13       9015.72       8221.83       200.97 o                         
   2   3  13        108.86         58.71        44.97 o                         
   3   3  13      36764.63      36453.51       684.24 o                         
   4   3  13       2973.51       2833.63       132.26 o                         
   5   3  13       6144.75       5931.34       186.55 o                         
   6   3  13        358.78        439.96        70.54 o                         
   7   3  13       1804.18       2078.71       125.52 o                         
   8   3  13        669.41        834.53       102.89 o                         
   9   3  13       5935.63       6498.64       306.42 o                         
  10   3  13       1313.36       1334.38       151.98 o                         
  11   3  13       5630.86       6030.40       314.73 o                         
  12   3  13         95.46        257.05       138.93 o                         
 -12   4  13       8054.55       6973.28       398.59 o                         
 -11   4  13         36.93        -26.02        86.48 o                         
 -10   4  13        395.50        290.91       101.82 o                         
  -9   4  13          5.60        -79.83        79.83 o                         
  -8   4  13       8017.19       8175.34       303.01 o                         
  -7   4  13        123.03        140.21        62.44 o                         
  -6   4  13      16835.81      16491.19       339.37 o                         
  -5   4  13       1134.80       1274.05        81.60 o                         
  -4   4  13       3512.86       3728.30       156.65 o                         
  -3   4  13          3.64        -45.69        70.86 o                         
  -2   4  13       8962.42       8470.49       213.42 o                         
  -1   4  13        958.83       1082.76        66.63 o                         
   0   4  13      30344.17      29356.72       520.12 o                         
   1   4  13          5.69         53.43        46.56 o                         
   2   4  13       5956.62       5784.98       170.69 o                         
   3   4  13        984.52       1179.24        90.51 o                         
   4   4  13       1166.08       1078.06        89.66 o                         
   5   4  13          3.45        -52.66        52.66 o                         
   6   4  13      18435.29      17563.74       438.80 o                         
   7   4  13        747.30        897.88        92.77 o                         
   8   4  13      10839.72      10543.63       321.10 o                         
   9   4  13         91.15         83.52        92.06 o                         
  10   4  13        329.55        377.31       107.49 o                         
  11   4  13        102.55        277.95       112.52 o                         
  12   4  13       5468.85       5679.88       371.15 o                         
 -12   5  13        705.51        626.16       142.61 o                         
 -11   5  13       4419.22       4314.36       304.23 o                         
 -10   5  13       2433.58       2540.97       230.00 o                         
  -9   5  13       7110.87       7449.48       381.32 o                         
  -8   5  13       3818.93       3844.43       301.30 o                         
  -7   5  13       1028.85       1044.88        95.91 o                         
  -6   5  13        731.34        800.88        88.67 o                         
  -5   5  13      10043.24       9161.67       241.72 o                         
  -4   5  13       7054.25       6732.71       206.51 o                         
  -3   5  13      19251.07      18081.91       352.29 o                         
  -2   5  13       5165.72       5121.31       160.93 o                         
  -1   5  13       5182.76       5566.20       171.38 o                         
   0   5  13       1028.47       1240.02        78.68 o                         
   1   5  13       5912.08       5888.57       160.77 o                         
   2   5  13      10898.12      11006.26       262.98 o                         
   3   5  13      12587.96      11969.46       283.89 o                         
   4   5  13        821.48        799.45        85.12 o                         
   5   5  13       2420.04       2684.59       180.12 o                         
   6   5  13        395.65        501.56        82.12 o                         
   7   5  13       2359.22       2429.06       199.31 o                         
   8   5  13       3318.08       3637.06       197.03 o                         
   9   5  13       6278.82       6455.31       442.42 o                         
  10   5  13       2220.20       2139.46       220.38 o                         
  11   5  13       2446.24       2308.31       288.60 o                         
 -11   6  13       2839.30       2787.35       265.45 o                         
 -10   6  13         35.87         12.93       136.46 o                         
  -9   6  13       2915.28       2669.92       230.41 o                         
  -8   6  13        757.56        810.33       119.59 o                         
  -7   6  13       8354.93       8351.43       266.55 o                         
  -6   6  13       7550.88       7349.80       287.48 o                         
  -5   6  13      13896.98      13926.64       361.53 o                         
  -4   6  13       1139.06       1251.98       107.60 o                         
  -3   6  13         27.27        -42.89        55.58 o                         
  -2   6  13       2072.30       2106.92       119.78 o                         
  -1   6  13       6795.12       6649.37       175.87 o                         
   0   6  13       4408.10       4642.65       154.61 o                         
   1   6  13      14283.80      13752.89       288.07 o                         
   2   6  13        970.62        915.16        89.53 o                         
   3   6  13        227.68        199.86        66.20 o                         
   4   6  13        177.39        187.88        65.39 o                         
   5   6  13       9223.41       9102.61       248.65 o                         
   6   6  13       3554.42       3857.21       204.60 o                         
   7   6  13       3517.99       3986.01       207.54 o                         
   8   6  13       2932.46       3045.14       211.96 o                         
   9   6  13        853.33       1003.94       164.04 o                         
  10   6  13        110.17         63.41       120.89 o                         
  11   6  13       1985.10       1926.95       219.15 o                         
 -11   7  13          0.98        117.90       122.20 o                         
 -10   7  13       9626.03       9575.62       451.22 o                         
  -9   7  13        728.44        721.66       144.62 o                         
  -8   7  13       7290.82       7486.99       325.28 o                         
  -7   7  13        897.24        856.98       108.91 o                         
  -6   7  13       1685.32       1962.69       168.45 o                         
  -5   7  13       1342.47       1509.72       127.90 o                         
  -4   7  13      14363.14      14255.49       401.99 o                         
  -3   7  13        563.05        716.06        95.91 o                         
  -2   7  13      13874.53      13640.97       352.17 o                         
  -1   7  13       3000.42       3376.32       171.22 o                         
   0   7  13          4.50        -19.59        50.48 o                         
   1   7  13        363.32        563.90        78.41 o                         
   2   7  13      16637.71      16057.81       397.01 o                         
   3   7  13        386.76        413.10        86.53 o                         
   4   7  13       7734.56       8418.05       268.12 o                         
   5   7  13        134.85        136.23        82.78 o                         
   6   7  13        266.30         73.25        80.86 o                         
   7   7  13        320.22        289.29        92.66 o                         
   8   7  13       6204.10       5709.10       294.71 o                         
   9   7  13        224.00        391.59       141.11 o                         
  10   7  13       6907.00       6488.96       383.63 o                         
 -10   8  13          1.07        -87.12       106.40 o                         
  -9   8  13       1163.43       1448.42       244.29 o                         
  -8   8  13        129.49        166.44       101.40 o                         
  -7   8  13       8111.14       8794.11       299.24 o                         
  -6   8  13       3808.75       3503.87       198.23 o                         
  -5   8  13       5796.86       5912.01       256.39 o                         
  -4   8  13        456.53        337.18        85.43 o                         
  -3   8  13        689.03        704.21       102.36 o                         
  -2   8  13        903.83        880.68       102.92 o                         
  -1   8  13      11089.36      11570.18       358.23 o                         
   0   8  13       1286.80       1362.75       196.17 o                         
   1   8  13      11746.67      10705.39       392.99 o                         
   2   8  13        889.28        971.95       122.38 o                         
   3   8  13         22.17          0.45        72.36 o                         
   4   8  13        430.15        569.26       104.52 o                         
   5   8  13       7910.60       7908.83       279.12 o                         
   6   8  13        349.43        303.50        94.16 o                         
   7   8  13       9482.76       9940.26       319.40 o                         
   8   8  13       1348.89       1680.28       192.75 o                         
   9   8  13         34.17        189.19       130.32 o                         
  -9   9  13       2055.92       1957.64       213.62 o                         
  -8   9  13       2889.39       2921.90       390.35 o                         
  -7   9  13        185.75         52.00       103.21 o                         
  -6   9  13          3.79         13.57        78.56 o                         
  -5   9  13       1893.15       1962.65       191.25 o                         
  -4   9  13       5566.62       5594.19       280.51 o                         
  -3   9  13       4836.79       4869.39       304.50 o                         
  -2   9  13       3008.02       3442.17       220.72 o                         
  -1   9  13        973.80       1037.00       155.15 o                         
   0   9  13          9.02        -53.35        94.07 o                         
   1   9  13       3220.33       3193.74       246.74 o                         
   2   9  13       7349.58       6880.75       361.44 o                         
   3   9  13       3582.30       3381.91       254.30 o                         
   4   9  13       4669.71       5134.50       499.15 o                         
   5   9  13        950.76       1185.45       148.48 o                         
   6   9  13          2.39        -65.96        93.48 o                         
   7   9  13         25.84        114.69        94.00 o                         
   8   9  13       2269.60       2302.14       222.19 o                         
  -7  10  13       1313.19       1379.97       161.39 o                         
  -6  10  13       5688.73       5421.39       297.06 o                         
  -5  10  13       1061.80       1026.73       140.72 o                         
  -4  10  13       1089.18       1354.27       156.12 o                         
  -3  10  13         84.68        -85.39        85.39 o                         
  -2  10  13        860.48        882.48       144.73 o                         
  -1  10  13       1801.58       1802.73       189.34 o                         
   0  10  13      11817.26      11609.70       441.01 o                         
   1  10  13        709.26        377.35       147.80 o                         
   2  10  13       2906.15       3134.51       253.27 o                         
   3  10  13         89.61        217.95       117.20 o                         
   4  10  13       1697.53       1638.63       190.73 o                         
   5  10  13        213.54        247.84       162.99 o                         
   6  10  13       3108.73       3340.18       247.81 o                         
  -5  11  13       3067.62       3332.95       244.97 o                         
  -4  11  13          1.68          4.87       110.13 o                         
  -3  11  13       6700.91       6277.35       372.76 o                         
  -2  11  13         37.90        -71.29       103.05 o                         
  -1  11  13        849.77       1254.23       203.90 o                         
   0  11  13          9.05         96.94       111.50 o                         
   1  11  13       2304.55       2403.67       233.67 o                         
   2  11  13        367.95        423.30       136.75 o                         
   3  11  13       6390.79       6404.28       403.85 o                         
   4  11  13         80.37        107.61       130.93 o                         
 -12   0  14       9370.10       8642.42       436.75 o                         
 -10   0  14      11339.19      11549.90       469.34 o                         
  -8   0  14         98.63        120.28        99.35 o                         
  -6   0  14      23945.49      22812.89       602.58 o                         
  -4   0  14      39439.39      39561.67       960.85 o                         
  -2   0  14          9.00        109.78        56.64 o                         
   0   0  14      30472.58      31136.90       764.82 o                         
   2   0  14      16183.69      15444.18       415.88 o                         
   4   0  14       1374.06       1747.35       122.57 o                         
   6   0  14      12526.84      11651.68       360.16 o                         
   8   0  14      23227.10      21560.02       711.53 o                         
  10   0  14       1933.76       1907.79       275.09 o                         
  12   0  14       1743.53       1816.81       303.94 o                         
 -13   1  14       3454.00       3746.20       261.97 o                         
 -12   1  14        344.44        538.22       114.62 o                         
 -11   1  14        480.67        696.55       122.79 o                         
 -10   1  14       1083.55       1038.20       116.04 o                         
  -9   1  14      26610.34      24927.45       568.25 o                         
  -8   1  14       5377.90       5602.51       221.04 o                         
  -7   1  14      14755.97      14306.54       297.21 o                         
  -6   1  14         57.62         38.72        44.68 o                         
  -5   1  14        176.26        173.63        46.70 o                         
  -4   1  14       1933.19       2291.22        98.20 o                         
  -3   1  14      17259.91      15572.69       297.18 o                         
  -2   1  14       4164.11       3812.62       114.92 o                         
  -1   1  14      18572.12      18369.22       397.69 o                         
   0   1  14       3473.35       3636.02       124.03 o                         
   1   1  14        179.12        128.48        36.54 o                         
   2   1  14       1342.56       1534.58        73.21 o                         
   3   1  14       8138.94       7665.82       172.99 o                         
   4   1  14       3725.53       3939.16       130.19 o                         
   5   1  14      19782.69      18718.67       359.95 o                         
   6   1  14       1105.20       1177.41        85.21 o                         
   7   1  14       2077.14       2041.32       120.00 o                         
   8   1  14         37.01         31.80        66.98 o                         
   9   1  14       3958.17       3654.65       218.53 o                         
  10   1  14       1171.94       1351.59       168.80 o                         
  11   1  14      12911.57      12990.04       540.82 o                         
  12   1  14       1569.99       1612.54       195.35 o                         
 -13   2  14       4159.56       3831.91       255.68 o                         
 -12   2  14       3100.89       3258.00       296.90 o                         
 -11   2  14       3857.75       4107.68       298.02 o                         
 -10   2  14       2475.43       2784.93       201.38 o                         
  -9   2  14        540.06        496.55        91.52 o                         
  -8   2  14         66.37         85.34        70.99 o                         
  -7   2  14       4887.08       5200.85       162.81 o                         
  -6   2  14       5041.43       5029.56       173.47 o                         
  -5   2  14      15048.52      14496.69       351.74 o                         
  -4   2  14      16275.73      16062.27       342.02 o                         
  -3   2  14      11493.60      11340.12       257.14 o                         
  -2   2  14        138.21        146.25        48.46 o                         
  -1   2  14        157.78         95.64        46.35 o                         
   0   2  14      40462.44      41820.98       709.37 o                         
   1   2  14      24123.63      23600.98       459.89 o                         
   2   2  14      20151.58      18725.69       379.49 o                         
   3   2  14       7606.56       7556.52       196.18 o                         
   4   2  14       1256.23       1183.98        88.39 o                         
   5   2  14         72.58        118.56        55.25 o                         
   6   2  14       5577.50       5620.89       192.50 o                         
   7   2  14      15204.23      14904.40       342.00 o                         
   8   2  14       3860.80       4103.69       198.78 o                         
   9   2  14       3223.31       3630.17       220.62 o                         
  10   2  14       1471.39       1425.43       157.28 o                         
  11   2  14        113.04        106.52       108.25 o                         
  12   2  14        746.18        720.12       173.84 o                         
 -13   3  14       1086.73       1108.88       168.07 o                         
 -12   3  14       1061.74       1013.19       147.21 o                         
 -11   3  14          0.47        -68.02        89.53 o                         
 -10   3  14       4606.30       4842.62       267.22 o                         
  -9   3  14       1065.00       1130.20       132.78 o                         
  -8   3  14      15417.52      16138.60       466.45 o                         
  -7   3  14       3399.09       3893.31       150.68 o                         
  -6   3  14       9041.79       8838.17       209.83 o                         
  -5   3  14         13.05         53.54        45.54 o                         
  -4   3  14      11015.59      10772.19       256.92 o                         
  -3   3  14        506.52        587.71        67.72 o                         
  -2   3  14      36273.81      35637.20       669.71 o                         
  -1   3  14        542.83        528.83        65.52 o                         
   0   3  14      17363.53      17055.45       322.02 o                         
   1   3  14        174.15        174.28        48.92 o                         
   2   3  14       6037.00       5948.67       168.62 o                         
   3   3  14       2854.94       2976.73       148.08 o                         
   4   3  14      20655.71      20107.50       417.86 o                         
   5   3  14        281.21        270.88        66.09 o                         
   6   3  14      13809.26      13860.41       322.34 o                         
   7   3  14        209.61        237.97        67.93 o                         
   8   3  14         37.01         94.29        72.40 o                         
   9   3  14         26.26        -51.05        76.40 o                         
  10   3  14       7106.01       6932.30       576.47 o                         
  11   3  14        508.09        540.85       124.33 o                         
  12   3  14       4784.63       5158.98       341.03 o                         
 -12   4  14        787.18        798.29       154.85 o                         
 -11   4  14       9071.80       8766.51       587.50 o                         
 -10   4  14         24.39        135.51        92.31 o                         
  -9   4  14        631.64        713.27       147.33 o                         
  -8   4  14         25.05        -46.63        72.14 o                         
  -7   4  14       4080.75       4205.85       216.13 o                         
  -6   4  14       2810.16       3148.04       151.94 o                         
  -5   4  14      30149.37      29839.51       589.82 o                         
  -4   4  14       1202.88       1485.60       105.88 o                         
  -3   4  14      10038.05       9312.25       233.67 o                         
  -2   4  14        189.32        309.47        61.23 o                         
  -1   4  14       5192.73       5052.72       161.17 o                         
   0   4  14       2665.09       2887.24       113.33 o                         
   1   4  14      41925.42      41933.23       779.39 o                         
   2   4  14        405.77        325.55        61.16 o                         
   3   4  14      13727.48      14104.41       317.07 o                         
   4   4  14        899.15        911.56        87.04 o                         
   5   4  14       3834.27       4137.55       175.08 o                         
   6   4  14        770.06        789.50        88.61 o                         
   7   4  14       9956.76      10344.00       271.80 o                         
   8   4  14        239.37        143.98        77.94 o                         
   9   4  14       7024.06       6827.97       317.91 o                         
  10   4  14        366.18        330.89       102.15 o                         
  11   4  14        217.68        244.95       110.73 o                         
 -12   5  14       1623.69       1396.87       185.67 o                         
 -11   5  14         87.39        191.01       114.93 o                         
 -10   5  14       2785.71       2479.95       219.37 o                         
  -9   5  14       1285.85       1266.23       162.75 o                         
  -8   5  14       7396.27       7707.67       277.55 o                         
  -7   5  14       5534.30       5456.79       211.88 o                         
  -6   5  14       4818.26       5507.64       218.57 o                         
  -5   5  14        719.25        871.98        91.20 o                         
  -4   5  14       5170.71       5363.85       199.28 o                         
  -3   5  14       2147.72       2326.52       126.10 o                         
  -2   5  14      21354.48      20628.74       460.62 o                         
  -1   5  14      12881.96      12805.14       267.28 o                         
   0   5  14      10252.90       9972.34       222.07 o                         
   1   5  14        245.85        243.14        51.27 o                         
   2   5  14        592.52        805.30        81.71 o                         
   3   5  14       2174.18       2198.01       125.49 o                         
   4   5  14      15570.33      15313.44       347.30 o                         
   5   5  14       6763.18       6922.33       216.17 o                         
   6   5  14      10934.55      11200.55       397.55 o                         
   7   5  14        444.14        479.98        84.03 o                         
   8   5  14        321.49        405.21        92.55 o                         
   9   5  14        348.84        419.18       131.06 o                         
  10   5  14       5540.19       5070.43       326.21 o                         
  11   5  14       1714.88       1655.57       209.52 o                         
 -11   6  14       2522.64       2344.50       234.98 o                         
 -10   6  14       2686.38       2798.39       247.10 o                         
  -9   6  14         76.65        -35.65        98.47 o                         
  -8   6  14          5.39        -42.86        77.71 o                         
  -7   6  14       1904.15       1863.29       140.03 o                         
  -6   6  14       7344.84       7326.02       255.47 o                         
  -5   6  14      13389.85      13148.12       484.95 o                         
  -4   6  14      10629.80      10954.20       277.24 o                         
  -3   6  14       4255.18       4265.55       217.78 o                         
  -2   6  14         28.00        -31.44        52.80 o                         
  -1   6  14       5352.49       4827.71       173.30 o                         
   0   6  14      10270.48      10275.25       234.36 o                         
   1   6  14       7483.66       7523.02       230.86 o                         
   2   6  14      10094.61       9848.31       253.44 o                         
   3   6  14       3883.71       4128.96       243.34 o                         
   4   6  14        291.33        191.20        69.69 o                         
   5   6  14        473.05        263.48        94.76 o                         
   6   6  14       4132.77       4388.84       234.19 o                         
   7   6  14       1011.36        989.73       115.06 o                         
   8   6  14       6300.93       6485.87       310.86 o                         
   9   6  14       3257.87       3041.27       250.13 o                         
  10   6  14       1324.31       1258.51       180.58 o                         
 -11   7  14        632.87        675.25       244.84 o                         
 -10   7  14          8.15        -97.91        97.91 o                         
  -9   7  14       8533.93       8133.25       414.95 o                         
  -8   7  14        744.85       1004.41       140.51 o                         
  -7   7  14      11346.79      11333.97       332.27 o                         
  -6   7  14        200.24        313.24        85.91 o                         
  -5   7  14        405.30        409.66        91.18 o                         
  -4   7  14          6.12        -69.93        69.93 o                         
  -3   7  14      12882.60      11866.78       390.35 o                         
  -2   7  14         53.84         36.25        66.62 o                         
  -1   7  14      16726.11      16492.27       406.12 o                         
   0   7  14         58.28         79.59        63.43 o                         
   1   7  14        133.22        175.75        64.69 o                         
   2   7  14        116.20        171.10        70.91 o                         
   3   7  14       5405.95       5419.80       225.96 o                         
   4   7  14       2489.65       2209.81       150.18 o                         
   5   7  14      13756.28      13562.32       371.10 o                         
   6   7  14        175.49        184.30        88.28 o                         
   7   7  14       1849.71       2112.26       161.53 o                         
   8   7  14        204.71        406.38       112.52 o                         
   9   7  14       2842.49       2719.41       244.78 o                         
  10   7  14        216.28        264.31       148.89 o                         
 -10   8  14       4139.57       4237.29       308.46 o                         
  -9   8  14         62.07         -4.00       205.18 o                         
  -8   8  14        134.37        289.85       108.11 o                         
  -7   8  14       1608.27       1584.26       141.51 o                         
  -6   8  14       5094.10       5389.18       250.73 o                         
  -5   8  14        217.27        204.03        80.68 o                         
  -4   8  14       6016.76       6444.68       264.78 o                         
  -3   8  14        401.18        386.80        87.04 o                         
  -2   8  14        415.07        380.31        84.93 o                         
  -1   8  14        656.36        554.25       117.06 o                         
   0   8  14       5787.08       5727.04       310.32 o                         
   1   8  14       1950.60       2375.09       207.81 o                         
   2   8  14      13680.99      13445.72       486.31 o                         
   3   8  14       1186.15       1299.46       123.57 o                         
   4   8  14       1975.03       1879.58       204.88 o                         
   5   8  14         19.12        -73.47        73.47 o                         
   6   8  14       3398.43       3527.50       207.28 o                         
   7   8  14        909.47       1113.53       129.25 o                         
   8   8  14       6015.22       6567.78       491.63 o                         
   9   8  14        651.24        776.75       161.14 o                         
  -8   9  14       2214.90       2317.70       227.60 o                         
  -7   9  14       4350.64       4251.72       385.25 o                         
  -6   9  14       1640.98       1554.47       144.61 o                         
  -5   9  14         28.59         81.24        89.51 o                         
  -4   9  14       1105.66        969.23       132.93 o                         
  -3   9  14       3527.83       3829.34       229.21 o                         
  -2   9  14       5317.69       5116.60       326.25 o                         
  -1   9  14       5023.64       4947.42       299.24 o                         
   0   9  14       2342.64       2304.44       276.30 o                         
   1   9  14        111.18        106.96       103.72 o                         
   2   9  14         73.12        148.94       110.91 o                         
   3   9  14       2276.77       2280.17       216.64 o                         
   4   9  14       2577.88       2322.55       216.94 o                         
   5   9  14       4042.46       4044.81       319.14 o                         
   6   9  14       2414.09       2186.60       193.84 o                         
   7   9  14         84.65         33.84        91.99 o                         
   8   9  14        153.13        208.24       129.61 o                         
  -7  10  14        913.04        884.34       140.26 o                         
  -6  10  14       1903.31       1864.38       180.45 o                         
  -5  10  14       5605.32       5792.18       311.89 o                         
  -4  10  14       1100.15       1382.29       153.96 o                         
  -3  10  14       4086.18       3956.55       350.56 o                         
  -2  10  14        405.94        608.28       133.44 o                         
  -1  10  14       3282.57       3005.29       249.54 o                         
   0  10  14       2960.66       2867.39       259.43 o                         
   1  10  14       6404.12       5936.91       347.84 o                         
   2  10  14        944.56        957.87       157.28 o                         
   3  10  14       2934.03       3288.76       262.48 o                         
   4  10  14        135.03         -6.07       172.63 o                         
   5  10  14         93.21       -139.19       139.19 o                         
   6  10  14        947.78       1106.39       179.36 o                         
  -5  11  14         28.35          9.43       146.59 o                         
  -4  11  14       1438.33       1423.63       213.50 o                         
  -3  11  14         68.84         39.19       109.73 o                         
  -2  11  14       9535.07       9227.30       655.30 o                         
  -1  11  14          2.30         93.00       102.78 o                         
   0  11  14       2901.55       2959.43       253.02 o                         
   1  11  14          6.62        140.92       114.83 o                         
   2  11  14        322.20         18.96       117.00 o                         
   3  11  14         78.01        232.83       126.27 o                         
   4  11  14       6300.57       5790.71       398.06 o                         
 -13   0  15       1012.37       1245.94       250.99 o                         
 -11   0  15       7303.31       7049.17       421.08 o                         
  -9   0  15      10045.40       9843.47       406.14 o                         
  -7   0  15       1876.29       2347.49       159.24 o                         
  -5   0  15      10544.27      10059.66       313.35 o                         
  -3   0  15      48902.89      47123.06      1126.40 o                         
  -1   0  15        164.83         80.87        56.98 o                         
   1   0  15      17919.98      18730.01       573.97 o                         
   3   0  15      31333.84      30504.14       760.76 o                         
   5   0  15       3455.35       3392.21       178.04 o                         
   7   0  15       3714.54       3977.29       220.54 o                         
   9   0  15      20716.94      20178.87      1456.60 o                         
  11   0  15       5567.21       5802.04      1287.05 o                         
 -13   1  15       1586.76       1856.64       210.45 o                         
 -12   1  15       5616.11       5675.76       412.96 o                         
 -11   1  15        624.67        944.18       130.43 o                         
 -10   1  15          2.98        -77.95        77.95 o                         
  -9   1  15        600.33        654.24        95.05 o                         
  -8   1  15       8306.32       8255.62       254.39 o                         
  -7   1  15       1361.61       1477.81        92.39 o                         
  -6   1  15      24650.95      23719.83       443.58 o                         
  -5   1  15       3338.33       3547.73       128.67 o                         
  -4   1  15         63.77         42.50        39.59 o                         
  -3   1  15        602.36        858.00        80.13 o                         
  -2   1  15      29938.68      29720.98       522.44 o                         
  -1   1  15      13615.76      13463.15       290.74 o                         
   0   1  15      21663.65      20873.63       382.76 o                         
   1   1  15       1044.86       1067.83        65.41 o                         
   2   1  15       8709.80       8459.76       186.04 o                         
   3   1  15         11.31         29.25        40.33 o                         
   4   1  15       5919.23       5944.90       154.06 o                         
   5   1  15       2647.39       2728.82       135.45 o                         
   6   1  15      15809.21      15655.04       349.30 o                         
   7   1  15        917.92        973.21       104.79 o                         
   8   1  15       7238.72       7044.79       254.81 o                         
   9   1  15         28.83          6.36       143.22 o                         
  10   1  15       2293.02       2264.52       216.38 o                         
  11   1  15       1141.02       1481.90       236.04 o                         
  12   1  15       4693.03       4911.41       327.74 o                         
 -13   2  15         68.00        -97.38        97.38 o                         
 -12   2  15       1328.99       1674.08       171.98 o                         
 -11   2  15       6434.00       6427.98       317.41 o                         
 -10   2  15      11836.56      10778.81       359.01 o                         
  -9   2  15      10343.68       9757.75       326.54 o                         
  -8   2  15       3906.48       3625.96       207.12 o                         
  -7   2  15       1234.82       1123.98        84.31 o                         
  -6   2  15       3325.58       3480.61       154.35 o                         
  -5   2  15       3953.41       4154.27       139.60 o                         
  -4   2  15      31651.00      31233.27       599.09 o                         
  -3   2  15      21452.11      20822.18       420.75 o                         
  -2   2  15      16455.84      16070.22       337.88 o                         
  -1   2  15      12443.55      12503.21       276.70 o                         
   0   2  15        304.28        429.04        48.34 o                         
   1   2  15       4753.40       4848.39       170.83 o                         
   2   2  15      30578.72      30224.49       577.55 o                         
   3   2  15      16151.00      16208.17       346.68 o                         
   4   2  15      16745.93      15843.35       343.62 o                         
   5   2  15       1877.65       1822.64       112.23 o                         
   6   2  15         64.20         32.62        56.46 o                         
   7   2  15        122.49        224.99        67.72 o                         
   8   2  15       2373.30       2388.97       152.12 o                         
   9   2  15       6584.22       6348.76       362.03 o                         
  10   2  15       4195.11       3885.37       269.18 o                         
  11   2  15       2321.71       2398.83       241.83 o                         
  12   2  15        113.23        367.75       135.61 o                         
 -13   3  15       7508.18       7881.67       390.03 o                         
 -12   3  15        677.14        647.34       124.67 o                         
 -11   3  15       2180.72       2374.21       390.76 o                         
 -10   3  15        179.63        103.89        91.88 o                         
  -9   3  15       1308.21       1490.04       148.14 o                         
  -8   3  15         66.32        107.83        80.77 o                         
  -7   3  15      17853.63      17273.58       383.75 o                         
  -6   3  15        937.18       1007.12        91.70 o                         
  -5   3  15      16103.95      15776.33       349.43 o                         
  -4   3  15        358.27        399.41        66.43 o                         
  -3   3  15       4182.39       4401.57       165.88 o                         
  -2   3  15        394.67        343.22        61.34 o                         
  -1   3  15      29691.93      28987.47       557.61 o                         
   0   3  15       2729.11       2828.54        99.49 o                         
   1   3  15      18668.13      18186.24       376.72 o                         
   2   3  15         85.03         39.50        49.39 o                         
   3   3  15        102.13        239.49        57.41 o                         
   4   3  15       1635.16       1754.52       139.74 o                         
   5   3  15      15963.16      15453.07       348.24 o                         
   6   3  15        364.28        431.52        74.89 o                         
   7   3  15      19656.40      19606.10       460.51 o                         
   8   3  15        361.91        445.13        87.52 o                         
   9   3  15        324.46        276.01       100.76 o                         
  10   3  15        600.23        623.99       119.79 o                         
  11   3  15       3900.18       3685.10       271.12 o                         
  12   3  15        451.73        462.60       147.31 o                         
 -12   4  15       1348.22       1330.14       183.03 o                         
 -11   4  15         31.65         87.34       102.52 o                         
 -10   4  15      12208.36      11887.80       389.95 o                         
  -9   4  15         11.03         22.94        81.57 o                         
  -8   4  15       4610.85       4659.21       267.81 o                         
  -7   4  15        495.76        439.20       107.95 o                         
  -6   4  15        550.96        698.04        98.99 o                         
  -5   4  15        443.71        557.48        80.11 o                         
  -4   4  15      33163.02      31963.98       664.56 o                         
  -3   4  15        691.12        792.01        82.98 o                         
  -2   4  15      25195.73      24315.26       489.77 o                         
  -1   4  15        107.73        227.05        53.69 o                         
   0   4  15       3879.25       3949.38       239.36 o                         
   1   4  15       2948.17       3017.45       132.50 o                         
   2   4  15      19874.23      18768.87       396.35 o                         
   3   4  15         21.83        -30.34        53.56 o                         
   4   4  15      11817.71      11459.04       280.17 o                         
   5   4  15        327.78        467.13        79.86 o                         
   6   4  15         14.19         -7.15        59.06 o                         
   7   4  15        305.72        444.61        80.88 o                         
   8   4  15       7529.40       7955.07       289.06 o                         
   9   4  15         21.41         72.93        85.97 o                         
  10   4  15       7326.54       7539.68       366.04 o                         
  11   4  15        346.05        498.12       169.18 o                         
 -12   5  15        949.79        932.25       166.85 o                         
 -11   5  15       1754.90       1781.63       276.79 o                         
 -10   5  15        189.31        196.61       111.16 o                         
  -9   5  15       2432.84       2256.18       303.31 o                         
  -8   5  15       2246.08       2306.30       159.99 o                         
  -7   5  15      17937.45      17330.67       394.82 o                         
  -6   5  15        440.94        414.37        76.96 o                         
  -5   5  15       4602.39       5124.56       200.71 o                         
  -4   5  15       1947.95       2376.74       134.52 o                         
  -3   5  15       1007.08       1046.71        92.05 o                         
  -2   5  15       4487.06       4734.13       188.82 o                         
  -1   5  15      12047.99      11101.24       267.39 o                         
   0   5  15       7764.72       7588.65       185.46 o                         
   1   5  15       8716.91       7967.74       215.69 o                         
   2   5  15         18.32         58.66        84.45 o                         
   3   5  15        205.84        114.52        65.84 o                         
   4   5  15       3915.74       3899.32       172.65 o                         
   5   5  15      13672.71      13506.86       325.75 o                         
   6   5  15       4343.45       4183.00       195.94 o                         
   7   5  15      10617.16      10465.47       281.77 o                         
   8   5  15        900.64       1069.97       144.44 o                         
   9   5  15         70.36        -41.00       134.07 o                         
  10   5  15         61.07       -113.29       113.29 o                         
  11   5  15       5624.52       5456.96       354.48 o                         
 -11   6  15       2871.69       2826.29       254.66 o                         
 -10   6  15       2681.29       2754.79       239.88 o                         
  -9   6  15       6569.18       6434.65       653.46 o                         
  -8   6  15       4298.34       4505.75       249.84 o                         
  -7   6  15       1794.82       1902.03       154.18 o                         
  -6   6  15       2781.58       2706.00       228.84 o                         
  -5   6  15      12735.99      11794.57       325.73 o                         
  -4   6  15       4805.01       5015.04       200.93 o                         
  -3   6  15       8994.91       9581.36       268.29 o                         
  -2   6  15      13032.17      13131.74       309.85 o                         
  -1   6  15       1821.34       2072.22       120.28 o                         
   0   6  15       1887.04       1975.81       116.58 o                         
   1   6  15       5185.05       4952.77       185.08 o                         
   2   6  15       4570.21       5132.34       211.55 o                         
   3   6  15       9799.14       9298.44       252.39 o                         
   4   6  15       3118.90       3245.22       159.67 o                         
   5   6  15       6278.29       6327.53       224.75 o                         
   6   6  15        140.23        128.66        78.73 o                         
   7   6  15       1897.78       1880.32       147.83 o                         
   8   6  15       1093.67       1123.77       144.14 o                         
   9   6  15       7171.88       6383.97       503.91 o                         
  10   6  15       1530.83       1136.12       182.22 o                         
 -10   7  15         11.39        116.63       112.69 o                         
  -9   7  15        214.10         53.95       112.80 o                         
  -8   7  15       6001.42       6061.86       318.71 o                         
  -7   7  15         45.69        202.81        78.99 o                         
  -6   7  15      11015.87      10787.73       320.41 o                         
  -5   7  15        452.02        545.09        95.11 o                         
  -4   7  15       1972.97       1925.91       149.81 o                         
  -3   7  15        223.86        160.98        71.18 o                         
  -2   7  15       5417.77       5443.79       221.37 o                         
  -1   7  15       1854.89       2017.41       134.50 o                         
   0   7  15      18949.88      18196.22       440.22 o                         
   1   7  15        961.40        710.78        89.90 o                         
   2   7  15       4779.50       4803.74       249.96 o                         
   3   7  15        516.23        466.08        92.61 o                         
   4   7  15       2267.27       2315.42       160.80 o                         
   5   7  15       3385.60       3653.53       198.75 o                         
   6   7  15      11107.85      11220.50       335.43 o                         
   7   7  15        328.45        216.02       112.64 o                         
   8   7  15       3687.12       3997.68       253.39 o                         
   9   7  15         31.41         61.60       214.34 o                         
  -9   8  15       7648.33       7546.69       415.83 o                         
  -8   8  15        172.38         52.37       116.20 o                         
  -7   8  15        186.25         93.73       104.71 o                         
  -6   8  15        118.93        198.89        84.57 o                         
  -5   8  15       6093.29       5794.28       297.75 o                         
  -4   8  15       1412.84       1299.97       162.54 o                         
  -3   8  15       9253.34       9591.03       297.44 o                         
  -2   8  15       2090.14       2034.21       142.41 o                         
  -1   8  15       1422.53       1388.18       157.19 o                         
   0   8  15         44.57        115.11        96.70 o                         
   1   8  15       5545.55       5550.79       309.65 o                         
   2   8  15         85.16         43.15        98.52 o                         
   3   8  15      10226.32      10542.40       369.20 o                         
   4   8  15        789.03        779.45       114.05 o                         
   5   8  15       1621.36       1601.11       146.65 o                         
   6   8  15        355.34        189.03        96.19 o                         
   7   8  15       2195.20       2321.25       256.14 o                         
   8   8  15        112.28        248.12       151.42 o                         
  -8   9  15       1915.89       1774.99       198.81 o                         
  -7   9  15       4205.47       3900.23       244.02 o                         
  -6   9  15       5380.45       5742.96       361.31 o                         
  -5   9  15        970.44        755.68       127.08 o                         
  -4   9  15        248.80        350.22       109.18 o                         
  -3   9  15        778.58        674.62       133.32 o                         
  -2   9  15       1923.74       2190.11       205.96 o                         
  -1   9  15       6361.94       5912.78       348.64 o                         
   0   9  15       8609.95       8222.37       378.99 o                         
   1   9  15       1257.41       1128.40       159.59 o                         
   2   9  15        708.10        611.40       138.40 o                         
   3   9  15         81.88         -1.30       143.94 o                         
   4   9  15        598.62        639.89       141.93 o                         
   5   9  15       1751.55       1857.72       205.19 o                         
   6   9  15       4702.17       4740.92       289.19 o                         
   7   9  15       1910.83       2313.92       188.32 o                         
  -7  10  15        522.90        181.61       110.50 o                         
  -6  10  15        640.21        743.49       166.22 o                         
  -5  10  15        925.80        816.66       137.73 o                         
  -4  10  15       7153.35       6482.07       371.29 o                         
  -3  10  15       2189.28       2107.67       334.17 o                         
  -2  10  15       5586.45       5898.83       342.64 o                         
  -1  10  15        228.65         78.49       105.38 o                         
   0  10  15       1221.34       1161.68       168.06 o                         
   1  10  15        920.73        990.28       158.34 o                         
   2  10  15       4934.06       4707.02       319.49 o                         
   3  10  15       1631.20       1564.12       192.53 o                         
   4  10  15       5007.26       4940.13       323.15 o                         
   5  10  15        106.87        -21.96       112.57 o                         
   6  10  15         61.59         76.48       123.56 o                         
  -4  11  15        127.16        -15.84       111.90 o                         
  -3  11  15          9.98         -3.02       101.53 o                         
  -2  11  15         54.63        -37.46       209.28 o                         
  -1  11  15       8351.17       7787.74       420.76 o                         
   0  11  15        101.08        -33.67       109.38 o                         
   1  11  15       4776.22       4368.37       305.47 o                         
   2  11  15         79.38         35.48       124.11 o                         
   3  11  15          2.34         32.90       164.19 o                         
 -12   0  16        540.28       1002.66       226.55 o                         
 -10   0  16       7504.44       7163.93       379.71 o                         
  -8   0  16      13294.67      13009.60       481.40 o                         
  -6   0  16       6350.36       5924.31       239.59 o                         
  -4   0  16       7876.16       7838.94       261.51 o                         
  -2   0  16      47484.80      46536.14      1118.42 o                         
   0   0  16       5957.43       5884.04       216.94 o                         
   2   0  16         73.42        147.36        58.03 o                         
   4   0  16      28394.43      26969.29       791.37 o                         
   6   0  16      15089.91      15130.08       445.43 o                         
   8   0  16        835.30        879.54       162.28 o                         
  10   0  16      12762.79      12368.71       639.56 o                         
  12   0  16       6021.00       6266.61       529.56 o                         
 -13   1  16       2276.44       2400.79       246.53 o                         
 -12   1  16       1387.53       1156.54       176.84 o                         
 -11   1  16      10071.96       9149.98       370.25 o                         
 -10   1  16        931.74        636.62       112.07 o                         
  -9   1  16       2874.59       2697.13       199.56 o                         
  -8   1  16        664.26        592.34        90.74 o                         
  -7   1  16       4027.86       4166.77       155.65 o                         
  -6   1  16       3072.50       3581.44       139.44 o                         
  -5   1  16      21466.96      19805.93       605.00 o                         
  -4   1  16       5300.64       5411.63       155.35 o                         
  -3   1  16       6594.38       5967.62       150.15 o                         
  -2   1  16        251.58        358.38        49.76 o                         
  -1   1  16      14404.92      14408.01       282.67 o                         
   0   1  16       3307.91       3611.61       118.12 o                         
   1   1  16      44606.20      44133.16       750.34 o                         
   2   1  16       7677.69       7418.06       174.10 o                         
   3   1  16       7501.87       7143.41       170.15 o                         
   4   1  16       1228.95       1275.25        78.73 o                         
   5   1  16        885.05        978.53        93.25 o                         
   6   1  16       8993.49       8769.16       274.60 o                         
   7   1  16      15283.16      14792.08       342.81 o                         
   8   1  16       2890.62       3027.46       194.26 o                         
   9   1  16       8008.32       8225.29       382.77 o                         
  10   1  16         63.25         65.36       101.55 o                         
  11   1  16         97.29         65.52       108.69 o                         
  12   1  16        534.96        566.84       146.29 o                         
 -13   2  16       1544.88       1899.83       218.40 o                         
 -12   2  16        178.46        132.42       127.57 o                         
 -11   2  16        819.22       1029.77       135.85 o                         
 -10   2  16       2338.41       2390.03       185.11 o                         
  -9   2  16      13006.99      12185.55       389.22 o                         
  -8   2  16      10738.15      10558.31       336.33 o                         
  -7   2  16       6565.60       6421.54       239.44 o                         
  -6   2  16       3251.12       3375.47       132.62 o                         
  -5   2  16         23.77         64.24        44.92 o                         
  -4   2  16       3826.98       3929.07       159.02 o                         
  -3   2  16      18357.85      17762.23       373.16 o                         
  -2   2  16      10035.81       9443.80       230.07 o                         
  -1   2  16       9373.04       9306.85       226.20 o                         
   0   2  16       3144.87       2725.75       100.21 o                         
   1   2  16        662.49        893.51        76.86 o                         
   2   2  16        391.64        312.95        61.07 o                         
   3   2  16      11612.27      11248.72       265.77 o                         
   4   2  16      16557.96      15987.73       349.70 o                         
   5   2  16       8292.93       8366.78       226.10 o                         
   6   2  16       2828.02       2586.45       139.06 o                         
   7   2  16        238.00        343.12        74.39 o                         
   8   2  16        161.83        141.83        77.59 o                         
   9   2  16       2730.59       2559.22       196.03 o                         
  10   2  16       4304.36       4085.26       285.72 o                         
  11   2  16       3960.58       3726.57       277.56 o                         
  12   2  16       2130.95       2586.83       249.51 o                         
 -12   3  16       8472.67       8145.12       381.25 o                         
 -11   3  16        682.61        824.55       136.09 o                         
 -10   3  16       4357.98       4318.94       255.67 o                         
  -9   3  16        288.51        192.03        92.88 o                         
  -8   3  16       1715.71       1841.78       158.62 o                         
  -7   3  16        289.43        312.35        70.65 o                         
  -6   3  16      18776.62      18036.48       395.00 o                         
  -5   3  16       1637.08       1885.40       118.63 o                         
  -4   3  16      32634.38      31735.81       618.72 o                         
  -3   3  16       3140.17       3194.30       143.65 o                         
  -2   3  16       1555.79       1700.57       104.65 o                         
  -1   3  16       8925.65       9011.91       224.88 o                         
   0   3  16      22505.57      22108.15       408.18 o                         
   1   3  16       3903.00       3940.89       149.19 o                         
   2   3  16      25575.90      23634.83       475.40 o                         
   3   3  16       2640.05       2794.81       140.47 o                         
   4   3  16       1727.10       1724.39       136.58 o                         
   5   3  16         40.33        199.73        65.28 o                         
   6   3  16       5274.87       5484.31       206.01 o                         
   7   3  16       1688.61       1841.03       126.11 o                         
   8   3  16      12280.87      12644.30       349.82 o                         
   9   3  16       1314.64       1381.46       198.44 o                         
  10   3  16       1597.75       1405.22       159.64 o                         
  11   3  16         17.01         -5.37       113.66 o                         
 -12   4  16        407.84        493.43       129.98 o                         
 -11   4  16        633.36        741.23       128.98 o                         
 -10   4  16          3.89        221.51        96.69 o                         
  -9   4  16      13932.80      13336.05       412.65 o                         
  -8   4  16        973.78        800.70       112.80 o                         
  -7   4  16      20436.55      18617.23       446.06 o                         
  -6   4  16        239.02        161.81        64.87 o                         
  -5   4  16       2314.05       2750.15       144.94 o                         
  -4   4  16         66.49        108.54        60.79 o                         
  -3   4  16      29679.90      27975.77       778.37 o                         
  -2   4  16       1397.87       1505.16       115.64 o                         
  -1   4  16      14487.50      14411.12       321.08 o                         
   0   4  16       1471.06       1709.11        86.83 o                         
   1   4  16       1315.58       1441.37        96.51 o                         
   2   4  16        109.14        114.79        58.38 o                         
   3   4  16      12397.77      11852.69       285.70 o                         
   4   4  16          7.23         16.00        61.55 o                         
   5   4  16      11380.30      11225.33       284.75 o                         
   6   4  16        740.98        758.01        88.78 o                         
   7   4  16       2635.49       2714.32       153.02 o                         
   8   4  16        116.61        153.05        79.16 o                         
   9   4  16       5780.41       5685.04       288.63 o                         
  10   4  16         39.92        -19.93        94.99 o                         
  11   4  16       6356.03       6572.78       374.61 o                         
 -12   5  16       4263.81       3939.35       299.51 o                         
 -11   5  16        861.86       1018.37       169.38 o                         
 -10   5  16       2703.09       2783.54       240.04 o                         
  -9   5  16       1998.20       2110.11       206.81 o                         
  -8   5  16         69.53        122.30        79.13 o                         
  -7   5  16        818.90       1046.06       108.16 o                         
  -6   5  16      13917.55      13943.15       335.88 o                         
  -5   5  16       9163.25       9116.46       254.58 o                         
  -4   5  16      13101.24      12780.76       351.13 o                         
  -3   5  16       2012.35       2167.41       127.19 o                         
  -2   5  16        115.35        137.26        66.07 o                         
  -1   5  16       3661.85       3873.79       156.77 o                         
   0   5  16       8136.39       8116.92       216.52 o                         
   1   5  16       2662.59       2888.54       140.72 o                         
   2   5  16      11833.75      10816.79       270.39 o                         
   3   5  16       1487.44       1717.63       117.12 o                         
   4   5  16        169.47        208.11        67.83 o                         
   5   5  16         28.89        -26.50        73.25 o                         
   6   5  16       2074.43       2226.35       146.23 o                         
   7   5  16       5699.32       5628.18       226.39 o                         
   8   5  16       8669.18       9026.26       301.29 o                         
   9   5  16       2403.18       2390.57       227.17 o                         
  10   5  16         98.33        133.09       117.77 o                         
  11   5  16          5.49         65.59       139.50 o                         
 -11   6  16        416.26        285.30       126.89 o                         
 -10   6  16       2505.02       2276.08       219.17 o                         
  -9   6  16       1396.16       1796.98       198.91 o                         
  -8   6  16       8558.53       8452.70       337.06 o                         
  -7   6  16       5556.49       5179.73       251.34 o                         
  -6   6  16        181.17        230.16        75.08 o                         
  -5   6  16        126.25          6.91        65.43 o                         
  -4   6  16       2912.97       3104.17       155.59 o                         
  -3   6  16       2483.43       2631.97       176.33 o                         
  -2   6  16      17654.27      16730.11       414.74 o                         
  -1   6  16       4894.47       5486.85       193.31 o                         
   0   6  16       4821.86       5431.10       372.36 o                         
   1   6  16        171.95        261.61        79.14 o                         
   2   6  16       6202.47       5966.66       209.45 o                         
   3   6  16       2562.29       2848.87       164.10 o                         
   4   6  16      10316.04      10508.89       275.71 o                         
   5   6  16       4778.14       4806.91       203.19 o                         
   6   6  16       4040.41       4225.24       216.20 o                         
   7   6  16        137.90         90.34        82.29 o                         
   8   6  16        252.35        257.18       108.29 o                         
   9   6  16       1102.34       1341.79       180.61 o                         
  10   6  16       3701.88       3632.01       362.14 o                         
 -10   7  16        136.23        105.68       127.19 o                         
  -9   7  16        501.26        694.54       148.42 o                         
  -8   7  16         11.24         47.84        97.49 o                         
  -7   7  16       2163.43       2189.03       160.94 o                         
  -6   7  16        249.04        259.47       129.53 o                         
  -5   7  16      13941.98      13656.86       371.74 o                         
  -4   7  16        342.36        462.00        94.97 o                         
  -3   7  16       5124.07       5314.95       234.52 o                         
  -2   7  16        167.25         58.74        84.04 o                         
  -1   7  16       4005.27       3810.56       223.74 o                         
   0   7  16        418.12        542.61        92.51 o                         
   1   7  16      20408.08      19504.70       511.20 o                         
   2   7  16       1065.29       1065.27       119.60 o                         
   3   7  16      13539.88      12927.92       353.46 o                         
   4   7  16         48.51        115.51        78.20 o                         
   5   7  16       1470.69       1536.46       136.55 o                         
   6   7  16         35.53          9.77        83.76 o                         
   7   7  16       8308.92       8059.94       323.14 o                         
   8   7  16        342.85        349.77       144.09 o                         
   9   7  16       5459.07       5316.24       335.61 o                         
  -9   8  16         84.44        131.70       114.15 o                         
  -8   8  16       9713.19       9395.05       463.55 o                         
  -7   8  16        368.97        537.51       104.87 o                         
  -6   8  16       1425.57       1596.89       142.79 o                         
  -5   8  16        312.65        389.39        90.99 o                         
  -4   8  16       4014.25       3716.02       287.26 o                         
  -3   8  16       2520.91       2604.00       165.49 o                         
  -2   8  16      12339.49      12372.23       384.40 o                         
  -1   8  16        927.68        940.37       146.22 o                         
   0   8  16       2245.59       2056.42       190.83 o                         
   1   8  16         25.72        -83.16        83.16 o                         
   2   8  16       1619.56       1560.53       171.49 o                         
   3   8  16         10.90        -46.03        80.86 o                         
   4   8  16      10316.86      10409.14       355.20 o                         
   5   8  16        427.58        678.58       114.80 o                         
   6   8  16       6046.39       6373.85       285.69 o                         
   7   8  16        391.36        383.12       129.52 o                         
   8   8  16        534.24        609.31       145.34 o                         
  -8   9  16        145.81        238.76       165.88 o                         
  -7   9  16        803.75        921.52       137.42 o                         
  -6   9  16       3365.12       3875.01       218.88 o                         
  -5   9  16       4336.37       4441.99       316.17 o                         
  -4   9  16       2449.67       2540.69       206.09 o                         
  -3   9  16       1230.03       1138.11       165.56 o                         
  -2   9  16         12.30        129.79       102.09 o                         
  -1   9  16       1367.59       1310.62       168.59 o                         
   0   9  16       5142.19       4523.26       291.54 o                         
   1   9  16       6439.60       5630.28       324.61 o                         
   2   9  16       3222.42       3471.89       260.73 o                         
   3   9  16       4330.18       4779.64       321.87 o                         
   4   9  16        418.81        547.10       137.75 o                         
   5   9  16       1798.89       1574.89       192.32 o                         
   6   9  16       2136.73       2309.90       238.93 o                         
   7   9  16       4097.66       3942.97       275.89 o                         
  -6  10  16        470.19        435.62       121.03 o                         
  -5  10  16          3.80        -99.16       105.82 o                         
  -4  10  16        253.30         37.47       107.06 o                         
  -3  10  16       5474.53       5122.42       324.99 o                         
  -2  10  16       3298.67       3383.23       263.94 o                         
  -1  10  16       6142.15       6060.77       418.46 o                         
   0  10  16        286.45        322.60       214.58 o                         
   1  10  16         38.90        108.35       107.65 o                         
   2  10  16         17.33        -40.53       103.76 o                         
   3  10  16       3131.95       3026.79       255.04 o                         
   4  10  16        533.52        434.19       185.65 o                         
   5  10  16       2603.40       2550.92       241.59 o                         
  -4  11  16       4390.20       4747.71       453.52 o                         
  -3  11  16        315.59        246.17       120.09 o                         
  -2  11  16         18.44        -83.04       105.91 o                         
  -1  11  16         60.42        -87.21       102.74 o                         
   0  11  16       4271.51       3751.22       289.67 o                         
   1  11  16          0.12         -9.63       113.54 o                         
   2  11  16       4287.77       4409.65       490.40 o                         
   3  11  16         16.43        108.48       136.46 o                         
 -13   0  17       9107.86       9622.67       700.78 o                         
 -11   0  17       3320.47       3140.39       358.09 o                         
  -9   0  17       1720.18       1887.27       199.74 o                         
  -7   0  17      19289.30      19198.48       539.82 o                         
  -5   0  17       6912.57       6622.55       250.79 o                         
  -3   0  17      15103.93      14874.32       420.32 o                         
  -1   0  17      22381.47      21466.11       565.43 o                         
   1   0  17      33406.98      34218.81       844.43 o                         
   3   0  17       5377.34       5731.00       300.17 o                         
   5   0  17       8388.72       8780.96       298.06 o                         
   7   0  17      16615.46      15834.90       561.41 o                         
   9   0  17        238.21         11.34       129.78 o                         
  11   0  17       5165.42       4392.62       821.84 o                         
 -13   1  17         10.45         91.34       132.73 o                         
 -12   1  17       2909.01       2780.49       252.48 o                         
 -11   1  17        498.57        621.45       133.15 o                         
 -10   1  17       9961.14       9708.64       346.26 o                         
  -9   1  17        487.42        591.50       107.10 o                         
  -8   1  17       8109.37       8153.35       293.09 o                         
  -7   1  17          6.53         12.08        50.40 o                         
  -6   1  17       2869.94       3201.11       133.85 o                         
  -5   1  17       2159.94       2444.87       111.66 o                         
  -4   1  17      41557.58      40734.52       752.71 o                         
  -3   1  17       1874.54       1919.21        92.07 o                         
  -2   1  17      12748.08      12314.95       253.59 o                         
  -1   1  17         49.57         70.83        42.24 o                         
   0   1  17       1450.94       1741.52       100.30 o                         
   1   1  17       2086.68       2146.05        95.45 o                         
   2   1  17      27514.71      25627.02       465.14 o                         
   3   1  17       8471.71       8193.17       189.84 o                         
   4   1  17       7865.02       7360.62       287.83 o                         
   5   1  17         46.86         81.28        57.82 o                         
   6   1  17        396.06        427.20        75.38 o                         
   7   1  17        892.53       1051.77        98.62 o                         
   8   1  17      14723.73      14470.61       424.10 o                         
   9   1  17        809.51        640.68       130.64 o                         
  10   1  17       4548.95       4651.71       304.31 o                         
  11   1  17        218.14        273.14       118.49 o                         
  12   1  17        227.24        218.45       119.77 o                         
 -12   2  17       2491.95       2206.78       199.63 o                         
 -11   2  17        721.02        671.74       128.13 o                         
 -10   2  17         11.95        -61.06        81.50 o                         
  -9   2  17        433.22        310.62        97.68 o                         
  -8   2  17      13101.06      12738.70       415.58 o                         
  -7   2  17       8129.75       7992.26       228.47 o                         
  -6   2  17       7269.27       7256.04       230.90 o                         
  -5   2  17       4879.83       5553.78       205.73 o                         
  -4   2  17        386.93        464.70        69.62 o                         
  -3   2  17       1794.65       1978.74       114.57 o                         
  -2   2  17       8944.39       8521.06       217.46 o                         
  -1   2  17      12156.50      11937.94       274.77 o                         
   0   2  17      16489.24      16196.36       314.49 o                         
   1   2  17       7782.44       7470.05       217.73 o                         
   2   2  17       4766.36       5115.35       214.65 o                         
   3   2  17         55.76         22.46        53.40 o                         
   4   2  17       1982.75       2000.17       117.85 o                         
   5   2  17       6040.86       6039.79       209.67 o                         
   6   2  17      18136.86      17883.85       395.69 o                         
   7   2  17      14471.38      14172.50       337.68 o                         
   8   2  17       2190.81       2178.26       150.22 o                         
   9   2  17          4.00         -1.67       121.03 o                         
  10   2  17       1544.38       1436.84       186.13 o                         
  11   2  17       1707.75       1665.70       198.40 o                         
 -12   3  17        114.08        219.99       114.62 o                         
 -11   3  17       7156.89       7032.52       343.66 o                         
 -10   3  17        994.43       1024.29       141.12 o                         
  -9   3  17       8084.59       7950.69       436.19 o                         
  -8   3  17        564.34        718.06       115.78 o                         
  -7   3  17         10.08        103.18        59.93 o                         
  -6   3  17        543.16        435.55        76.34 o                         
  -5   3  17      16230.44      15199.67       345.53 o                         
  -4   3  17        636.94        537.89        79.38 o                         
  -3   3  17      33703.41      31138.94      1065.54 o                         
  -2   3  17       1733.76       2007.22       114.36 o                         
  -1   3  17       1560.71       1549.48       100.01 o                         
   0   3  17        338.17        364.30        50.64 o                         
   1   3  17      12760.73      12592.44       287.77 o                         
   2   3  17       2949.45       2872.70       137.51 o                         
   3   3  17      17813.68      17931.17       387.69 o                         
   4   3  17       1030.18       1088.19       113.44 o                         
   5   3  17       1383.16       1394.56       109.38 o                         
   6   3  17       5641.26       5499.68       210.00 o                         
   7   3  17       1481.79       1601.80       122.34 o                         
   8   3  17        762.63        674.24       102.88 o                         
   9   3  17       7910.65       7820.11       501.37 o                         
  10   3  17        197.25        -49.42        97.54 o                         
  11   3  17       1677.57       1326.26       185.40 o                         
 -12   4  17       5882.84       5827.07       365.08 o                         
 -11   4  17          4.27        201.76       102.39 o                         
 -10   4  17         11.15        -46.48        85.01 o                         
  -9   4  17         26.25         18.86        88.11 o                         
  -8   4  17       8766.34       8839.64       435.64 o                         
  -7   4  17       1655.09       1710.24       122.32 o                         
  -6   4  17      22346.38      22355.75       477.46 o                         
  -5   4  17       1203.27       1258.85       157.30 o                         
  -4   4  17       1301.89       1510.78       111.70 o                         
  -3   4  17       2182.35       2425.25       131.86 o                         
  -2   4  17      10732.62      10322.41       258.58 o                         
  -1   4  17       2504.95       2698.93       132.46 o                         
   0   4  17      14057.22      13540.13       435.95 o                         
   1   4  17         20.97        -43.28        58.35 o                         
   2   4  17       2414.88       2438.27       129.43 o                         
   3   4  17          3.05        -31.26        57.57 o                         
   4   4  17       4251.87       4641.49       190.93 o                         
   5   4  17        944.59        987.82        99.05 o                         
   6   4  17      16315.12      15517.49       363.81 o                         
   7   4  17          4.29        133.51        71.20 o                         
   8   4  17       4287.09       4288.51       219.35 o                         
   9   4  17        312.54        366.19       104.67 o                         
  10   4  17       2470.78       2417.24       234.34 o                         
  11   4  17          3.23         15.34       109.99 o                         
 -11   5  17       2564.16       2642.51       239.85 o                         
 -10   5  17        764.01       1014.90       157.35 o                         
  -9   5  17       5144.95       4977.45       339.47 o                         
  -8   5  17       1445.15       1269.15       125.04 o                         
  -7   5  17         75.18        -59.52        60.38 o                         
  -6   5  17       2721.49       2755.32       152.23 o                         
  -5   5  17       7892.07       8135.37       239.89 o                         
  -4   5  17       3263.69       3547.82       180.71 o                         
  -3   5  17      18824.58      18484.55       406.68 o                         
  -2   5  17       1221.21       1216.06        98.46 o                         
  -1   5  17        332.69        414.06        70.89 o                         
   0   5  17        217.39         58.33        67.49 o                         
   1   5  17       4074.08       3790.26       165.33 o                         
   2   5  17       5243.04       5448.31       197.70 o                         
   3   5  17      14283.64      14214.39       335.23 o                         
   4   5  17       4741.74       4750.92       196.67 o                         
   5   5  17       4100.57       3892.71       180.36 o                         
   6   5  17          0.87         35.00        72.96 o                         
   7   5  17       2252.65       2435.58       151.72 o                         
   8   5  17       4172.09       3772.06       213.17 o                         
   9   5  17       6503.63       7028.85       381.04 o                         
  10   5  17       1555.34       1812.34       301.38 o                         
 -11   6  17        900.39       1312.95       185.17 o                         
 -10   6  17         31.22        -99.16        99.16 o                         
  -9   6  17       2386.14       2754.79       271.40 o                         
  -8   6  17       3479.80       3262.64       229.21 o                         
  -7   6  17       7400.28       7793.40       288.46 o                         
  -6   6  17       4299.16       4474.15       219.60 o                         
  -5   6  17       5423.89       5378.51       235.07 o                         
  -4   6  17        957.23        910.88        97.29 o                         
  -3   6  17        864.32       1097.65       106.95 o                         
  -2   6  17       5380.37       5394.81       200.41 o                         
  -1   6  17      21106.40      20131.16       539.61 o                         
   0   6  17       3155.55       3310.41       205.21 o                         
   1   6  17       6390.10       5979.62       243.43 o                         
   2   6  17       1349.37       1355.32       122.71 o                         
   3   6  17         12.64         26.55        63.65 o                         
   4   6  17       2812.59       2839.12       155.93 o                         
   5   6  17       7859.39       7797.28       275.10 o                         
   6   6  17       2547.87       2779.30       214.06 o                         
   7   6  17       5218.14       5671.69       260.71 o                         
   8   6  17        943.09       1192.92       164.23 o                         
   9   6  17          0.25          2.81       116.80 o                         
  10   6  17        211.69        348.79       140.14 o                         
 -10   7  17       7681.94       7162.66       442.67 o                         
  -9   7  17         49.75         85.97       119.07 o                         
  -8   7  17       2085.09       2189.69       216.63 o                         
  -7   7  17         22.51         31.00        78.01 o                         
  -6   7  17       2801.41       2971.42       185.50 o                         
  -5   7  17          2.67         91.27        80.84 o                         
  -4   7  17      10665.19      10592.12       465.37 o                         
  -3   7  17        317.36        274.15        79.42 o                         
  -2   7  17       9780.22      10099.21       333.34 o                         
  -1   7  17        942.15        636.57        95.58 o                         
   0   7  17       2845.00       2726.53       164.02 o                         
   1   7  17        171.57        185.84        78.00 o                         
   2   7  17      14705.55      14431.88       388.13 o                         
   3   7  17       1408.70       1756.60       184.85 o                         
   4   7  17       6903.95       7144.53       299.19 o                         
   5   7  17         80.50         46.49        78.73 o                         
   6   7  17        586.44        808.69       115.29 o                         
   7   7  17        171.60        112.37       140.77 o                         
   8   7  17       5283.23       5110.44       292.82 o                         
   9   7  17         34.64       -121.03       121.03 o                         
  -9   8  17       1252.20       1285.13       188.89 o                         
  -8   8  17        596.56        604.39       141.68 o                         
  -7   8  17       9882.35      10787.70       342.33 o                         
  -6   8  17       2092.27       1918.99       155.35 o                         
  -5   8  17       2230.77       2309.72       165.87 o                         
  -4   8  17         28.80         71.76        78.00 o                         
  -3   8  17       2554.07       2588.29       192.93 o                         
  -2   8  17        222.16        168.10       139.92 o                         
  -1   8  17       7403.69       7481.86       375.81 o                         
   0   8  17       1529.53       1273.56       159.75 o                         
   1   8  17       5691.49       5097.11       302.41 o                         
   2   8  17        359.82        275.74       111.39 o                         
   3   8  17         33.17        112.26        88.52 o                         
   4   8  17          5.55        -20.62        88.03 o                         
   5   8  17      12063.74      12743.60       411.60 o                         
   6   8  17        747.13        928.14       137.52 o                         
   7   8  17       5148.83       5065.68       257.67 o                         
   8   8  17        195.58        361.90       135.94 o                         
  -8   9  17       2013.36       2478.34       300.17 o                         
  -7   9  17         26.07       -100.77       100.77 o                         
  -6   9  17        275.66        414.66        99.76 o                         
  -5   9  17       1347.44       1168.68       150.44 o                         
  -4   9  17       6798.11       7149.93       505.11 o                         
  -3   9  17       4796.86       4160.19       283.17 o                         
  -2   9  17       3499.39       3675.87       270.43 o                         
  -1   9  17          4.24        -94.29       110.43 o                         
   0   9  17       1004.92        990.98       154.09 o                         
   1   9  17        648.45        836.35       150.29 o                         
   2   9  17       3905.77       3569.05       267.30 o                         
   3   9  17       2556.41       2864.81       243.86 o                         
   4   9  17       1564.79       1648.91       193.17 o                         
   5   9  17        240.34        -15.32       112.11 o                         
   6   9  17         62.60       -133.09       133.09 o                         
   7   9  17        739.56        660.34       216.75 o                         
  -6  10  17       4602.39       4710.61       326.78 o                         
  -5  10  17         92.75         29.05       117.58 o                         
  -4  10  17         53.55        -44.07       101.52 o                         
  -3  10  17         51.85        -28.76       175.52 o                         
  -2  10  17       4054.27       3786.94       280.98 o                         
  -1  10  17       2761.64       3057.78       252.88 o                         
   0  10  17       4926.33       4530.97       312.08 o                         
   1  10  17        467.85        595.36       140.60 o                         
   2  10  17        287.80        279.72       123.20 o                         
   3  10  17        148.60        158.51       115.99 o                         
   4  10  17       1742.12       1720.32       207.13 o                         
   5  10  17       1091.03       1067.34       223.02 o                         
  -3  11  17       5925.74       5025.22       398.48 o                         
  -2  11  17        498.22        411.49       193.85 o                         
  -1  11  17        105.80        -30.57       130.44 o                         
   0  11  17        552.46        427.94       164.67 o                         
   1  11  17       2629.97       2178.94       225.94 o                         
   2  11  17        193.17        -40.89       122.59 o                         
 -12   0  18       6360.57       7372.77       594.52 o                         
 -10   0  18       1718.38       2314.20       325.69 o                         
  -8   0  18        242.00        106.43       100.08 o                         
  -6   0  18      15396.10      15060.94       443.58 o                         
  -4   0  18      18796.42      19587.98       532.54 o                         
  -2   0  18       6021.69       6023.92       267.38 o                         
   0   0  18      20975.18      21120.98       560.03 o                         
   2   0  18      20062.35      18639.73       731.02 o                         
   4   0  18         68.14         80.88        72.49 o                         
   6   0  18       9019.03       8895.24       377.65 o                         
   8   0  18      14544.42      13749.34       558.64 o                         
  10   0  18        738.47        907.89       214.62 o                         
 -12   1  18          0.52        113.44       118.90 o                         
 -11   1  18       1264.25       1502.70       190.96 o                         
 -10   1  18       2247.25       2238.43       190.28 o                         
  -9   1  18      18352.03      17589.97       495.03 o                         
  -8   1  18        568.07        726.00       116.86 o                         
  -7   1  18       8850.19       8656.71       238.66 o                         
  -6   1  18        921.60       1018.45        85.14 o                         
  -5   1  18       1345.81       1505.20        91.37 o                         
  -4   1  18        594.81        529.88        61.64 o                         
  -3   1  18      40187.46      38625.12       716.86 o                         
  -2   1  18       6498.80       6500.49       165.48 o                         
  -1   1  18      12398.34      12104.64       253.13 o                         
   0   1  18       1972.84       2081.19       122.16 o                         
   1   1  18        731.50        811.85        64.68 o                         
   2   1  18       4929.44       5146.12       197.58 o                         
   3   1  18      17821.10      16109.12       452.05 o                         
   4   1  18       6482.55       6223.67       195.62 o                         
   5   1  18      11092.39      10978.75       273.66 o                         
   6   1  18        262.45        443.20       102.91 o                         
   7   1  18        196.85        198.97        78.18 o                         
   8   1  18         57.34         60.21        88.87 o                         
   9   1  18       4819.28       5047.34       313.24 o                         
  10   1  18       1924.38       1869.28       202.88 o                         
  11   1  18       5505.30       5848.20       460.02 o                         
 -12   2  18       2669.83       2669.12       321.82 o                         
 -11   2  18       3821.46       3945.11       256.61 o                         
 -10   2  18       1527.44       1767.01       167.29 o                         
  -9   2  18        732.69        992.12       127.28 o                         
  -8   2  18       1304.85       1418.15       142.89 o                         
  -7   2  18       6511.85       6741.27       219.42 o                         
  -6   2  18      10009.99      10070.85       261.21 o                         
  -5   2  18       8991.17       9097.20       240.27 o                         
  -4   2  18       4115.43       4335.61       173.78 o                         
  -3   2  18       4360.59       4341.49       172.54 o                         
  -2   2  18        331.41        387.39        66.22 o                         
  -1   2  18        950.56       1170.10        88.92 o                         
   0   2  18       5723.59       5820.56       223.82 o                         
   1   2  18      14105.76      12788.13       397.18 o                         
   2   2  18       9160.95       8426.33       221.23 o                         
   3   2  18       3867.82       3952.85       164.85 o                         
   4   2  18       1422.27       1381.38       104.72 o                         
   5   2  18       1398.27       1556.97       134.47 o                         
   6   2  18       2492.05       2610.64       142.68 o                         
   7   2  18      10865.02      11280.38       290.82 o                         
   8   2  18       6342.82       6569.41       300.04 o                         
   9   2  18       1190.45       1143.84       163.57 o                         
  10   2  18        218.08        338.55       123.57 o                         
  11   2  18        378.43        411.93       128.58 o                         
 -12   3  18        427.58        404.73       121.04 o                         
 -11   3  18        479.29        425.91       118.83 o                         
 -10   3  18       6293.51       6394.45       316.55 o                         
  -9   3  18        559.90        646.58       118.21 o                         
  -8   3  18      22987.14      22822.77       598.94 o                         
  -7   3  18         29.98         11.32        59.56 o                         
  -6   3  18       6353.01       6706.61       230.64 o                         
  -5   3  18        123.85        141.87        63.26 o                         
  -4   3  18       7883.56       7628.21       220.40 o                         
  -3   3  18       1861.63       1988.06       120.89 o                         
  -2   3  18      10659.61       9480.53       243.57 o                         
  -1   3  18       4519.62       4735.58       218.38 o                         
   0   3  18       5948.67       5956.35       166.42 o                         
   1   3  18         36.47        -10.62        50.48 o                         
   2   3  18       4207.78       3947.72       159.19 o                         
   3   3  18        388.15        388.71        72.70 o                         
   4   3  18      13482.21      12905.52       310.91 o                         
   5   3  18        283.11        254.58       109.15 o                         
   6   3  18       8771.32       8786.20       246.47 o                         
   7   3  18          2.99        -73.79        73.79 o                         
   8   3  18       1725.80       1813.34       145.58 o                         
   9   3  18        300.77        274.17       114.54 o                         
  10   3  18       6588.41       6745.75       374.59 o                         
  11   3  18        484.15        439.93       134.93 o                         
 -12   4  18        191.99        336.35       152.20 o                         
 -11   4  18       4544.22       3696.06       252.09 o                         
 -10   4  18         29.53        -87.21       104.60 o                         
  -9   4  18        144.01        112.97       105.97 o                         
  -8   4  18        191.89        185.91        86.42 o                         
  -7   4  18       5972.43       6241.89       244.75 o                         
  -6   4  18        274.91        258.48        73.04 o                         
  -5   4  18      20679.71      20573.69       447.42 o                         
  -4   4  18       3743.87       4185.90       180.35 o                         
  -3   4  18       1268.56       1442.80       138.94 o                         
  -2   4  18        127.36        156.13        62.73 o                         
  -1   4  18      10139.43       9615.88       288.01 o                         
   0   4  18        787.34        833.71        87.78 o                         
   1   4  18      19299.81      18816.76       402.71 o                         
   2   4  18        137.51        202.44        67.86 o                         
   3   4  18       7589.81       7523.36       223.77 o                         
   4   4  18         88.80        123.41        66.98 o                         
   5   4  18       3483.36       3679.18       175.77 o                         
   6   4  18         37.24         71.53        70.06 o                         
   7   4  18      17007.90      16872.98       396.90 o                         
   8   4  18        470.85        714.81       107.95 o                         
   9   4  18       3724.10       3994.39       250.38 o                         
  10   4  18        142.87          7.82       117.66 o                         
  11   4  18        649.55        891.85       252.24 o                         
 -11   5  18        271.92        158.24       122.04 o                         
 -10   5  18       3298.08       3694.43       272.76 o                         
  -9   5  18       4457.60       4342.07       291.00 o                         
  -8   5  18      12735.74      11614.97       344.35 o                         
  -7   5  18        124.44         77.26        69.36 o                         
  -6   5  18        145.34        175.87        72.06 o                         
  -5   5  18        360.74        295.82        73.50 o                         
  -4   5  18       5676.45       6205.63       225.61 o                         
  -3   5  18       9201.45       9250.03       252.81 o                         
  -2   5  18      14688.68      14563.22       338.77 o                         
  -1   5  18       1107.92        989.87        92.47 o                         
   0   5  18       1132.70       1200.36       117.11 o                         
   1   5  18         24.60         21.99        72.65 o                         
   2   5  18       5977.53       5172.02       195.54 o                         
   3   5  18       2878.02       2843.51       148.85 o                         
   4   5  18       7512.78       7726.00       233.24 o                         
   5   5  18       7288.77       7467.42       244.58 o                         
   6   5  18       8438.23       8287.84       270.36 o                         
   7   5  18        268.16        237.11        80.50 o                         
   8   5  18        525.97        621.26       151.77 o                         
   9   5  18       1009.67        801.61       147.62 o                         
  10   5  18       4633.69       4562.21       442.33 o                         
 -11   6  18        814.61        920.95       167.16 o                         
 -10   6  18       4097.22       4496.57       317.03 o                         
  -9   6  18        590.89        531.92       131.22 o                         
  -8   6  18       2260.55       1852.10       171.42 o                         
  -7   6  18        505.65        766.43       109.10 o                         
  -6   6  18       9861.98      10044.78       319.73 o                         
  -5   6  18       4854.95       5194.59       235.14 o                         
  -4   6  18       3534.02       3816.00       178.36 o                         
  -3   6  18       3872.48       3759.37       175.21 o                         
  -2   6  18       1928.88       1844.47       122.64 o                         
  -1   6  18       1749.10       1772.09       149.87 o                         
   0   6  18       6927.99       6981.58       390.81 o                         
   1   6  18       9221.93       8997.27       343.63 o                         
   2   6  18      11679.66      11650.25       367.67 o                         
   3   6  18       2067.60       1876.07       143.15 o                         
   4   6  18        131.59        118.67        70.83 o                         
   5   6  18        110.24        141.02        74.61 o                         
   6   6  18       6609.80       6730.73       298.78 o                         
   7   6  18       1922.29       2007.81       155.64 o                         
   8   6  18       5054.27       5059.69       430.30 o                         
   9   6  18       1109.74       1278.19       181.60 o                         
 -10   7  18         77.87        195.03       117.01 o                         
  -9   7  18       6351.79       6472.68       380.29 o                         
  -8   7  18        268.25        472.74       119.83 o                         
  -7   7  18       6995.14       6978.77       296.42 o                         
  -6   7  18         57.42        -37.91       124.55 o                         
  -5   7  18        611.76        671.32       101.87 o                         
  -4   7  18        178.28        140.64        76.83 o                         
  -3   7  18      10754.12      10936.86       392.44 o                         
  -2   7  18          6.14         71.25        80.81 o                         
  -1   7  18      14609.98      13792.71       419.69 o                         
   0   7  18          3.33        -68.26        68.26 o                         
   1   7  18         46.15        227.54        81.64 o                         
   2   7  18        314.44        264.14        85.69 o                         
   3   7  18       6462.74       6671.07       293.97 o                         
   4   7  18       1134.00       1168.80       141.23 o                         
   5   7  18      10002.46      10377.59       357.33 o                         
   6   7  18         61.99        104.06        85.82 o                         
   7   7  18        153.47        349.59       110.50 o                         
   8   7  18        194.50        231.49       124.78 o                         
   9   7  18       1192.60       1084.47       178.97 o                         
  -9   8  18         75.15        262.46       132.67 o                         
  -8   8  18        879.51       1114.74       172.65 o                         
  -7   8  18        395.06        621.42       114.42 o                         
  -6   8  18       5682.57       5675.80       275.53 o                         
  -5   8  18        297.78        350.35        88.73 o                         
  -4   8  18       7248.29       7758.16       465.79 o                         
  -3   8  18        735.68        512.52       110.70 o                         
  -2   8  18        461.44        609.79       111.89 o                         
  -1   8  18        695.05        617.24       126.83 o                         
   0   8  18      11038.18      10762.36       725.75 o                         
   1   8  18        209.99         90.45       102.60 o                         
   2   8  18       7380.92       6338.29       344.31 o                         
   3   8  18        390.43        468.87       133.85 o                         
   4   8  18          0.86        -81.64        81.64 o                         
   5   8  18        459.60        362.74       110.41 o                         
   6   8  18       3230.60       3398.95       337.06 o                         
   7   8  18        114.09         85.11       104.90 o                         
   8   8  18       4438.40       5066.57       349.90 o                         
  -7   9  18       2367.66       2460.43       179.29 o                         
  -6   9  18        123.13        202.23        92.92 o                         
  -5   9  18       1364.13       1561.95       187.19 o                         
  -4   9  18       4957.92       4387.65       297.99 o                         
  -3   9  18       4746.02       5200.58       368.41 o                         
  -2   9  18       4826.39       4447.73       293.01 o                         
  -1   9  18       4408.45       4356.97       292.02 o                         
   0   9  18         96.35         34.63        97.14 o                         
   1   9  18         29.22        -10.21        98.69 o                         
   2   9  18        536.28        469.11       135.86 o                         
   3   9  18       3457.79       3653.03       278.22 o                         
   4   9  18       5133.39       5339.11       343.57 o                         
   5   9  18       2176.03       1962.71       215.66 o                         
   6   9  18        884.46        889.50       170.46 o                         
  -6  10  18        299.57        334.31       149.97 o                         
  -5  10  18       4266.95       3887.20       411.32 o                         
  -4  10  18       1286.96       1090.85       174.89 o                         
  -3  10  18       1330.89       1333.09       179.63 o                         
  -2  10  18         49.27         27.54       108.41 o                         
  -1  10  18       1442.46       1237.98       172.10 o                         
   0  10  18        592.08        624.02       143.62 o                         
   1  10  18       5629.78       4889.45       326.70 o                         
   2  10  18        967.48       1514.27       286.67 o                         
   3  10  18       1559.03       1763.56       213.29 o                         
   4  10  18        123.67        142.58       132.68 o                         
  -2  11  18       6282.16       5655.94       361.78 o                         
  -1  11  18        587.09        439.20       140.52 o                         
   0  11  18       1325.27       1461.16       195.31 o                         
   1  11  18        209.78        213.27       130.90 o                         
 -11   0  19       5258.25       5704.50       509.64 o                         
  -9   0  19       6223.63       6329.16       486.43 o                         
  -7   0  19        993.48        966.39       119.96 o                         
  -5   0  19      24988.26      23896.45       639.42 o                         
  -3   0  19      17194.11      16158.00       459.74 o                         
  -1   0  19        589.92        632.60        94.25 o                         
   1   0  19      29092.13      28927.42       737.63 o                         
   3   0  19      15754.71      15004.05       431.00 o                         
   5   0  19      10729.37      10814.93       426.31 o                         
   7   0  19      11764.44      11912.08       467.48 o                         
   9   0  19       6769.74       6637.61       640.60 o                         
  11   0  19       2971.73       3104.37       371.39 o                         
 -12   1  19       2527.31       2580.53       252.60 o                         
 -11   1  19         59.82        -73.45       137.68 o                         
 -10   1  19        104.02        231.84       118.64 o                         
  -9   1  19       2833.69       2643.95       234.83 o                         
  -8   1  19       9310.16       9454.39       317.75 o                         
  -7   1  19       2481.82       2929.29       152.21 o                         
  -6   1  19      10501.23      10071.64       260.04 o                         
  -5   1  19        471.84        434.60        73.12 o                         
  -4   1  19       1473.91       1595.31        91.16 o                         
  -3   1  19        137.42         76.30        50.75 o                         
  -2   1  19      15051.39      13444.85       411.99 o                         
  -1   1  19       4404.77       4186.42       140.32 o                         
   0   1  19      18595.89      17731.16       420.96 o                         
   1   1  19       2194.84       2341.99       104.03 o                         
   2   1  19        219.80        235.86        52.58 o                         
   3   1  19         15.61        -44.85        51.47 o                         
   4   1  19       4150.03       4320.74       174.80 o                         
   5   1  19       3617.46       3746.53       179.14 o                         
   6   1  19      14667.63      13705.14       360.12 o                         
   7   1  19       2588.66       2909.72       175.43 o                         
   8   1  19       1177.74       1315.97       147.24 o                         
   9   1  19         44.56        146.34       122.48 o                         
  10   1  19       1054.31       1424.59       290.45 o                         
  11   1  19       1130.79       1229.09       171.76 o                         
 -12   2  19       1334.82       1115.03       192.40 o                         
 -11   2  19       4421.85       4622.90       320.07 o                         
 -10   2  19       8765.81       8310.15       342.53 o                         
  -9   2  19       3432.85       3463.76       222.14 o                         
  -8   2  19       1308.50       1092.31       133.41 o                         
  -7   2  19       1294.59       1290.66       108.10 o                         
  -6   2  19       2910.85       3156.18       159.73 o                         
  -5   2  19       4828.57       5248.07       202.50 o                         
  -4   2  19      17141.00      16866.25       374.18 o                         
  -3   2  19      14593.42      14574.39       434.39 o                         
  -2   2  19       4708.14       4944.05       182.21 o                         
  -1   2  19       2336.23       2671.69       198.58 o                         
   0   2  19       1121.62       1288.62        79.23 o                         
   1   2  19       4545.51       4316.16       160.86 o                         
   2   2  19      23434.06      22077.09       456.66 o                         
   3   2  19       3611.69       3617.13       159.97 o                         
   4   2  19       4882.46       4545.02       189.47 o                         
   5   2  19       1551.44       1563.64       128.60 o                         
   6   2  19        197.07        129.80        66.19 o                         
   7   2  19       2097.68       2156.75       152.38 o                         
   8   2  19       5901.75       5531.87       318.33 o                         
   9   2  19       2506.82       2269.20       206.33 o                         
  10   2  19       2587.61       2814.59       243.28 o                         
  11   2  19        464.70        540.26       152.38 o                         
 -12   3  19        491.67        529.23       147.67 o                         
 -11   3  19        714.09        639.00       129.40 o                         
 -10   3  19         20.28         68.33        96.67 o                         
  -9   3  19       6175.40       6216.61       306.43 o                         
  -8   3  19        855.97        849.04       125.46 o                         
  -7   3  19      18109.96      18210.21       411.80 o                         
  -6   3  19       2046.29       2065.86       131.13 o                         
  -5   3  19       2259.13       2320.24       154.80 o                         
  -4   3  19       1547.93       1662.34       116.10 o                         
  -3   3  19       5703.15       5846.95       206.71 o                         
  -2   3  19        367.20        296.64        69.95 o                         
  -1   3  19      11352.86      10935.21       287.41 o                         
   0   3  19       2275.58       2504.61       119.84 o                         
   1   3  19       8858.78       8410.12       223.90 o                         
   2   3  19       1012.48       1052.84        93.22 o                         
   3   3  19        918.20       1092.65        97.77 o
[truncated: 174,556 more chars]
