# Supplementary material for: Synthesis and crystal structures of tetra­meric [2-(4,4-dimethyl-2-oxazolin-2-yl)anilido]sodium and tris­[2-(4,4-dimethyl-2-oxazolin-2-yl)anilido]ytterbium(III)
Source: Acta Crystallogr E Crystallogr Commun. 2020 Apr 21;76(Pt 5):703–9. doi: 10.1107/S2056989020005034 (PMC7199245; doi:10.1107/S2056989020005034)
Supplement: Supplementary file 5 [file e-76-00703-YbH-L133sup6.mol]

bt711
  --CCDC--032720    3D                              

 85 93  0  0  0  0  0  0  0  0999 V2000
   10.8703    1.2252    3.3413 N      0
    8.7462    0.6696    3.8454 Yb     0
   11.5859    2.3424    3.0513 C      0
   12.9743    2.4396    3.3453 C      0
   13.4003    1.7070    3.7750 H      0
   13.7185    3.5332    3.0391 C      0
   14.6361    3.5657    3.2841 H      0
   13.1436    4.6041    2.3693 C      0
   13.6708    5.3538    2.1199 H      0
   11.8058    4.5678    2.0717 C      0
   11.4149    5.2972    1.6045 H      0
   10.9927    3.4723    2.4423 C      0
    9.5660    3.5833    2.2413 C      0
    9.1971    4.6916    1.5408 O      0
    7.7902    4.5521    1.2716 C      0
    7.6376    4.1994    0.3585 H      0
    7.3236    5.4206    1.3623 H      0
    7.3113    3.5617    2.3266 C      0
    8.5884    2.8336    2.6698 N      0
    6.8164    4.2730    3.5748 C      0
    7.5307    4.8416    3.9314 H      0
    6.5590    3.6102    4.2489 H      0
    6.0402    4.8275    3.3489 H      0
    6.2488    2.6558    1.7435 C      0
    5.4927    3.1965    1.4341 H      0
    5.9426    2.0275    2.4302 H      0
    6.6245    2.1567    0.9881 H      0
    6.5618    0.5934    4.4185 N      0
    5.5006   -0.1356    4.0185 C      0
    4.2862   -0.1159    4.7706 C      0
    4.2318    0.4477    5.5336 H      0
    3.2019   -0.8725    4.4370 C      0
    2.4219   -0.8363    4.9774 H      0
    3.2235   -1.6978    3.3151 C      0
    2.4686   -2.2281    3.0877 H      0
    4.3583   -1.7253    2.5467 C      0
    4.3741   -2.2842    1.7784 H      0
    5.4998   -0.9619    2.8495 C      0
    6.6083   -0.9776    1.9083 C      0
    6.3450   -1.6752    0.7641 O      0
    7.4106   -1.3647   -0.1605 C      0
    7.1101   -0.7040   -0.8338 H      0
    7.7189   -2.1808   -0.6285 H      0
    8.5281   -0.7831    0.7111 C      0
    7.7766   -0.4362    1.9793 N      0
    9.1396    0.4559    0.0901 C      0
    9.5875    0.2142   -0.7476 H      0
    9.7929    0.8434    0.7094 H      0
    8.4349    1.1113   -0.0938 H      0
    9.5904   -1.8157    1.0184 C      0
    9.1786   -2.5855    1.4639 H      0
   10.2682   -1.4222    1.6069 H      0
   10.0126   -2.1086    0.1840 H      0
    9.4394   -1.3922    4.3566 N      0
    7.7116    2.3708    7.1650 C      0
    7.2548    1.5691    7.4972 H      0
    7.3157    2.6424    6.3117 H      0
    7.6114    3.0960    7.8177 H      0
   10.3808   -1.8943    5.2006 C      0
   11.0141   -3.1402    4.9528 C      0
   10.7471   -3.6426    4.1919 H      0
   11.9900   -3.6472    5.7625 C      0
   12.4092   -4.4690    5.5348 H      0
   12.3781   -2.9722    6.9201 C      0
   13.0598   -3.3246    7.4804 H      0
   11.7604   -1.7961    7.2317 C      0
   12.0015   -1.3495    8.0352 H      0
   10.7670   -1.2144    6.3946 C      0
   10.1777    0.0570    6.7984 C      0
   10.5406    0.4579    8.0358 O      0
    9.8644    1.6988    8.2727 C      0
   10.5105    2.4002    8.5369 H      0
    9.1952    1.5958    8.9954 H      0
    9.1832    2.0682    6.9683 C      0
    9.3906    0.8420    6.1403 N      0
    9.8682    3.2443    6.2926 C      0
    9.4786    3.3835    5.4042 H      0
   10.8261    3.0576    6.2036 H      0
    9.7420    4.0516    6.8344 H      0
    6.2504    0.9924    5.2747 H      0
   11.4921    0.5404    3.6837 H      0
    9.4448   -1.9945    3.6951 H      0
   10.8444    0.8719    2.3901 H      0
    6.3100    1.4041    3.8620 H      0
    8.6105   -1.7133    4.8466 H      0
  1  2  1
  1  3  1
  1 81  1
  2 19  1
  2 28  1
  2 45  1
  2 54  1
  2 75  1
  3  4  4
  3 12  4
  4  5  1
  4  6  4
  6  7  1
  6  8  4
  8  9  1
  8 10  4
 10 11  1
 10 12  4
 12 13  1
 13 14  1
 13 19  2
 14 15  1
 15 16  1
 15 17  1
 15 18  1
 18 19  1
 18 20  1
 18 24  1
 20 21  1
 20 22  1
 20 23  1
 24 25  1
 24 26  1
 24 27  1
 28 29  1
 28 80  1
 29 30  4
 29 38  4
 30 31  1
 30 32  4
 32 33  1
 32 34  4
 34 35  1
 34 36  4
 36 37  1
 36 38  4
 38 39  1
 39 40  1
 39 45  2
 40 41  1
 41 42  1
 41 43  1
 41 44  1
 44 45  1
 44 46  1
 44 50  1
 46 47  1
 46 48  1
 46 49  1
 50 51  1
 50 52  1
 50 53  1
 54 59  1
 54 82  1
 55 56  1
 55 57  1
 55 58  1
 55 74  1
 59 60  4
 59 68  4
 60 61  1
 60 62  4
 62 63  1
 62 64  4
 64 65  1
 64 66  4
 66 67  1
 66 68  4
 68 69  1
 69 70  1
 69 75  2
 70 71  1
 71 72  1
 71 73  1
 71 74  1
 74 75  1
 74 76  1
 76 77  1
 76 78  1
 76 79  1
  1 83  1
 28 84  1
 54 85  1
M  END
$$$$
